# Supplementary material for: Macropinocytosis mediates resistance to loss of glutamine transport in triple-negative breast cancer
Source: EMBO J. 2024 Oct 17;43(23):5857–82. doi: 10.1038/s44318-024-00271-6 (PMC11611898; doi:10.1038/s44318-024-00271-6)
Supplement: Supplementary file 3 — Dataset EV1 [file 44318_2024_271_MOESM3_ESM.xlsx]

## Sheet: Legend
Dataset EV1: Proteomics data, relates to Figure 4
RAW data files were analysed using the integrated quantitative proteomics software and search engine MaxQuant. A false discovery rate (FDR) of 1% using a target-decoy based strategy was used for protein and peptide identification. The MaxLFQ algorithm was used for label-free quantitation.

## Sheet: Stats
id	T-Test	p_value	FDR(BH)	WT_1	WT_2	WT_3	WT_4	KO_1	KO_2	KO_3	KO_4	K2_1	K2_2	K2_3	K2_4	K3_1	K3_2	K3_3	K3_4
Phenotype	na	na	na	WT	WT	WT	WT	A2KO	A2KO	A2KO	A2KO	A2KO	A2KO	A2KO	A2KO	A2KO	A2KO	A2KO	A2KO
Comparison	na	na	na	A	A	A	A	B	B	B	B	B	B	B	B	B	B	B	B
MCAM	61.3	0	0.0009	0.22	-0.01	-0.29	0.08	-6.64	-6.64	-6.64	-6.64	-6.64	-6.64	-6.64	-6.64	-6.64	-6.64	-6.64	-6.64
SLC39A11	34.1	0	0.0028	0.41	-0.13	0.12	-0.5	-6.64	-6.64	-6.64	-6.64	-6.64	-6.64	-6.64	-6.64	-6.64	-6.64	-6.64	-6.64
SLC9A3R1	32.72	0	0	-0.02	0.04	0.03	0.01	-0.97	-0.74	-0.85	-0.99	-0.95	-1.08	-0.93	-0.96	-0.94	-0.94	-0.89	-1.02
SUPT5H	29.59	0	0	0	-0.03	0.02	0.06	-0.83	-0.76	-0.89	-0.87	-0.74	-0.95	-0.72	-0.82	-0.88	-0.82	-0.92	-0.89
ACTN4	23.3	0	0	-0.02	0.01	-0.01	0.08	-0.82	-0.75	-0.82	-0.88	-0.82	-0.84	-0.75	-0.74	-0.6	-0.65	-0.65	-0.7
SARS2	17.54	0	0.0046	0.12	0.16	-0.16	-0.09	-1.33	-1.44	-1.49	-1.49	-1.44	-1.45	-1.31	-1.4	-1.48	-1.41	-1.58	-1.62
BLVRB	14.33	0	0.0048	0.16	0.1	-0.12	-0.1	-1.12	-0.96	-1.1	-1.05	-1.02	-0.94	-1.04	-0.98	-1.25	-1.14	-1.1	-1.24
KRT14	13.91	0	0	0.18	-0.26	0.21	-0.13	-2.88	-2.91	-2.75	-2.61	-2.4	-2.28	-1.87	-1.85	-3.16	-3.19	-3.51	-3.42
ASNA1	13.86	0	0.0007	0.1	0.05	-0.07	-0.02	-0.68	-0.41	-0.54	-0.62	-0.63	-0.69	-0.66	-0.7	-0.56	-0.53	-0.69	-0.69
TIMM44	13.39	0	0.0008	-0.04	-0.05	0.1	0.05	-0.64	-0.42	-0.58	-0.59	-0.52	-0.63	-0.73	-0.74	-0.57	-0.54	-0.53	-0.65
WBP2	13.38	0	0	0.2	-0.06	0.16	-0.29	-1.26	-6.64	-6.64	-6.64	-6.64	-6.64	-6.64	-6.64	-6.64	-6.64	-6.64	-6.64
PKP1	12.52	0	0	0.26	0.03	-0.07	-0.2	-1.6	-1.72	-1.76	-1.55	-2.36	-2.6	-1.76	-1.84	-2.49	-2.72	-2.84	-2.64
TIMM50	12.48	0	0.0028	-0.15	-0.12	0.17	0.13	-1.23	-1.15	-1.14	-1.18	-1.39	-1.11	-1.35	-1.39	-1.09	-0.9	-0.92	-1.15
STXBP2	11.56	0	0.0002	0.03	-0.06	0.06	0.03	-0.48	-0.5	-0.46	-0.59	-0.41	-0.34	-0.29	-0.32	-0.32	-0.45	-0.43	-0.36
IFIH1	11.44	0	0.0001	-0.12	0.18	-0.07	0.04	-6.64	-6.64	-6.64	-0.27	-6.64	-6.64	-6.64	-6.64	-6.64	-6.64	-6.64	-6.64
SLC9A6	11.38	0	0.0001	-0.04	-0.2	0.1	0.18	-6.64	-6.64	-6.64	-6.64	-0.27	-6.64	-6.64	-6.64	-6.64	-6.64	-6.64	-6.64
FBXW9	11.2	0	0.0001	0.03	0.26	-0.11	-0.17	-6.64	-6.64	-6.64	-0.2	-6.64	-6.64	-6.64	-6.64	-6.64	-6.64	-6.64	-6.64
BAIAP2	11.05	0	0.0002	-0.02	0.05	-0.07	0.1	-0.54	-0.62	-0.42	-0.6	-0.49	-0.41	-0.49	-0.45	-0.75	-0.79	-0.76	-0.68
GM2A	10.94	0	0.0002	-0.13	-0.06	0.11	0.11	-0.81	-1	-1.12	-1.19	-0.5	-1.15	-0.78	-0.77	-1.19	-1.17	-1.16	-0.85
PYGB	10.64	0	0.0002	0.12	0.06	-0.06	-0.07	-0.75	-0.79	-1.08	-0.92	-0.77	-0.67	-0.79	-0.8	-0.59	-0.51	-0.5	-0.5
HNRNPL	10.61	0	0.0003	0.08	-0.05	0.01	0.02	-0.45	-0.54	-0.31	-0.36	-0.29	-0.28	-0.33	-0.22	-0.38	-0.41	-0.35	-0.36
GATB	10.25	0	0.0004	-0.03	0.09	-0.08	0.07	-0.46	-0.5	-0.51	-0.66	-0.84	-0.52	-0.6	-0.61	-0.64	-0.68	-0.37	-0.37
PRKCSH	10.16	0	0.0021	-0.08	0	0.04	0.1	-0.56	-0.3	-0.36	-0.48	-0.36	-0.48	-0.62	-0.6	-0.46	-0.51	-0.48	-0.45
S100A16	9.81	0	0.0001	-0.15	0.05	0.04	0.11	-1.24	-1.35	-0.89	-1.08	-0.74	-0.83	-0.88	-0.73	-1.77	-1.66	-1.54	-1.42
KRT16	9.8	0	0.0001	-0.09	0.12	-0.05	0.06	-1.04	-1.18	-0.73	-1.02	-2.44	-2.27	-1.68	-1.83	-1.5	-1.36	-2.09	-1.87
SRP68	9.65	0	0.0002	0.02	0.01	0	0.03	-0.14	-0.22	-0.33	-0.33	-0.39	-0.27	-0.35	-0.26	-0.25	-0.06	-0.17	-0.3
LGMN	9.21	0	0.0001	0.01	0.07	-0.13	0.1	-0.96	-0.69	-0.89	-0.47	-0.87	-0.49	-0.72	-1.33	-1.08	-1.4	-1.33	-1.08
SUCLA2	9.16	0	0.005	0.06	0.1	-0.14	0.03	-0.65	-0.4	-0.45	-0.46	-0.47	-0.54	-0.66	-0.43	-0.67	-0.7	-0.62	-0.7
MAGEC2	9.11	0	0.0009	0.81	0.26	-0.71	-1.06	-3.67	-3.34	-6.64	-6.64	-3.3	-4.94	-6.64	-5.29	-6.64	-6.64	-6.64	-6.64
CHMP4A	9.03	0	0.0002	0.03	-0.01	0.06	-0.02	-0.43	-0.27	-0.25	-0.35	-0.2	-0.37	-0.37	-0.21	-0.17	-0.17	-0.28	-0.44
CCDC137	8.76	0	0.0007	0.13	-0.11	0.03	0	-0.71	-0.81	-0.83	-0.67	-0.3	-0.54	-0.62	-0.4	-0.9	-0.66	-0.55	-0.45
SPINT2	8.7	0	0.0002	0.08	-0.19	0.1	0.05	-0.99	-1.18	-1.93	-0.28	-1.99	-2.04	-1.33	-1.3	-1.7	-1.92	-1.12	-1.31
EVPL	8.48	0	0.0002	-0.08	0.11	0.01	0.01	-0.3	-0.54	-0.9	-0.78	-0.36	-0.41	-0.72	-0.58	-0.33	-0.46	-0.61	-0.59
CALML5	8.41	0	0.0002	-0.51	-0.39	0.85	-0.39	-6.64	-6.64	-3.91	-4.86	-3.27	-4.37	-3.09	-6.64	-6.64	-2.94	-6.64	-3.16
KRT6A	8.33	0	0.0003	-0.04	-0.12	0.12	0.09	-1.55	-1.62	-1.29	-1.27	-1.46	-1.32	-1.34	-1.32	-2.91	-2.93	-3.05	-2.97
DHPS	8.31	0	0.0002	-0.11	0.04	0.1	0.02	-0.47	-0.57	-0.89	-0.78	-1.29	-1.13	-1.41	-1.37	-0.54	-0.72	-0.63	-0.78
UBE2O	8.3	0	0.0002	-0.06	0.02	0.04	0.05	-0.14	-0.21	-0.38	-0.43	-0.42	-0.52	-0.73	-0.6	-0.42	-0.38	-0.36	-0.48
SRP72	8.21	0	0.0036	0.06	0.04	-0.01	-0.04	-0.23	-0.16	-0.23	-0.19	-0.28	-0.25	-0.21	-0.31	-0.16	-0.12	-0.16	-0.18
ASPSCR1	8.09	0	0.0082	0.18	0.1	-0.11	-0.14	-0.78	-1.03	-0.91	-1.03	-0.75	-0.63	-0.79	-0.81	-0.48	-0.63	-0.56	-0.66
FAM21A	8.07	0	0.0003	0.06	-0.05	0.01	0.05	-0.5	-0.51	-0.21	-0.38	-0.09	-0.25	-0.31	-0.43	-0.25	-0.33	-0.37	-0.45
RAB3D	8	0	0.0004	0.12	-0.06	-0.02	0.01	-1.77	-0.95	-1.17	-1.09	-1.4	-1.38	-1.32	-1.52	-0.69	-0.34	-0.52	-0.61
TPMT	8	0	0.0003	0.02	0.08	-0.04	-0.02	-0.5	-0.69	-0.36	-0.38	-0.46	-0.26	-0.37	-0.07	-0.49	-0.73	-0.49	-0.5
CRYAB	7.93	0	0.0003	0.47	0.44	-0.84	-0.44	-6.64	-6.64	-1.5	-6.64	-6.64	-2.64	-6.64	-2.11	-6.64	-6.64	-6.64	-6.64
ATP5A1	7.82	0	0.0003	0.03	0.05	-0.01	0	-0.06	-0.06	-0.24	-0.19	-0.21	-0.24	-0.22	-0.16	-0.31	-0.32	-0.29	-0.33
CTSC	7.81	0	0.0003	-0.21	-0.08	0.14	0.18	-1.45	-1	-0.36	-0.93	-1.73	-1.75	-1.66	-2.68	-1.71	-2	-1.67	-1.19
TRMT1	7.72	0	0.001	-0.03	0.08	-0.09	0.09	-0.24	-0.67	-0.46	-0.55	-0.53	-0.3	-0.63	-0.72	-0.27	-0.32	-0.59	-0.57
RASA4;RASA4B	7.71	0	0.0007	0.26	0.14	-0.3	-0.1	-6.64	-6.64	-0.3	-6.64	-0.3	-6.64	-6.64	-6.64	-6.64	-6.64	-6.64	-6.64
C19orf43	7.64	0	0.0014	0.01	0.1	-0.16	0.09	-1.16	-0.43	-0.79	-0.53	-0.83	-0.64	-0.51	-0.51	-0.8	-0.64	-0.41	-0.53
RBM26	7.6	0	0.0007	0.37	0.04	-0.47	0	-0.41	-6.64	-6.64	-6.64	-6.64	-6.64	-6.64	-6.64	-6.64	-0.2	-6.64	-6.64
VSNL1	7.59	0	0.0005	-0.61	-0.18	0.31	0.34	-6.64	-6.64	-6.64	-6.64	-6.64	-1.35	-1.88	-1.43	-6.64	-6.64	-6.64	-6.64
S100A9	7.55	0	0.0006	-1.23	-0.41	0.33	0.68	-6.64	-1.62	-6.64	-6.64	-6.64	-6.64	-2.95	-6.64	-6.64	-2.27	-6.64	-6.64
DNAJB1	7.54	0	0.0042	0.08	0.07	-0.02	-0.08	-0.48	-0.45	-0.42	-0.36	-0.22	-0.2	-0.35	-0.33	-0.3	-0.29	-0.55	-0.49
CBLB	7.46	0	0.0007	-0.47	0.36	0.23	-0.2	-6.64	-6.64	0.17	-0.67	-6.64	-6.64	-6.64	-6.64	-6.64	-6.64	-6.64	-6.64
MRI1	7.42	0	0.001	0.23	0.02	-0.12	-0.1	-0.8	-0.75	-0.76	-0.82	-1.22	-1.24	-1.64	-1.34	-0.71	-0.67	-0.57	-0.65
NPLOC4	7.4	0	0.0017	0.06	0.05	-0.01	-0.05	-0.21	-0.08	-0.18	-0.33	-0.37	-0.26	-0.37	-0.34	-0.17	-0.27	-0.26	-0.21
KEAP1	7.34	0	0.0022	0.07	-0.18	-0.03	0.17	-0.5	-0.41	-0.78	-0.46	-0.96	-0.96	-1.2	-1.12	-0.7	-0.78	-0.62	-0.68
BOLA2	7.24	0	0.0006	-0.03	0.07	0.02	0	-0.51	-0.66	-0.21	-0.39	-0.49	-0.54	-0.5	-0.57	-0.31	-0.11	-0.32	-0.12
RNASET2	7.23	0	0.0006	-0.15	0.08	0	0.11	-0.41	-0.28	-0.79	-0.97	-0.6	-1.14	-0.74	-0.66	-0.72	-1.55	-0.96	-1.08
SRP54	7.23	0	0.0055	0.02	0.09	0.01	-0.07	-0.51	-0.3	-0.28	-0.27	-0.23	-0.27	-0.28	-0.21	-0.31	-0.14	-0.24	-0.28
CARS2	7.17	0	0.0009	0.09	0.11	-0.1	-0.05	-0.57	-0.43	-0.76	-0.38	-0.44	-0.33	-0.46	-0.52	-0.89	-1.04	-0.92	-0.96
FKBPL	7.15	0	0.0009	0.34	-0.38	-0.37	0.3	-6.64	-6.64	0.17	-6.64	-0.22	-6.64	-6.64	-6.64	-6.64	-6.64	-6.64	-6.64
CYB5A	7.14	0	0.0014	0.01	0.14	-0.07	-0.04	-6.64	-6.64	-6.64	-0.02	-6.64	-6.64	-6.64	-6.64	-6.64	0.44	-6.64	-6.64
SERPINB6	7.12	0	0.0078	0.05	0.08	-0.09	0	-0.29	-0.31	-0.39	-0.36	-0.27	-0.13	-0.31	-0.19	-0.3	-0.38	-0.43	-0.46
SUCLG1	6.98	0	0.0007	0.08	-0.05	0	0.02	-0.37	-0.24	-0.35	-0.47	-0.17	-0.28	-0.39	-0.37	-0.52	-0.9	-0.31	-0.48
ERAL1	6.95	0	0.0012	-0.01	0.16	0.01	-0.11	-0.32	-0.49	-0.93	-0.73	-0.8	-0.9	-0.93	-0.96	-0.35	-0.37	-0.32	-0.68
MED31	6.94	0	0.0012	-0.03	0.02	0.05	0.01	-0.73	-0.31	-0.67	-0.11	-0.34	-0.42	-0.42	-0.48	-0.4	-0.75	-0.21	-0.2
ESRP1	6.94	0	0.0033	0.16	-0.03	-0.14	0.04	-0.41	-0.68	-0.47	-0.19	-0.75	-0.7	-0.85	-0.84	-0.45	-0.77	-0.42	-0.5
CNP	6.93	0	0.0018	0.08	0.08	-0.06	-0.05	-0.44	-0.5	-0.19	-0.45	-0.22	-0.25	-0.31	-0.21	-0.53	-0.43	-0.67	-0.46
GCDH	6.83	0	0.0028	0.05	-0.02	-0.15	0.16	-0.63	-0.13	-0.75	-0.41	-0.51	-0.7	-0.53	-0.75	-0.45	-0.91	-0.81	-0.92
MRPS2	6.83	0	0.0044	-0.02	0.04	-0.03	0.08	-0.06	-0.26	-0.3	-0.22	-0.29	-0.14	-0.19	-0.26	-0.33	-0.29	-0.14	-0.18
LRPPRC	6.77	0	0.0014	0.01	0.05	0	0	-0.09	-0.08	-0.19	-0.17	-0.39	-0.35	-0.52	-0.49	-0.29	-0.27	-0.21	-0.24
DNM2	6.75	0	0.0077	0.08	0.03	-0.02	-0.04	-0.18	-0.1	-0.23	-0.2	-0.32	-0.27	-0.31	-0.24	-0.1	-0.17	-0.23	-0.17
AHCYL2	6.73	0	0.0014	0.26	-0.41	-0.36	0.39	0.79	-6.64	-6.64	-6.64	-0.16	-6.64	-6.64	-6.64	-6.64	-6.64	-6.64	-6.64
PVRL1	6.71	0	0.0014	-0.02	0.11	-0.1	0.05	-0.41	-0.47	-0.29	-0.29	-0.7	-0.91	-0.56	-0.68	-0.4	-0.69	-0.24	-0.35
RBM34	6.69	0	0.0017	0.06	0.04	0.01	-0.05	-0.36	-0.47	-0.3	-0.22	-0.21	-0.23	-0.17	-0.24	-0.1	-0.18	-0.12	-0.22
LOH12CR1	6.68	0	0.0016	-0.01	0.05	0	0.01	-0.61	-0.53	-0.52	-0.92	-0.3	-0.52	-0.17	-0.39	-0.27	-0.17	-0.6	-0.19
MYBBP1A	6.67	0	0.0015	0.02	0.03	0	0.01	-0.34	-0.22	-0.23	-0.15	-0.22	-0.22	-0.21	-0.2	-0.14	-0.09	-0.03	-0.01
EIF3K	6.65	0	0.0017	-0.02	-0.03	0.11	-0.01	-0.45	-0.36	-0.5	-0.35	-0.45	-0.4	-0.58	-0.33	-0.05	-0.28	-0.18	-0.25
PAK4	6.64	0	0.0027	-0.49	-0.02	0.01	0.42	-1.29	-1.19	-1.42	-1.67	-2.23	-1.58	-3.26	-1.68	-1.74	-3.12	-1.2	-1.67
CDC42EP4	6.64	0	0.0016	-0.1	0.14	0.13	-0.14	-0.9	-0.69	-0.63	-0.65	-0.71	-0.58	-0.95	-0.33	-0.91	-0.57	-0.79	-1.66
MRPL53	6.62	0	0.0014	0	0.08	-0.03	0	-0.02	-0.44	-0.35	-0.18	-0.64	-0.32	-0.67	-0.57	-0.69	-0.19	-0.5	-0.6
EIF4A3	6.61	0	0.0042	-0.08	0.03	0.05	0.05	-0.2	-0.27	-0.22	-0.36	-0.16	-0.25	-0.13	-0.18	-0.31	-0.3	-0.39	-0.48
UTP23	6.61	0	0.0022	-0.03	0.05	-0.13	0.16	-0.9	-0.91	-0.37	-0.18	-0.72	-0.71	-0.9	-0.49	-0.86	-0.45	-0.5	-0.4
SDHB	6.6	0	0.0163	-0.19	0.02	0.07	0.14	-0.5	-0.59	-0.43	-0.6	-0.27	-0.37	-0.51	-0.45	-0.76	-0.73	-0.65	-0.77
ECH1	6.58	0	0.0237	0.24	0.32	-0.36	-0.26	-0.91	-1.18	-1.34	-1.37	-1.05	-0.98	-1.05	-1.09	-1.26	-1.82	-1.71	-1.8
KIAA0196	6.57	0	0.0035	0.12	0.06	-0.04	-0.09	-0.66	-0.47	-0.41	-0.53	-0.38	-0.23	-0.2	-0.33	-0.59	-0.73	-0.45	-0.27
AGTRAP	6.52	0	0.0021	0.01	0.11	-0.05	-0.02	-0.59	-0.49	-0.35	-0.58	-0.38	-0.34	-0.36	-0.22	-0.09	-0.15	-0.39	-0.39
NOA1	6.5	0	0.01	-0.18	0.18	-0.07	0.1	-0.41	-0.73	-0.32	-0.34	-0.86	-0.96	-0.82	-0.78	-0.78	-0.82	-0.6	-0.52
MRPL27	6.44	0	0.0029	0.03	0	0.14	-0.12	-0.63	-0.36	-0.27	-0.28	-0.59	-0.38	-0.31	-0.45	-0.73	-0.94	-0.53	-0.44
DIS3	6.44	0	0.0014	-0.01	0	0.05	0.02	-0.19	-0.19	-0.38	-0.12	-0.18	-0.2	-0.06	-0.01	-0.28	-0.15	-0.23	-0.33
MARK1	6.4	0	0.0014	-0.06	-0.05	0.13	0.03	-0.65	-1.08	-0.45	-0.41	-0.62	-0.51	-0.06	-0.19	-0.83	-0.55	-0.63	-0.56
CYP4F11;CYP4F12	6.38	0	0.0014	0.72	-0.11	0.05	-1.23	-1.76	-1.79	-6.64	-1.98	-6.64	-6.64	-2.46	-6.64	-6.64	-6.64	-6.64	-6.64
RSU1	6.35	0	0.0014	0.08	0.04	-0.03	-0.03	-0.27	-0.27	-0.14	-0.17	-0.3	-0.25	-0.32	-0.18	-0.55	-0.63	-0.44	-0.59
FLYWCH2	6.34	0	0.0014	0.11	-0.02	-0.03	-0.01	-0.61	-0.27	-0.83	-0.57	-0.35	-0.54	-0.62	-0.36	-0.41	-0.14	-0.1	-0.35
SDC1	6.33	0	0.0107	0.08	0.18	-0.22	-0.01	-0.89	-0.63	-0.83	-0.73	-0.4	-0.21	-0.38	-0.85	-0.84	-0.68	-0.9	-0.86
EPRS	6.31	0	0.0095	0.07	0.05	-0.03	-0.04	-0.17	-0.21	-0.16	-0.22	-0.31	-0.26	-0.31	-0.34	-0.12	-0.11	-0.15	-0.18
CPNE3	6.3	0	0.0014	0.04	0.04	0.02	-0.05	-0.24	-0.39	-0.28	-0.19	-0.46	-0.24	-0.53	-0.34	-0.28	-0.14	-0.08	-0.1
TRIM29	6.29	0	0.0016	0.08	0.15	-0.14	-0.04	-0.75	-0.99	-0.64	-1.27	-0.93	-0.49	-0.44	-0.54	-1.67	-1.5	-2.21	-1.45
PDCD11	6.28	0	0.0015	-0.01	0	0.03	0.03	-0.07	-0.04	-0.15	-0.06	-0.1	-0.06	-0.11	-0.09	-0.2	-0.19	-0.21	-0.23
NFU1	6.27	0	0.0146	-0.15	0.02	0.17	0	-0.76	-0.4	-0.36	-0.61	-0.41	-0.74	-0.57	-0.53	-0.63	-0.35	-0.3	-0.34
TSSC1	6.22	0	0.0016	-0.04	0.07	-0.05	0.08	-0.7	-0.3	-0.32	-0.46	-0.19	-0.18	-0.61	-0.79	-0.51	-0.27	-0.36	-0.25
NADSYN1	6.22	0	0.0027	0.14	0.07	-0.24	0.06	-0.57	-1.08	-1.63	-1.05	-0.91	-0.27	-0.73	-0.39	-0.88	-0.91	-0.75	-0.63
S100A8	6.17	0	0.0019	-1.48	-0.2	0.61	0.36	-6.64	-6.64	-0.66	-6.64	-6.64	-2.84	-6.64	-6.64	-6.64	-6.64	-6.64	-0.83
KRT5	6.17	0	0.0032	0.05	0.03	0.01	-0.03	-2.01	-2.03	-1.87	-1.78	-0.58	-0.54	-0.13	-0.2	-2.13	-2.08	-2.16	-2.01
GTPBP10	6.13	0	0.0082	-0.08	-0.05	0.1	0.08	-0.27	-0.29	-0.23	-0.32	-0.7	-0.3	-0.5	-0.39	-0.3	-0.3	-0.26	-0.27
NDUFAF2	6.1	0	0.0055	-0.09	-0.08	0.14	0.07	-0.59	-0.46	-0.02	-0.7	-0.45	-0.33	-0.53	-0.4	-0.45	-0.31	-0.66	-0.65
FAM83H	6.08	0	0.0033	-0.08	-0.08	0.14	0.08	-0.4	-0.37	-0.26	-0.23	-0.46	-0.42	-0.41	-0.47	-0.94	-0.87	-0.69	-0.74
CARM1	6.05	0	0.0024	0.05	0.08	-0.01	-0.06	-0.26	-0.19	-0.54	-0.48	-0.49	-0.28	-0.46	-0.24	-0.1	-0.27	-0.26	-0.12
AKR1B10	6.05	0	0.0022	-0.79	0.47	-0.07	0.17	-1.62	-1.57	-1	-1.74	-6.64	-6.64	-6.64	-4.1	-6.64	-6.64	-6.64	-6.64
P4HB	6.03	0	0.002	0.03	0.05	-0.05	0.02	-0.36	-0.27	-0.24	-0.33	0	-0.16	-0.12	-0.18	-0.43	-0.55	-0.38	-0.47
TATDN1	6.03	0	0.002	-0.08	0.1	0.02	0.01	-0.24	-0.34	-0.13	-0.16	-0.77	-0.66	-0.72	-0.2	-0.83	-0.53	-0.66	-0.48
NUDT4	6.02	0	0.0395	0.15	-0.07	-0.01	-0.02	-0.43	-0.37	-0.4	-0.37	-0.32	-0.19	-0.17	-0.25	-0.32	-0.3	-0.28	-0.34
TNPO2	6.02	0	0.0028	0.08	-0.04	-0.14	0.14	-0.93	-0.43	-0.91	-0.61	-0.7	-0.31	-0.4	-0.2	-0.51	-1.22	-0.68	-0.57
MRPS7	6.01	0	0.0022	0	0.06	0	-0.01	0.05	-0.07	-0.36	-0.18	-0.5	-0.25	-0.27	-0.29	-0.48	-0.3	-0.29	-0.29
RABEP2	5.98	0	0.0022	-0.17	0.23	-0.09	0.05	-1.77	-0.4	-0.33	-1.16	-0.69	-1.37	-0.72	-1.16	-0.98	-1.42	-0.33	-1.38
TBC1D4	5.97	0	0.0036	-0.07	0.14	0.17	-0.23	-6.64	-6.64	-6.64	-6.64	-1.58	-1.71	-6.64	-6.64	-6.64	-0.34	-0.68	-6.64
DNAJB4	5.96	0	0.013	0.18	0.01	-0.03	-0.11	-0.48	-0.46	-0.51	-0.44	-0.7	-0.65	-0.38	-0.58	-0.07	-0.37	-0.29	-0.5
MAN2B1	5.96	0	0.0028	-0.14	-0.12	0.1	0.18	-0.74	-0.69	-0.4	-0.6	-0.49	-0.51	-0.41	-0.58	-1.3	-1.39	-1.25	-1.18
TRIP10	5.95	0	0.0223	-0.27	-0.03	-0.02	0.31	-0.54	-0.73	-0.81	-1.37	-0.95	-0.76	-0.93	-1.23	-0.63	-0.65	-0.52	-1.06
NQO2	5.93	0	0.0077	0.05	0.2	-0.14	-0.08	-0.67	-0.55	-1.07	-1	-0.53	-0.37	-0.21	-0.59	-0.52	-0.81	-0.49	-0.47
HOOK2	5.91	0	0.0094	0.08	0.1	0.1	-0.26	-0.39	-0.79	-0.62	-0.77	-0.78	-1.08	-0.63	-1.3	-0.38	-0.66	-0.39	-0.61
ASMTL	5.91	0	0.0026	-0.04	0.09	-0.07	0.07	-1.1	-0.94	-0.6	-0.67	-1.02	-1.03	-1.02	-1.11	-0.07	-0.22	-0.26	-0.31
CC2D1A	5.89	0	0.0052	0.14	0	0	-0.1	-0.23	-0.43	-0.64	-0.6	-0.21	-0.19	-0.41	-0.22	-0.38	-0.73	-0.57	-0.44
UBL5	5.81	0	0.0026	-0.05	0.09	0.08	-0.07	-1.2	-1.16	-0.29	-0.7	-0.51	-0.58	-0.12	-0.22	-0.94	-0.79	-0.4	-0.58
RAVER1	5.8	0	0.0366	-0.09	0.05	0	0.09	-0.37	-0.35	-0.25	-0.27	-0.25	-0.21	-0.26	-0.27	-0.15	-0.21	-0.18	-0.14
CTSB	5.75	0	0.0028	-0.04	0.05	0.11	-0.06	-0.92	-0.58	-0.48	-0.64	-0.42	-0.39	-0.38	-0.39	-0.39	-0.37	-0.14	-0.03
S100A14	5.74	0	0.0029	-0.66	0.21	0.29	0.04	-2.84	-2.9	-1.82	-3.07	-1.52	-2.12	-1.89	-1.72	-5.45	-6.64	-4.76	-6.64
CS	5.73	0	0.0172	0.09	0	-0.05	0.01	-0.16	-0.07	-0.18	-0.12	-0.26	-0.13	-0.17	-0.14	-0.22	-0.3	-0.31	-0.26
PIN1	5.7	0	0.0034	0.09	-0.1	0	0.07	-0.48	-0.27	-0.36	-0.47	-0.64	-0.5	-0.57	-0.81	-0.11	-0.2	-0.19	-0.29
MICALL2	5.69	0	0.0039	-0.18	0.06	-0.04	0.2	-0.45	-0.45	-1.04	-1.17	-0.51	-0.22	-1.46	-0.67	-0.75	-0.89	-0.88	-0.41
MRPS15	5.69	0	0.0046	0.05	-0.03	0.07	-0.04	-0.23	-0.18	-0.17	-0.22	-0.09	-0.2	-0.01	-0.34	-0.26	-0.28	-0.38	-0.39
MRPL4	5.68	0	0.0037	0.04	-0.02	-0.07	0.11	-0.39	-0.26	-0.31	-0.4	-0.19	-0.13	-0.29	-0.1	-0.72	-0.49	-0.48	-0.52
PDLIM4	5.66	0	0.0262	0.02	-0.17	0.44	-0.35	-0.72	-0.7	-1.08	-0.51	-1.32	-1.55	-1.05	-1.76	-1.48	-1.38	-1.13	-1.1
SPRR3	5.63	0	0.0036	-1.2	-1.14	0.97	0.25	-6.64	-6.64	0.55	-6.64	-6.64	-6.64	-6.64	-6.64	-6.64	-6.64	-0.33	-6.64
ATP5B	5.57	0	0.0033	0.02	0.05	-0.04	0.03	0.01	-0.04	-0.2	-0.22	-0.13	-0.15	-0.25	-0.17	-0.28	-0.27	-0.32	-0.41
LAMTOR5	5.57	0	0.0054	-0.27	0.07	-0.02	0.24	-6.64	-6.64	-0.37	-6.64	0.41	-6.64	-6.64	-6.64	-6.64	0.3	-6.64	-6.64
SLC7A5	5.57	0	0.0034	-0.06	0	0.12	-0.01	-0.5	-0.3	-0.32	-0.24	-0.22	-0.15	-0.1	-0.24	-0.61	-0.57	-0.64	-0.7
SLC3A2	5.55	0	0.0054	0.04	0.07	-0.03	-0.03	-0.23	-0.05	-0.11	-0.07	-0.13	-0.2	-0.17	-0.21	-0.35	-0.29	-0.32	-0.34
NFS1	5.52	0	0.0055	0.16	-0.04	-0.13	0.06	-0.44	-0.51	-0.63	-0.71	-0.63	-0.9	-0.71	-0.89	-0.17	-0.29	-0.24	-0.2
ATP5O	5.51	0	0.0213	0.14	0.02	-0.1	-0.01	-0.28	-0.34	-0.29	-0.33	-0.2	-0.12	-0.17	-0.31	-0.55	-0.39	-0.48	-0.42
FICD	5.49	0	0.0064	-0.02	0.07	-0.07	0.07	-6.64	-6.64	-6.64	0.16	0.33	-6.64	-6.64	-6.64	0.22	-6.64	-6.64	-6.64
HGS	5.44	0	0.0049	-0.08	0.02	0.13	-0.03	-0.97	-1.07	-0.57	-0.5	-0.45	-0.35	-0.39	-0.31	-1.98	-1.64	-1.22	-1.33
SOX15	5.44	0	0.0132	-0.23	-0.02	0.05	0.22	-0.03	-0.71	-0.39	-0.5	-0.74	-0.52	-0.72	-0.73	-0.73	-0.98	-1.11	-1
TPD52L1	5.43	0	0.0039	0.14	0.19	-0.17	-0.13	-1.28	-1.09	-1.77	-2.12	-0.55	-0.88	-0.98	-0.76	-0.51	-0.41	-0.3	-1.24
NARS	5.41	0	0.0062	-0.01	0.06	-0.05	0.04	-0.24	-0.12	-0.23	-0.12	-0.3	-0.21	-0.35	-0.37	-0.07	-0.14	-0.05	-0.16
ABCF3	5.39	0	0.0055	0.03	0.04	-0.05	0.03	-0.05	-0.12	-0.21	-0.16	-0.09	-0.11	-0.09	-0.11	-0.29	-0.13	-0.33	-0.27
VWA8	5.37	0	0.0082	0.09	0.12	-0.05	-0.12	-0.34	-0.4	-0.35	-0.47	-0.38	-0.25	-0.17	-0.15	-0.79	-0.61	-0.7	-0.74
COMMD9	5.35	0	0.0102	0.13	0.18	-0.07	-0.22	-0.54	-0.83	-0.41	-0.57	-0.47	-0.51	-0.25	-0.41	-1.13	-1.17	-1.1	-1.03
FBP1	5.35	0	0.0043	-0.16	0.79	-0.29	-0.75	-3.19	-0.06	-2.67	-2.56	-3.29	-1.69	-6.64	-3.46	-3.97	-5.45	-2.92	-6.64
HERC4	5.34	0	0.034	0.06	0.14	-0.13	-0.03	-0.54	-0.2	-0.21	-0.3	-0.25	-0.37	-0.27	-0.5	-0.43	-0.53	-0.4	-0.26
GSE1	5.29	0	0.0048	0.7	0.11	-0.33	-0.88	-6.64	-1.14	-0.96	-0.87	-6.64	-6.64	-6.64	-6.64	-6.64	-6.64	-0.78	-6.64
CPD	5.27	0	0.0046	0.11	0	-0.05	-0.01	-0.25	-0.25	-0.29	-0.29	-0.09	-0.23	-0.42	-0.47	-0.91	-0.25	-0.5	-0.77
GIGYF2	5.27	0	0.0072	0.08	0.03	-0.01	-0.05	-0.39	-0.43	-0.21	-0.22	-0.26	-0.08	-0.24	-0.1	-0.22	-0.23	-0.03	-0.16
SLC25A19	5.24	0	0.0492	0.05	-0.27	0.27	-0.04	-0.7	-0.32	-0.88	-0.69	-0.7	-0.5	-0.71	-1.05	-0.69	-0.46	-0.48	-0.71
SPAG7	5.23	0	0.0158	0.07	0.1	0	-0.13	-0.51	-0.47	-0.14	-0.34	-0.17	-0.28	-0.44	-0.51	-0.55	-0.21	-0.11	-0.36
FBL	5.2	0	0.0148	0.07	-0.05	0.06	-0.02	-0.27	-0.17	-0.16	-0.03	-0.26	-0.33	-0.11	-0.37	-0.28	-0.21	-0.15	-0.13
MRPL15	5.2	0	0.005	-0.07	0.02	0.08	0.02	-0.25	-0.31	-0.08	-0.01	-0.29	-0.1	-0.36	-0.4	-0.48	-0.56	-0.62	-0.61
EIF3G	5.19	0.01	0.0706	-0.1	-0.07	0.06	0.16	-0.46	-0.32	-0.23	-0.34	-0.35	-0.43	-0.35	-0.38	-0.27	-0.34	-0.24	-0.22
PSMD1	5.18	0.01	0.0665	-0.04	0.02	0.07	0	-0.12	-0.15	-0.11	-0.12	-0.1	-0.05	-0.14	-0.18	-0.12	-0.14	-0.08	-0.13
NAGA	5.1	0	0.0072	0.59	-0.41	-0.19	-0.14	-6.64	-6.64	-2.08	-6.64	-2.37	-2.01	-1.41	-1.63	-6.64	-1.62	-6.64	-1.88
TRAPPC5	5.1	0	0.013	-0.01	-0.14	0	0.19	-0.68	-0.31	-0.23	-0.58	-0.61	-0.57	-0.42	-1.05	-0.24	-0.52	-0.26	-0.3
TOLLIP	5.09	0	0.0377	-0.04	0.15	-0.2	0.13	-0.59	-0.63	-0.47	-0.57	-0.29	-0.24	-0.23	-0.31	-0.64	-0.75	-0.41	-0.6
GMPS	5.09	0	0.0145	0.08	-0.04	-0.01	0.03	-0.19	-0.14	-0.16	-0.18	-0.24	-0.28	-0.29	-0.29	-0.11	-0.08	-0.04	-0.06
ELAVL1	5.08	0	0.0301	-0.05	0	0.02	0.08	-0.18	-0.11	-0.06	-0.18	-0.17	-0.11	-0.19	-0.1	-0.26	-0.16	-0.07	-0.25
FOXK2	5.08	0	0.0237	0.23	-0.05	-0.17	0.02	-0.42	-0.9	-0.58	-0.97	-0.48	-0.44	-0.3	-0.34	-0.74	-0.46	-0.54	-0.23
FH	5	0	0.0066	-0.02	0.05	0	0.02	-0.19	-0.17	-0.25	-0.33	-0.17	-0.12	-0.26	-0.16	-0.13	-0.03	0.03	-0.05
FDX1	5	0	0.0092	-0.13	0	0.21	-0.04	-1.07	-0.58	-0.25	0.03	-0.58	-0.99	-0.54	-0.68	-0.86	-0.29	-0.39	-0.77
MRPL23	4.99	0.01	0.0567	-0.18	-0.06	0.22	0.04	-0.37	-0.45	-0.26	-0.38	-0.45	-0.58	-0.32	-0.4	-0.7	-0.73	-0.42	-0.56
EMG1	4.96	0	0.0122	-0.01	0.01	0.08	-0.02	-0.22	-0.18	-0.27	-0.05	-0.17	-0.06	-0.11	-0.04	-0.28	-0.22	-0.07	-0.14
CBS	4.96	0	0.0242	0.32	0.52	-0.44	-0.69	-2.71	-2.39	-2.98	-2.85	-1.62	-1.44	-1.13	-0.64	-1.32	-3.13	-1.33	-1.84
CKAP5	4.94	0	0.0072	0.05	0.05	-0.05	0	-0.14	-0.08	-0.19	-0.11	-0.12	-0.05	-0.19	-0.19	-0.39	-0.36	-0.42	-0.49
USP6NL	4.92	0	0.0124	-0.1	0.03	-0.04	0.15	-6.64	0.03	-0.42	-0.13	-6.64	-6.64	-0.33	-6.64	-6.64	-6.64	-6.64	-6.64
FAM84B	4.9	0	0.0075	-0.17	0.02	0.05	0.14	-0.53	-0.02	-0.58	-0.25	-0.61	-0.66	-0.87	-1.73	-0.57	-1	-0.43	-0.83
MRPL45	4.9	0	0.0185	0.03	-0.18	0.09	0.09	-0.39	-0.12	-0.62	-0.57	-0.1	-0.49	-0.23	-0.78	-0.58	-0.61	-0.42	-0.29
LXN	4.9	0	0.0118	-0.37	0.17	0.22	-0.03	-6.64	-6.64	-6.64	0.03	0.36	-6.64	0.18	-6.64	-6.64	-6.64	-1.77	-6.64
MRPL54	4.89	0.01	0.0733	-0.29	-0.12	0.24	0.17	-0.53	-0.48	-0.87	-0.63	-0.7	-0.91	-0.53	-0.33	-0.75	-0.61	-0.67	-0.84
SLC1A5	4.87	0.02	0.1143	-2.78	1.12	-3.13	0.68	-6.64	-6.64	-6.33	-6.15	-6.42	-6.39	-6.36	-6.64	-6.64	-6.37	-6.64	-6.45
DHX29	4.85	0	0.0159	0.05	-0.06	0.12	-0.07	-0.16	-0.05	-0.24	-0.19	-0.3	-0.31	-0.27	-0.24	-0.59	-0.41	-0.34	-0.63
PSMC4	4.84	0.01	0.0688	0.01	-0.11	0.02	0.13	-0.13	-0.19	-0.18	-0.22	-0.2	-0.27	-0.28	-0.32	-0.35	-0.22	-0.26	-0.39
EIF3I	4.82	0.01	0.0687	-0.14	-0.05	0.1	0.12	-0.45	-0.44	-0.29	-0.28	-0.24	-0.24	-0.3	-0.37	-0.48	-0.17	-0.27	-0.26
LIN7C	4.82	0	0.0083	0.02	0.01	0.08	-0.06	-0.03	-0.3	-0.55	-0.35	-0.1	-0.05	-0.18	-0.09	-0.53	-0.46	-0.32	-0.43
COX20	4.81	0	0.0213	-0.1	-0.07	0.13	0.09	-0.53	-0.48	-0.29	-0.44	-0.24	-0.28	-0.11	-0.2	-0.55	-0.59	-0.07	-0.53
MRPL20	4.8	0	0.0163	0.05	0.16	-0.11	-0.06	-0.23	-0.12	-0.29	-0.6	-0.56	-0.61	-0.06	-0.59	-0.62	-0.55	-0.17	-0.61
TACO1	4.79	0	0.0385	0.1	0.02	-0.1	0.03	-0.24	-0.35	-0.2	-0.34	-0.33	-0.18	-0.33	-0.23	-0.1	-0.17	-0.03	-0.26
HDHD1	4.78	0	0.0135	-0.28	0.21	0.18	-0.1	-6.64	-6.64	-6.64	0.11	-6.64	-6.64	-0.44	-0.11	-6.64	-6.64	-0.06	-6.64
ILF3	4.77	0	0.0126	0.01	0.01	0.03	0	-0.19	-0.2	-0.13	-0.25	-0.04	0	0.02	-0.02	-0.21	-0.22	-0.08	-0.13
ALKBH7	4.77	0	0.0133	-0.16	0.07	0.3	-0.22	-6.64	-1.19	-1.13	-6.64	-6.64	-1.43	-6.64	-6.64	-2.05	-1.74	-1.55	-1.76
MRPS5	4.77	0	0.0152	-0.05	0.11	-0.09	0.08	-0.22	-0.22	-0.08	-0.07	-0.49	-0.31	-0.27	-0.35	-0.76	-0.43	-0.51	-0.45
EPB41L5	4.73	0	0.0113	-0.2	0.18	0.1	-0.05	-0.44	-0.76	-0.95	-0.54	-1.24	-1.04	-1.58	-2.52	-3.64	-1.09	-0.84	-1.01
PLA2G4A	4.72	0	0.0164	0.58	-0.52	-0.54	0.21	-1.71	-1.66	-1.36	-1.55	-1.38	-1.26	-0.94	-0.95	-4.17	-2.73	-3.22	-3.28
SLC25A12	4.7	0	0.0167	-0.04	0.23	-0.09	-0.06	-0.16	-0.35	-0.07	-0.43	-0.77	-0.77	-1.1	-0.53	-0.47	-0.48	-0.49	-0.39
DLD	4.7	0	0.0109	0.07	0.05	0.02	-0.08	0.03	-0.13	-0.13	-0.12	-0.25	-0.22	-0.37	-0.2	-0.55	-0.47	-0.46	-0.47
OXA1L	4.7	0	0.0397	-0.07	0.07	0.11	-0.06	-0.45	-0.34	-0.28	-0.44	-0.12	-0.13	-0.27	-0.26	-0.26	-0.22	-0.23	-0.08
ATP5D	4.69	0	0.0152	-0.04	0.02	-0.06	0.14	-0.33	0.11	-0.16	-0.39	-0.18	-0.5	-0.34	-0.37	-0.39	-0.24	-0.59	-0.3
KIF26A	4.68	0	0.0142	0.02	-0.31	0.41	-0.17	-6.64	-6.64	-6.64	-0.39	-0.18	-6.64	-6.64	-6.64	-0.17	-6.64	-0.38	-3.22
CBR1	4.68	0	0.0103	-0.01	0.09	-0.04	0.01	-0.12	-0.04	-0.18	-0.31	-0.51	-0.4	-0.6	-0.53	-0.05	-0.23	-0.19	-0.15
PIK3C2A	4.66	0	0.014	-0.05	0.01	0.12	-0.02	-0.06	-0.24	-0.38	0	-0.35	-0.24	-0.33	-0.41	-0.56	-0.42	-0.12	-0.14
DSC3	4.65	0	0.0132	-0.25	-0.07	0.02	0.3	-0.94	-1	-0.61	-0.49	-0.46	-0.77	-0.64	-0.42	-0.73	-0.68	-1.94	-1.97
TFB1M	4.65	0	0.0109	0.05	0.05	-0.16	0.11	0	-0.02	-0.87	-0.44	-0.91	-0.84	-1.13	-0.96	-0.3	-0.21	-0.64	-0.52
UACA	4.63	0	0.0111	-0.09	0.12	0.12	-0.11	-0.88	-0.86	-0.06	-0.7	-1.14	-0.25	-0.77	-0.73	-0.58	-1.07	-0.44	0.2
ACBD5	4.63	0	0.0208	0.38	-0.29	-0.07	-0.06	-0.35	-0.52	-0.72	-0.93	-1.26	-1.38	-1.45	-2	-0.55	-0.75	-0.73	-0.53
ZFPL1	4.62	0	0.0142	0.07	0.14	-0.06	-0.1	-0.97	-0.84	-0.29	-0.15	-0.49	-0.4	-0.29	-0.43	-0.3	-0.38	-0.42	-0.09
MRPL22	4.61	0	0.0132	-0.08	0.06	0.09	-0.03	-0.04	-0.48	-0.22	-0.23	-0.22	-0.26	0	-0.18	-0.41	-0.34	-0.6	-0.55
GPS1	4.59	0	0.0127	0.04	-0.03	0.03	0.02	-0.33	-0.43	-0.13	-0.14	-0.35	-0.14	-0.21	-0.28	0.02	-0.07	-0.07	-0.07
DAP3	4.59	0.01	0.0699	-0.06	0.12	-0.1	0.09	-0.1	-0.11	-0.26	-0.26	-0.3	-0.25	-0.33	-0.21	-0.43	-0.28	-0.32	-0.29
PHKA1	4.59	0	0.0157	-0.27	0.47	-0.08	-0.19	-0.14	-6.64	-6.64	0.08	-6.64	0.02	-6.64	-6.64	-6.64	-6.64	-6.64	0.09
IGF1R	4.57	0	0.0127	0.19	-0.27	0.15	-0.05	-2.02	0.18	-1.85	-1.6	-0.74	-0.52	-0.42	-0.08	-1.95	-2.09	-1.49	-2.26
RAD23A	4.56	0	0.0253	-0.12	0.08	0.16	-0.09	-0.64	-0.69	-0.58	-0.63	-0.43	-0.36	-0.42	-0.54	-0.03	-0.21	-0.39	-0.06
ERC1	4.55	0.01	0.0809	-0.09	0.05	-0.05	0.13	-0.13	-0.09	-0.32	-0.33	-0.25	-0.25	-0.18	-0.28	-0.24	-0.32	-0.25	-0.19
C19orf52	4.55	0	0.0127	0.09	0.04	0	-0.08	-0.45	-0.77	-0.21	-0.5	-0.25	-0.1	-0.34	-0.61	-0.3	-0.34	0.12	-0.3
PSMC5	4.54	0.01	0.0846	-0.14	-0.03	0.1	0.1	-0.27	-0.2	-0.2	-0.15	-0.27	-0.16	-0.28	-0.35	-0.31	-0.43	-0.35	-0.29
PPP2R1B	4.53	0	0.014	-0.12	0.05	0.15	-0.04	-0.68	-0.8	-0.35	-0.48	-0.38	-0.49	-0.78	-0.93	-0.06	-0.14	-0.35	-0.03
HTATIP2	4.52	0	0.0134	-0.02	0.05	0.08	-0.06	-0.3	-0.16	-0.33	-0.23	-0.02	-0.04	-0.03	-0.19	-0.42	-0.5	-0.47	-0.24
MRPS26	4.51	0	0.013	-0.1	0.03	-0.01	0.13	-0.23	-0.78	-0.52	-0.09	-0.44	-0.15	-0.33	-0.83	-0.45	-1.13	-0.26	-0.21
DNAJC2	4.51	0	0.0546	-0.06	-0.06	0.09	0.09	-0.19	-0.41	-0.12	-0.19	-0.22	-0.12	-0.15	-0.37	-0.17	-0.22	-0.28	-0.15
IGSF3	4.51	0	0.0131	0.17	0.02	0.49	-1.02	-6.64	-1.41	-1.96	-2.44	-6.64	-3.66	-3.33	-6.64	-3.02	-2.83	-1.5	0.05
MRPL37	4.51	0	0.0147	-0.11	0.11	0.02	0.03	-0.38	-0.39	-0.17	-0.26	-0.25	-0.11	-0.19	-0.06	-0.83	-0.41	-0.59	-0.58
SNAP29	4.5	0	0.0244	-0.13	0.11	-0.01	0.07	-0.4	0.06	-0.28	-0.3	-0.51	-0.41	-0.26	-0.58	-0.33	-0.5	-0.17	-0.15
CORO1A	4.49	0	0.0157	0.28	-0.55	0.26	-0.08	-0.77	-6.64	-1.48	-0.98	-2.17	-6.64	-1.86	-6.64	-6.64	-1.73	-1.58	-3.33
MRPL19	4.49	0	0.0152	-0.04	0.02	0.06	0.01	-0.07	-0.06	-0.28	-0.34	-0.31	-0.17	0.04	-0.24	-0.43	-0.71	-0.74	-0.43
UNC13D	4.49	0	0.0336	-0.28	-0.08	0.14	0.23	-0.55	-0.78	-0.39	-0.22	-0.71	-1.22	-0.53	-0.09	-1.05	-0.99	-0.81	-0.8
SFN	4.47	0.01	0.0868	-0.09	-0.11	0.1	0.14	-0.47	-0.32	-0.22	-0.31	-0.33	-0.47	-0.25	-0.38	-0.2	-0.33	-0.23	-0.2
ASAH1	4.47	0	0.0142	0.11	-0.04	0.11	-0.14	-0.06	-0.36	-0.43	0.21	-0.85	-0.73	-0.83	-0.36	-0.68	-0.64	-0.78	-0.37
MRPL38	4.46	0	0.0155	-0.04	0.07	0	0.01	0.19	-0.07	-0.28	-0.11	-0.42	-0.32	-0.34	-0.24	-0.71	-0.55	-0.46	-0.58
MRPS6	4.46	0	0.0242	0.04	-0.03	-0.14	0.16	-0.75	-0.55	0.02	-0.57	-0.2	-0.61	-0.41	-0.33	-0.08	-0.36	-0.49	-0.42
KIAA1033	4.46	0	0.0229	0.11	0.02	-0.11	0.03	-0.03	-0.25	-0.57	-0.18	-0.29	-0.08	-0.12	-0.43	-0.43	-0.26	-0.48	-0.31
YWHAQ	4.45	0	0.0152	-0.04	0.04	0	0.06	-0.39	-0.11	-0.05	-0.17	-0.21	-0.14	-0.17	-0.19	-0.15	-0.15	-0.15	0.07
MTFR1	4.45	0	0.0183	0.15	-0.48	0.23	0.07	0.19	-0.14	-6.64	0.53	-6.64	-6.64	-6.64	-6.64	-6.64	0.06	-6.64	-6.64
BRD8	4.42	0	0.0369	-0.06	-0.01	-0.04	0.15	-0.41	-0.17	-0.33	-0.23	-0.48	-0.29	-0.3	-0.44	-0.19	-0.11	-0.13	-0.06
PRPSAP1	4.4	0	0.0457	0.12	0.1	-0.17	0	-0.28	-0.45	-0.48	-0.28	-0.49	-0.43	-0.65	-0.45	-0.24	-0.13	-0.08	-0.22
PDCD2L	4.38	0	0.0193	-0.02	-0.5	0.29	0.17	-6.64	-6.64	0.32	0.04	-6.64	-6.64	-0.08	-6.64	-6.64	-6.64	-6.64	0.58
HTRA1	4.38	0	0.019	0.11	0.26	-0.52	0.09	-1.98	-1.36	-0.32	-6.64	-6.64	-0.52	-0.93	-1.04	-6.64	-6.64	-6.64	-6.64
MRPL11	4.37	0	0.0534	0.07	-0.15	0.18	-0.06	-0.21	-0.4	-0.36	-0.12	-0.16	-0.17	-0.58	-0.54	-0.53	-0.57	-0.44	-0.47
CALB2	4.34	0	0.0183	0.39	0.22	-0.63	-0.12	-1.68	-6.64	-0.9	-1.39	-1.42	-6.64	-6.64	-1.18	-1.58	-6.64	-6.64	-1.53
MRPS10	4.34	0	0.0242	-0.05	0.01	-0.07	0.16	-0.42	-0.22	-0.19	-0.01	-0.19	-0.2	-0.34	-0.27	-0.72	-0.45	-0.6	-0.26
OGDH	4.33	0.01	0.0929	0.12	0.11	-0.12	-0.07	-0.28	-0.24	-0.43	-0.44	-0.2	-0.2	-0.32	-0.29	-0.15	-0.25	-0.25	-0.27
PCYT1A	4.33	0	0.0164	-0.05	0	0.05	0.06	-0.56	-0.46	-0.11	-0.2	-0.08	-0.02	-0.08	-0.03	-0.36	-0.52	-0.54	-0.55
SQRDL	4.33	0	0.0213	0	0.02	-0.02	0.05	-0.36	-0.5	-0.51	-0.5	-1.03	-0.96	-0.96	-0.89	0.02	0	-0.09	-0.08
FXYD3	4.33	0.01	0.0561	-0.22	0.52	-0.56	0.09	-0.51	-0.45	-1.17	-0.93	-1	-1.04	-1.36	-1.58	-2.1	-1.64	-0.98	-2.03
SCRIB	4.32	0	0.0189	0.05	-0.02	0.03	0	-0.03	0.02	0.09	-0.09	-0.34	-0.26	-0.25	-0.29	-0.54	-0.4	-0.48	-0.39
ST14	4.32	0	0.0191	0.09	0.1	-0.25	0.08	-0.35	-0.26	-0.06	-0.27	-0.98	-1	-1.14	-1.21	-0.49	-0.66	-0.3	-0.48
HK1	4.29	0	0.0221	0.02	0.02	0	0.02	-0.02	-0.05	-0.26	-0.13	-0.29	-0.33	-0.31	-0.25	0.05	-0.05	-0.04	-0.12
FASTKD5	4.29	0.01	0.0968	0.02	-0.15	0.01	0.17	-0.38	-0.39	-0.32	-0.34	-0.2	-0.22	-0.19	-0.44	-0.36	-0.21	-0.24	-0.2
PDCD4	4.29	0	0.0546	0.18	0.35	-0.26	-0.32	-0.53	-0.44	-1.39	-1.31	-0.7	-0.49	-0.52	-0.52	-1.18	-1.52	-0.91	-1.02
SUMF1	4.29	0	0.0177	0.9	-0.4	-0.44	-0.55	-0.75	-6.64	-6.64	-1.1	-6.64	-0.56	-0.78	-6.64	-6.64	-6.64	-0.42	-6.64
RINT1	4.27	0	0.0216	0.02	-0.36	0.46	-0.2	-0.37	-6.64	-0.32	-6.64	-6.64	-6.64	-6.64	-6.64	-0.53	-0.36	-6.64	-0.5
ARHGDIA	4.27	0.01	0.0918	-0.05	-0.13	0.15	0.07	-0.47	-0.32	-0.31	-0.25	-0.26	-0.31	-0.31	-0.4	-0.18	-0.25	-0.15	-0.16
KIF1A	4.27	0	0.0205	0.44	0.17	-0.57	-0.18	-6.64	-6.64	-0.67	-1.4	-0.64	-6.64	-6.64	-6.64	-1.2	-6.64	-1.1	-0.85
KDM1A	4.27	0	0.0206	-0.03	0.09	0.04	-0.05	-0.22	-0.14	-0.27	-0.1	-0.21	-0.06	0.03	-0.17	-0.33	-0.48	-0.44	-0.22
PMM2	4.27	0	0.034	0.08	-0.11	0.11	-0.03	-0.45	-0.25	-0.31	-0.36	-0.17	-0.24	-0.21	0.12	-0.46	-0.27	-0.47	-0.24
TIMMDC1	4.27	0	0.0172	-0.12	0.04	0.1	0.03	-0.34	0.11	-0.81	-0.4	-0.57	-0.93	-0.43	-0.78	-0.39	0.04	-0.24	-0.38
SLC7A1	4.26	0	0.0172	0.12	0.1	-0.14	-0.04	-0.6	-0.5	-0.52	-0.57	-0.21	-0.11	-0.11	0.05	-0.93	-1.16	-1.1	-0.82
MRPS27	4.26	0	0.0534	-0.06	-0.08	0.09	0.1	-0.26	-0.41	-0.36	-0.41	-0.17	-0.03	-0.21	-0.22	-0.25	-0.19	-0.11	-0.17
FAM195B	4.24	0	0.0197	0.19	-0.05	0.02	-0.13	-1.1	-0.42	-0.13	-0.89	-0.93	-0.74	-0.41	-0.14	-0.14	-0.26	-0.4	-0.39
RAB38	4.24	0.01	0.0562	0.27	0.36	-0.54	-0.2	-1.04	-0.37	-0.11	-0.6	-1.1	-1.43	-1.36	-1.25	-1.34	-1.72	-1.46	-1.6
C5orf22	4.23	0	0.0184	0.08	-0.02	0.06	-0.07	-0.99	-0.36	-0.18	-0.16	-0.15	-0.12	-0.39	0.01	-0.61	-0.48	-0.26	-0.63
WDR7	4.23	0	0.0181	0.08	0	0.03	-0.05	-0.33	-0.64	-0.09	-0.3	-0.12	-0.13	-0.12	-0.63	-0.21	-0.36	-0.07	-0.1
TBRG4	4.23	0	0.0492	-0.01	-0.19	0.13	0.1	-0.3	-0.17	-0.41	-0.36	-0.76	-0.52	-0.61	-0.55	-0.24	-0.31	-0.12	-0.24
RBX1	4.21	0	0.0547	0	0	0.15	-0.1	-0.52	-0.35	-0.23	-0.1	-0.34	-0.14	-0.24	-0.3	-0.35	-0.24	-0.1	-0.12
PIP4K2C	4.21	0	0.0283	0	0.14	-0.11	0.03	-0.31	-0.14	-0.35	-0.48	-0.43	-0.67	-0.52	-0.23	-0.05	-0.12	-0.14	-0.22
AHR	4.21	0	0.0221	0.39	0.04	0.02	-0.55	-1.24	-1.9	-0.95	-0.92	-0.76	-0.68	-0.12	-0.32	-2.01	-2.38	-2.34	-2.78
YWHAZ	4.2	0	0.0184	0.05	-0.05	-0.03	0.07	-0.18	-0.12	-0.07	-0.11	-0.43	-0.49	-0.46	-0.56	-0.06	-0.34	-0.03	-0.13
OAT	4.2	0	0.0244	0	-0.01	0.01	0.05	-0.35	-0.17	-0.26	-0.29	-0.69	-0.71	-0.88	-0.94	-0.05	-0.11	-0.11	-0.08
MRPL39	4.2	0	0.0191	0.03	-0.02	0.01	0.04	-0.02	-0.04	0.03	-0.11	-0.07	-0.23	-0.23	-0.02	-0.25	-0.31	-0.19	-0.12
ASF1A	4.2	0	0.0412	-0.08	-0.03	-0.14	0.27	-0.44	-0.3	-0.28	-0.12	-0.7	-0.58	-0.41	-0.45	-0.85	-0.77	-1.05	-0.21
C1QBP	4.18	0	0.033	-0.07	0	0.04	0.08	-0.31	-0.1	-0.04	-0.25	-0.24	0.08	-0.21	-0.19	-0.15	-0.25	-0.31	-0.23
RCOR1	4.17	0	0.0207	0.01	-0.02	0.06	0.01	-0.45	0.06	-0.14	-0.19	0.03	-0.18	-0.16	-0.03	-0.4	-0.28	-0.3	-0.2
MYCBP2	4.17	0	0.0254	-0.22	-0.08	0.25	0.07	-0.26	-0.17	-6.64	-0.35	-6.64	-6.64	-6.64	-6.64	-6.64	-0.19	-6.64	-0.31
CBR3	4.16	0	0.0216	0.07	-0.02	0.04	-0.04	-0.12	-0.06	-0.25	-0.26	-0.76	-0.61	-0.6	-0.52	-0.2	-0.17	0.09	-0.27
CUL4A	4.15	0	0.0258	-0.09	-0.06	0.1	0.1	-0.22	-0.28	-0.28	-0.14	-0.21	-0.14	-0.31	0.02	-0.63	-0.49	-0.43	-0.71
PACSIN3	4.15	0	0.0204	-0.03	0.1	-0.17	0.14	-0.38	-0.29	-0.32	-0.34	-0.07	-0.2	-0.38	-0.33	-1.24	-0.89	-1.14	-0.88
CARHSP1	4.14	0	0.0237	-0.06	0.05	0.05	0.02	-0.36	-0.03	-0.01	-0.26	-0.23	-0.12	-0.23	-0.36	-0.15	-0.08	-0.06	-0.12
PC	4.13	0	0.0244	0.23	0.11	-0.18	-0.14	-0.15	-0.4	-0.51	-0.86	-1.05	-0.65	-1.66	-1.08	-0.62	-0.24	-0.26	-0.44
RDX	4.13	0	0.0206	-0.05	0.04	0.08	-0.02	-0.08	-0.25	-0.11	-0.14	-0.63	-0.64	-0.42	-0.5	-0.03	-0.21	-0.11	-0.15
FAM175B	4.13	0	0.0486	0.03	0.05	-0.13	0.1	-0.47	-0.33	-0.17	-0.38	-0.24	-0.25	-0.48	-0.27	-0.08	-0.1	-0.19	-0.08
GIPC1	4.13	0.02	0.1205	-0.07	-0.24	0.17	0.15	-0.62	-0.39	-0.33	-0.22	-0.44	-0.42	-0.29	-0.45	-0.54	-0.48	-0.38	-0.4
OTULIN	4.12	0	0.0334	0.09	-0.03	-0.04	0.03	-0.26	-0.22	0	-0.33	-0.18	-0.15	-0.23	-0.05	-0.02	-0.29	-0.07	-0.2
CRABP2	4.12	0	0.0244	-0.15	0.34	0.01	-0.21	-1.72	-0.38	-0.85	-0.67	-1.34	-2.55	-1.57	-4.32	-1.33	-6.64	-1.77	-4.28
HNRNPM	4.12	0	0.0228	-0.03	-0.02	0.06	0.04	-0.16	-0.12	-0.09	-0.02	-0.09	-0.12	0.01	-0.05	-0.34	-0.32	-0.2	-0.19
PSMD8	4.11	0	0.0413	-0.07	0.01	0.06	0.05	-0.07	-0.06	-0.2	-0.05	-0.28	-0.3	-0.22	-0.22	-0.1	-0.13	-0.09	-0.06
PLEKHA1	4.11	0	0.0255	0.06	0.05	0.01	-0.06	-0.5	-0.78	-0.78	-0.51	0.1	0.12	-0.32	0.03	-0.64	-0.79	-1.36	-0.84
DCXR	4.11	0	0.0362	0.25	0.08	-0.05	-0.28	-0.36	-0.33	-0.52	-0.22	-0.67	-0.34	-0.46	-0.27	-1.13	-1.18	-1.07	-1.14
TRNT1	4.1	0	0.0242	-0.01	-0.03	0.14	-0.05	-0.28	-0.27	-0.33	-0.5	-1.46	-1.42	-1.1	-1.38	-0.17	-0.23	-0.19	-0.33
MRPL49	4.09	0	0.0228	-0.15	0.04	0.09	0.07	0.1	0.02	-0.11	-0.32	-0.35	-0.48	-0.42	-0.41	-0.44	-0.69	-0.71	-0.74
HNMT	4.09	0	0.0275	0.05	0.05	-0.36	0.25	-6.64	-6.64	-0.28	-0.39	-0.3	-6.64	0.05	-0.07	-6.64	-6.64	-6.64	-6.64
KDELC2	4.09	0	0.0345	-0.06	-0.05	0.23	-0.09	-0.17	-0.24	-0.02	-0.15	-0.54	-0.48	-0.84	-0.52	-0.73	-0.26	-0.36	-0.72
GALNS	4.08	0	0.0272	-0.16	0.24	0.23	-0.35	-6.64	-6.64	-0.15	-6.64	-0.52	0.43	-6.64	-6.64	-0.44	-6.64	-0.4	-6.64
TPPP	4.08	0	0.0265	0.21	0.36	-0.32	-0.32	-6.64	-6.64	-6.64	-0.08	-6.64	-6.64	-6.64	-0.13	0.1	-6.64	-0.37	-0.72
DNASE2	4.08	0	0.0275	0	0.31	-0.11	-0.2	-6.64	-0.93	-6.64	-1.59	-6.64	-6.64	-1.87	-1.95	-1.22	-1.3	-1	-1
DCTPP1	4.08	0	0.0493	-0.07	-0.13	-0.04	0.27	-0.93	-0.64	-0.22	-0.67	-0.27	-0.57	-0.71	-0.59	-0.45	-0.34	-0.03	-0.25
MPG	4.07	0	0.0221	-0.16	0.06	0.03	0.11	-1.56	-0.94	-0.46	-0.43	-0.57	-0.44	-0.78	-0.26	-0.25	-0.32	-0.37	0.05
DNAJC11	4.05	0	0.0248	-0.01	0	0.08	-0.02	-0.47	-0.65	-0.59	-0.73	-0.18	-0.24	-0.12	-0.31	-0.03	0.01	-0.05	-0.21
SERPINB1	4.04	0	0.0285	-0.11	-0.14	0.04	0.23	-0.76	-0.67	-0.77	-0.82	-0.06	0	-0.19	-0.04	-0.7	-0.54	-0.87	-0.96
PKP3	4.04	0	0.0465	-0.08	0.05	0.04	0.05	-0.24	-0.15	-0.02	-0.23	-0.13	-0.06	-0.04	-0.06	-0.17	-0.3	-0.26	-0.27
NFKBIB	4.01	0	0.0308	-0.01	0.17	0.07	-0.19	-6.64	-6.64	-6.64	-0.66	-1.42	-1.24	-6.64	-1	-6.64	-1.27	-1.15	-0.45
MRPL57	4	0	0.0432	0	0.21	-0.27	0.07	-0.51	-0.65	-0.5	-0.38	-0.05	0.04	-0.5	-0.5	-1.09	-0.77	-0.96	-0.7
GLUD1	3.99	0	0.0239	0.07	0.02	-0.01	-0.03	0.03	0.01	-0.29	-0.21	-0.04	-0.09	-0.09	-0.1	-0.33	-0.32	-0.38	-0.4
FAM192A	3.98	0	0.0407	-0.07	-0.05	-0.01	0.18	-0.58	-0.53	-0.29	-0.47	-0.21	-0.08	-0.55	-0.31	-0.18	-0.45	-0.07	-0.03
MED12	3.96	0	0.0478	-0.03	-0.14	0.15	0.06	-0.3	-0.2	-0.17	-0.25	-0.61	-0.58	-0.21	0.01	-0.43	-0.47	-0.46	-0.15
MRPL3	3.96	0	0.0245	-0.02	-0.02	0.1	-0.01	-0.08	-0.08	-0.36	-0.01	-0.13	-0.11	-0.04	-0.33	-0.32	-0.61	-0.35	-0.2
MRPS9	3.96	0	0.045	0.02	-0.1	-0.01	0.14	-0.05	-0.08	-0.29	-0.33	-0.3	-0.5	-0.48	-0.47	-0.26	-0.15	-0.04	-0.23
ARHGEF9	3.96	0	0.0333	0.23	-0.08	-0.13	0.01	-6.64	-0.18	-6.64	-0.13	0.16	-0.1	-6.64	-6.64	-6.64	-6.64	0.05	-6.64
CPOX	3.95	0	0.034	0.12	-0.01	-0.07	0.01	-0.23	-0.13	-0.25	-0.3	-0.34	-0.29	-0.41	-0.49	-0.05	-0.09	-0.02	-0.04
ITM2B	3.95	0	0.0546	0.2	0.2	-0.11	-0.29	-0.79	-0.29	-0.42	-0.33	-0.8	-0.82	-0.94	-1.07	-0.61	-1.02	0.09	-0.49
POLRMT	3.94	0	0.0308	0.05	0.05	-0.03	-0.02	-0.27	0.05	-0.5	-0.42	-0.53	-0.51	-0.54	-1.26	0.11	-0.21	-0.26	-0.35
PPL	3.94	0.01	0.0705	0.18	0.14	-0.15	-0.15	-0.17	-0.19	-0.57	-0.76	-0.18	-0.13	-0.39	-0.45	-0.54	-0.52	-0.66	-0.58
FAM83B	3.93	0	0.0257	-0.01	-0.22	0.2	0.05	-1.58	-1.21	-0.83	-0.27	-2.13	-0.78	-0.09	-0.43	-0.33	-0.81	-0.2	-0.53
PCYOX1	3.93	0.01	0.0707	0	0.22	-0.18	0	-0.21	-0.18	-0.44	-0.46	-0.65	-0.45	-0.66	-0.61	-0.17	-0.16	-0.33	-0.23
PUS1	3.93	0	0.0262	0	0.08	-0.02	0.01	-0.01	0.05	-0.19	-0.16	-0.23	-0.13	-0.3	-0.36	-0.04	-0.05	-0.27	-0.11
ATP5C1	3.93	0	0.0264	-0.04	0.1	0.06	-0.07	0.08	0.14	-0.33	-0.07	-0.36	-0.36	-0.51	-0.35	-0.32	-0.62	-0.43	-0.39
EEF1E1	3.93	0	0.0328	0	0.07	0.01	-0.03	-0.07	-0.06	-0.04	-0.04	-0.15	-0.33	-0.15	-0.24	-0.11	-0.07	-0.17	-0.03
NOC2L	3.92	0	0.0372	0	-0.05	0.02	0.08	0.02	-0.08	-0.27	-0.05	-0.19	-0.19	-0.3	-0.32	-0.19	-0.15	-0.04	-0.07
NOP2	3.92	0	0.0264	0.06	0.01	-0.01	0	-0.19	-0.13	-0.06	-0.09	-0.24	-0.15	-0.07	-0.17	0	0.04	0	-0.1
P4HA2	3.92	0	0.0262	-0.02	0.05	0.05	-0.03	-0.06	-0.08	-0.14	0	-0.03	0	-0.24	-0.17	-0.44	-0.31	-0.24	-0.28
SUPT7L	3.91	0.01	0.0783	-0.21	0.26	0.09	-0.14	-0.5	-0.4	-0.27	-0.57	-0.84	-0.84	-0.2	-0.34	-0.13	-0.63	-0.6	-0.63
TRIM65	3.9	0	0.035	-0.23	-0.12	0.21	0.15	-6.64	-6.64	-0.74	-0.66	-6.64	-0.18	-0.66	-6.64	-0.6	-6.64	-0.51	-6.64
ATP5EP2;ATP5E	3.9	0.01	0.0902	-0.01	0.22	-0.09	-0.08	-0.43	-0.43	-0.3	-0.16	-0.4	-0.41	-0.12	-0.05	-0.35	-0.47	-0.41	-0.22
RAB43	3.89	0.01	0.0701	-0.13	0.21	-0.32	0.22	-0.76	-0.24	-0.29	-0.4	-1.2	-0.85	-1.23	-0.58	-0.59	-0.47	-0.48	-0.52
EHHADH	3.89	0.01	0.1021	0.28	0.05	-0.48	0.1	-1.23	-1.19	-1.06	-0.66	-0.65	-0.38	-0.69	-0.64	-0.45	-0.73	-0.5	-0.54
TFAP2A	3.89	0.02	0.1223	-0.35	0.13	0.22	-0.01	-0.68	-0.17	-0.63	-0.72	-0.52	-0.52	-0.42	-0.36	-0.74	-0.49	-0.42	-0.65
PKN1	3.88	0	0.0298	0.18	-0.04	-0.06	-0.04	-0.3	-0.21	-0.31	-0.24	-0.45	-0.53	-0.87	-0.89	-0.03	-0.09	-0.16	-0.34
AP1M2	3.88	0	0.03	0.01	0.06	-0.05	0.04	-0.2	-0.18	-0.13	-0.2	-0.1	-0.15	-0.17	-0.04	-0.95	-0.33	-0.42	-0.46
MTX2	3.86	0.02	0.1253	-0.2	0.23	-0.03	0.02	-0.37	-0.24	-0.29	-0.39	-0.61	-0.37	-0.47	-0.31	-0.17	-0.31	-0.4	-0.42
CPT1A	3.86	0	0.0308	0.1	0.07	-0.02	-0.11	-0.33	-0.42	-0.42	-0.3	-1.13	-1.05	-1.19	-1.33	-0.1	-0.13	-0.14	-0.08
DLG1	3.85	0	0.0284	0.06	0.02	-0.1	0.07	-0.55	-0.48	-0.18	-0.38	0.11	-0.12	-0.05	0.06	-0.54	-0.51	-0.51	-0.6
RPP40	3.85	0.01	0.0619	-0.21	-0.01	0.01	0.23	-0.04	-0.35	-0.23	-0.08	-0.53	-0.47	-0.8	-0.78	-0.65	-0.65	-0.39	-0.34
RAB6A	3.84	0.01	0.059	-0.06	0.22	0.03	-0.15	-0.19	-0.13	-0.21	-0.17	-0.61	-0.55	-0.56	-0.46	-0.26	-0.47	-0.17	-0.84
HNRNPA3	3.83	0	0.0505	-0.06	0.11	0.03	-0.02	-0.4	-0.39	-0.16	-0.13	-0.2	-0.12	-0.1	-0.13	-0.19	-0.21	-0.03	-0.06
RETSAT	3.83	0	0.0449	0.02	0.13	0.09	-0.21	-0.72	-0.34	-0.74	-0.56	-0.61	-0.62	-0.53	-0.5	-0.01	-0.24	-0.01	-0.05
SLC2A1	3.83	0.01	0.1036	0.13	0.28	-0.22	-0.21	-0.25	-0.32	-0.43	-0.52	-0.94	-0.81	-0.69	-0.77	-0.41	-0.6	-0.35	-0.38
TSEN34	3.82	0	0.041	0.16	-0.02	0.06	-0.16	-0.26	-0.17	-0.07	-0.18	-0.83	-0.36	-0.6	-0.9	-0.39	-0.23	-0.27	-0.28
PRKAG1	3.82	0	0.0308	0.01	0.09	0.01	-0.05	-0.33	-0.07	-0.36	-0.29	0.09	-0.34	-0.12	-0.02	-0.06	-0.14	-0.37	-0.24
TRADD	3.81	0	0.0323	-0.12	0.09	0.01	0.07	-0.58	-0.45	-0.36	-0.89	-0.28	-0.23	-0.12	-0.22	-0.32	0.07	-0.11	-0.29
TNKS1BP1	3.81	0	0.0308	0	0.12	-0.01	-0.06	-0.29	-0.38	-0.26	-0.32	-0.1	-0.07	0.07	0.06	-0.65	-0.61	-0.65	-0.67
MRPL12	3.79	0.02	0.1206	-0.38	0.03	0.35	-0.03	-0.6	-0.29	-0.34	-0.39	-0.44	-0.72	-0.78	-0.78	-0.87	-0.77	-0.97	-0.59
RPS19	3.79	0	0.0326	0.02	-0.02	0.01	0.05	-0.1	-0.15	-0.09	0	0.02	-0.01	-0.09	-0.14	-0.27	-0.36	-0.17	-0.06
LGALSL	3.78	0.01	0.0733	-0.33	0.22	0.12	-0.01	-0.76	-0.42	-0.12	-0.58	-0.36	-0.2	-0.2	-0.5	-0.89	-0.85	-0.86	-0.91
NUDCD2	3.78	0	0.0373	-0.15	0.11	0.06	0.02	-0.82	-0.59	-0.12	-0.6	-0.13	-0.48	-0.42	-0.04	-0.27	-0.08	-0.35	-0.12
STUB1	3.78	0.02	0.1325	-0.16	0.02	0.1	0.08	-0.18	-0.14	-0.24	-0.13	-0.29	-0.2	-0.18	-0.18	-0.29	-0.39	-0.23	-0.22
GRHL2	3.78	0	0.037	0.05	0.09	-0.12	0.03	-0.04	-0.04	-0.07	-0.26	-0.54	-0.36	-0.63	-0.43	-0.43	-0.1	-0.1	-0.27
HDDC2	3.78	0	0.037	0.12	0.24	-0.24	-0.11	-1.29	-1.13	-0.92	-0.89	-0.02	-0.08	0.04	-0.09	-1.03	-0.94	-1.09	-0.71
HSPA9	3.77	0.03	0.153	0.12	0.14	-0.14	-0.08	-0.28	-0.17	-0.25	-0.24	-0.2	-0.28	-0.35	-0.31	-0.21	-0.31	-0.29	-0.34
ECHS1	3.77	0	0.0351	0.04	0.07	-0.06	0	-0.01	0	-0.23	0.07	-0.24	-0.14	-0.18	-0.1	-0.35	-0.34	-0.29	-0.27
DPP3	3.76	0	0.0436	0.1	0.13	-0.18	-0.01	-0.2	-0.27	-0.11	-0.27	-0.74	-0.72	-0.79	-0.76	-0.25	-0.21	-0.12	-0.21
CSTA	3.76	0	0.0421	0.07	-0.19	0.13	0.03	-6.64	-1.08	-1.04	-6.64	-0.96	-1.16	-0.71	-0.92	-1.54	-1.56	-6.64	-6.64
PTS	3.76	0	0.0377	0.18	-0.33	-0.06	0.21	-0.67	-0.57	-0.3	-0.63	-1.21	-1.22	-1.77	-1.56	-0.39	0.21	-0.73	-0.45
MRPL14	3.75	0	0.033	-0.06	-0.04	0.11	0.04	-0.09	-0.12	-0.05	-0.07	-0.38	-0.3	-0.13	-0.03	-0.66	-0.62	-0.52	-0.69
ATP5J2	3.75	0.01	0.0623	0.21	0.14	-0.15	-0.18	-0.71	-0.42	-0.37	-0.04	-0.72	-0.16	-0.11	-0.23	-0.73	-0.81	-0.75	-0.74
NUDT16L1	3.74	0	0.042	0.01	-0.05	0.06	0.04	-0.61	-1.42	-0.63	-0.4	-0.36	-0.14	0.04	0.04	-1.96	-0.76	-1.36	-0.38
ABLIM1	3.74	0	0.0336	0.02	0.24	0.08	-0.36	-0.95	-0.73	-0.3	-0.74	-0.01	-0.4	-0.28	-0.56	-2.55	-1.71	-1.9	-1.38
PAF1	3.71	0	0.0416	-0.02	0.06	0.09	-0.07	-0.18	0.02	-0.15	0.17	-0.34	-0.22	-0.29	-0.34	-0.24	-0.23	-0.25	-0.39
UBA3	3.71	0	0.0349	0.07	0.03	-0.02	-0.02	-0.47	-0.07	-0.13	-0.18	-0.28	-0.19	-0.17	-0.28	-0.03	-0.04	-0.04	0.04
PEX14	3.7	0	0.0351	-0.05	0.15	0.02	-0.07	-0.75	-0.66	-0.62	-0.64	0.13	-0.14	0.09	0.04	-0.5	-0.53	-0.41	-0.52
HADHB	3.7	0	0.038	0.03	0.1	-0.03	-0.04	-0.01	-0.04	-0.19	-0.27	-0.82	-0.8	-0.78	-0.74	-0.05	-0.14	-0.27	-0.16
FN3KRP	3.69	0.01	0.0741	-0.01	0.17	-0.11	-0.02	-0.49	-0.3	-0.49	-0.48	-0.26	-0.17	-0.21	-0.14	-0.25	-0.06	-0.21	-0.07
VPS29	3.69	0.01	0.0605	0.06	0.03	-0.08	0.05	-0.29	-0.19	-0.24	-0.12	-0.15	-0.05	-0.24	-0.15	-0.16	-0.06	0.01	-0.01
ATPAF1	3.69	0	0.0382	-0.04	0.03	-0.03	0.1	-0.06	-0.11	-0.07	-0.17	-0.28	-0.37	-0.4	-0.51	0.01	-0.24	0	-0.2
ACAT1	3.68	0	0.0421	0.05	0.05	0.02	-0.07	-0.12	-0.12	-0.31	-0.3	-1	-1.06	-0.97	-0.92	-0.02	-0.08	-0.15	-0.2
MRPS36	3.68	0	0.049	-0.03	-0.05	0.17	-0.04	0.03	-0.11	-0.34	-0.18	-0.35	-0.29	-0.36	-0.06	-0.08	-0.6	-0.32	-0.53
OCLN	3.68	0	0.0367	0.38	0.7	-0.72	-0.99	0.19	0.22	-0.14	-1.61	-2.19	-6.64	-6.64	-6.64	-6.64	-6.64	-1.83	-6.64
HADHA	3.67	0	0.0421	0.12	0.11	-0.08	-0.11	-0.07	-0.13	-0.16	-0.16	-0.75	-0.78	-0.7	-0.63	-0.18	-0.18	-0.2	-0.3
PDP1	3.67	0	0.0492	0.17	0.1	0.06	-0.32	-0.29	-0.77	-1.09	-0.98	-0.81	-1.28	-0.81	-0.37	-0.02	-0.29	-0.13	-0.26
FAM213A	3.67	0	0.0372	0.1	-0.18	0.12	0	-0.39	-0.27	-0.43	-0.41	-0.21	-0.07	-0.14	-0.16	-1.24	-1.34	-1.36	-1.38
SLAIN2	3.66	0.01	0.1047	-0.14	-0.01	0.07	0.12	-0.3	-0.36	-0.01	-0.2	-0.19	-0.19	-0.21	-0.1	-0.22	-0.28	-0.28	-0.44
EPPK1	3.66	0	0.0462	0	0.02	0.02	0.02	-0.07	0	0.01	-0.07	-0.18	-0.16	-0.14	-0.1	-0.57	-0.62	-0.53	-0.62
MRPL2	3.66	0.01	0.083	0.04	-0.06	-0.14	0.2	-0.3	-0.18	-0.06	-0.12	-0.23	-0.11	-0.54	-0.32	-0.44	-0.52	-0.47	-0.5
PRNP	3.66	0.01	0.0721	0.09	-0.21	0.42	-0.36	-1.8	-0.97	-0.56	-0.6	-1.13	-0.18	-1.05	-0.07	-1.14	-0.54	-1.06	-0.81
HECTD3	3.66	0.01	0.0562	0.13	0.12	-0.22	0	-0.56	-0.31	-0.33	-0.56	-0.03	-0.47	-0.71	0.12	-0.69	-0.37	-0.2	-0.71
SMAP1	3.66	0.01	0.0822	0.21	-0.14	-0.13	0.08	-0.21	-0.22	-0.24	-0.39	-0.23	-0.43	-0.18	-0.74	-0.42	-0.42	-0.24	-0.83
ORC3	3.66	0.01	0.0555	-0.11	0.02	0	0.13	-0.13	-0.39	-0.2	-0.24	-0.21	-0.45	-0.53	-0.15	-0.05	-0.37	-0.29	0.06
PSMD9	3.65	0.01	0.0562	-0.09	0.01	-0.05	0.18	-0.62	-0.65	-0.07	-0.26	-0.16	-0.21	-0.24	-0.37	-0.2	-0.35	-0.34	0.02
GTSF1	3.65	0	0.0449	0	-0.03	0	0.08	-1.6	-0.73	-0.2	0.04	-0.27	-0.15	-0.09	-0.22	-0.72	-0.72	-0.57	-0.33
HEATR3	3.65	0	0.0467	0.21	0.04	-0.01	-0.2	-0.28	-6.64	-6.64	-6.64	-6.64	-6.64	0.4	0.54	-6.64	-6.64	0.34	0.37
TRAPPC12	3.64	0	0.0466	0.04	0.15	-0.36	0.17	-6.64	-6.64	-0.4	-6.64	-6.64	0.2	0.3	-6.64	-6.64	0.71	-6.64	0.47
CD109	3.64	0.01	0.0623	-0.03	0.11	-0.15	0.11	-0.4	-0.14	0.02	-0.15	-0.29	-0.52	-0.05	-0.17	-0.55	-0.54	-0.33	-0.44
KIAA0391	3.63	0.01	0.1047	0.12	0.12	-0.33	0.1	-0.37	-0.41	-0.23	-0.07	-0.55	-0.16	-0.72	-0.73	-0.67	-0.47	-0.62	-0.5
CCNH	3.63	0.02	0.1214	-0.12	-0.15	-0.01	0.3	-0.48	-0.45	-0.31	-0.52	-0.27	-0.4	-0.67	-0.32	-0.63	-0.38	-0.5	-0.02
PSMC3	3.63	0.01	0.0672	-0.11	-0.01	0.02	0.15	-0.22	-0.16	-0.04	-0.17	-0.09	-0.09	-0.18	-0.17	-0.45	-0.44	-0.43	-0.45
SEC11C	3.62	0	0.0449	0	0.54	-0.25	-0.43	-0.78	-0.67	-1.06	-0.94	-1.53	-6.64	-6.64	-6.64	0.14	-1.16	-6.64	-6.64
SEC61A1	3.62	0.02	0.1226	-0.13	0.07	0.11	-0.01	-0.24	-0.21	-0.3	-0.29	-0.14	-0.09	-0.14	-0.04	-0.16	-0.33	-0.22	-0.25
ANO6	3.61	0	0.0481	0.07	0.2	0.06	-0.32	-6.64	-6.64	1.06	-6.64	-6.64	-6.64	0.19	-0.43	-6.64	-6.64	0.18	0.43
CSTB	3.61	0	0.041	0.13	0.1	-0.05	-0.14	-0.08	0	-0.13	-0.28	-0.85	-0.94	-0.79	-0.88	-0.4	-0.35	-0.26	-0.09
MRPL13	3.61	0	0.0458	-0.11	-0.13	0.06	0.2	-0.23	-0.21	-0.06	0.02	-0.41	-0.25	-0.39	-0.41	-1.05	-0.98	-0.59	-0.7
EXOC3	3.61	0	0.0505	0.07	0.01	0.01	-0.04	-0.13	-0.05	-0.13	-0.24	-0.02	-0.09	-0.04	0.02	-0.17	-0.22	-0.19	-0.03
MROH2A	3.6	0	0.0482	0.2	-0.08	0.18	-0.29	-6.64	-6.64	0.07	-6.64	-6.64	-0.67	-0.58	-6.64	-0.21	-6.64	-0.3	-0.13
ATP6V1F	3.59	0.01	0.071	-0.25	0.28	0.11	-0.14	-0.79	-0.83	0.04	-0.74	0.03	-1.05	-0.8	-0.61	-0.77	-0.24	-0.4	-0.62
GMPPA	3.59	0.01	0.0711	-0.07	0.22	-0.07	-0.04	-0.5	-0.4	-0.27	-0.32	-0.12	-0.05	-0.13	-0.16	-0.76	-0.56	-0.38	-0.27
NDUFAF1	3.59	0	0.0449	0.09	-0.01	-0.01	-0.02	-0.03	0.25	-0.37	-0.35	-0.49	-0.52	-1.01	-0.43	-0.35	-0.41	-0.06	-0.13
DHRS13	3.58	0	0.0484	-0.15	0.39	0.07	-0.38	0.54	0.05	-6.64	0.02	-6.64	0.39	0.44	-6.64	-6.64	-6.64	-6.64	-6.64
PREB	3.58	0	0.0436	-0.05	0.1	-0.01	0.01	-0.1	-0.26	0.12	-0.11	-0.71	-0.7	-0.68	-0.73	-0.09	-0.11	-0.19	-0.23
HSPA13	3.57	0	0.042	0.06	-0.01	0.06	-0.06	-0.35	-0.28	-0.26	0.25	-0.39	-0.2	-0.35	-0.47	-0.02	-0.11	-0.34	-0.09
ECI2	3.57	0.03	0.1536	0.16	0.24	-0.39	-0.03	-0.86	-0.7	-0.47	-0.56	-0.67	-0.32	-0.48	-0.45	-0.55	-0.45	-0.48	-0.38
RBM47	3.57	0	0.0467	-0.1	0.06	-0.22	0.27	-0.17	-1.44	-0.3	-0.06	-1.16	-0.25	-0.26	-0.57	-1.21	-1.08	-0.36	-0.51
DCAF5	3.57	0	0.0513	0.09	0.05	-0.1	0.01	-6.64	-1.09	-0.09	-6.64	-6.64	0.16	0.36	-6.64	-6.64	-0.01	-6.64	-0.84
BRAT1	3.56	0.01	0.0631	0.13	-0.09	0.06	-0.05	-0.26	-0.1	-0.09	-0.21	-0.45	-0.25	-0.54	-0.45	-0.14	-0.03	-0.07	-0.22
VPS33A	3.56	0	0.0467	-0.01	0.04	-0.02	0.04	-0.57	-0.52	-0.19	0.01	0.11	-0.09	-0.11	-0.14	-0.09	-0.25	-0.26	-0.51
LLGL2	3.56	0.02	0.1226	0.56	0.73	-0.96	-1.34	-3.35	-0.29	-3.02	-2.46	-1.53	-1.67	-1.71	-2.52	-2.18	-3.33	-3.14	-2.88
JMJD6	3.55	0.03	0.168	-0.26	-0.27	0.2	0.3	-0.67	-0.75	-0.59	-0.65	-0.49	-0.55	-0.61	-0.33	-0.55	-0.57	-0.57	-0.37
GLG1	3.55	0	0.0434	-0.07	-0.01	-0.03	0.15	-0.57	-0.52	-0.17	-0.08	-0.03	-0.27	-0.08	-0.14	-0.69	-1.3	-0.38	-0.52
PRKRA	3.55	0.01	0.0693	0	0.14	-0.11	0.02	-0.22	-0.17	-0.06	-0.11	-0.44	-0.38	-0.57	-0.25	-0.14	-0.06	-0.19	-0.19
MUT	3.55	0	0.0447	0.05	0.04	-0.01	-0.03	-0.12	-0.02	-0.27	-0.2	-0.09	-0.17	0.07	-0.1	-0.02	-0.01	-0.18	-0.21
GCLC	3.55	0.02	0.1361	0.29	0.34	-0.34	-0.4	-0.78	-0.84	-0.91	-0.95	-1.16	-1.09	-1.07	-0.95	-0.37	-0.33	-0.56	-0.45
LIPA	3.54	0.01	0.0658	-0.14	0.14	-0.06	0.1	-0.14	-0.21	-0.34	-0.3	-0.37	-0.27	-0.35	-0.96	-0.19	-0.16	-0.17	-0.38
DDX47	3.54	0.01	0.0602	-0.06	0.01	0.04	0.06	-0.19	-0.16	-0.13	-0.12	-0.03	0	-0.02	0	-0.21	-0.27	-0.23	-0.1
SLC1A4	3.54	0	0.0436	0.15	0.72	-1.4	-0.15	-6.64	-6.64	-6.64	-1.83	0.95	-0.45	0	0.27	-6.64	-6.64	-6.64	-6.64
BZW2	3.54	0.01	0.0769	-0.14	-0.07	0.1	0.14	0.07	-0.01	-0.27	-0.12	-0.35	-0.37	-0.52	-0.43	-0.43	-0.23	-0.45	-0.44
SLC44A2	3.54	0	0.045	0.16	-0.17	0.03	0.02	-0.65	-0.24	-0.3	-2.41	-0.31	-0.62	-0.88	-1	-0.31	-0.51	-0.44	-0.19
PDXDC1	3.53	0	0.0479	-0.02	0.08	-0.02	0.02	-0.14	0.02	-0.09	-0.22	0.01	0	-0.05	-0.06	-0.28	-0.18	-0.19	-0.26
RNF213	3.53	0	0.0443	0.14	-0.03	0.01	-0.07	-0.42	-1.15	-0.5	-0.18	-0.16	0.08	-0.05	-0.15	-0.3	-0.67	-0.27	-0.65
STOM	3.52	0	0.049	-0.29	-0.65	0.51	0.22	1.22	0.67	0.5	0.7	-6.64	-6.64	-2.46	-6.64	-6.64	-6.64	-6.64	-6.64
TRMU	3.52	0	0.0494	-0.18	0.49	0.1	-0.56	-6.64	-6.64	-0.8	-0.14	-0.12	-0.05	-0.7	-6.64	-6.64	-6.64	-6.64	-0.16
SMAP	3.52	0.01	0.0914	0.15	0.04	-0.21	0.04	-0.05	-0.15	-0.26	-0.27	-0.34	-0.19	-0.25	-0.49	-0.42	-0.77	-0.26	-0.41
COPZ1	3.52	0.01	0.0738	-0.06	0.14	-0.06	0.03	-0.35	-0.35	-0.07	-0.25	0.08	-0.07	-0.13	-0.17	-0.26	-0.4	-0.21	-0.33
NADK2	3.51	0	0.0449	0.13	0	-0.13	0.05	-0.3	-0.31	-0.55	-0.52	-0.01	0.09	-0.08	0.05	-0.73	-0.71	-0.62	-0.98
ESRP2	3.51	0.01	0.1064	-0.66	0.23	0.03	0.28	-1.37	-0.96	-0.24	-1.4	-1.46	-0.46	-1.4	-0.56	-1.39	-0.96	-0.55	-0.4
MRPL43	3.51	0	0.045	0.03	-0.09	0.09	0.02	0.04	0.28	-0.22	-0.14	-0.4	-0.44	-0.31	-0.36	-0.31	-0.82	-0.39	-0.53
ARHGAP10	3.51	0	0.0546	-0.12	0.25	0.01	-0.11	-0.13	-6.64	-0.22	-0.3	-6.64	-0.21	-6.64	0	-6.64	-6.64	-0.31	-6.64
AQPEP	3.51	0	0.0466	0.16	-1.25	0.36	0.28	-0.42	-1.53	0.19	0.71	-5.56	-4.19	-5.05	-2.94	-2.24	-2.91	-3.61	-2.79
DDX39A	3.51	0.03	0.1467	-0.13	-0.26	0.1	0.28	-0.72	-0.4	-0.27	-0.17	-0.64	-0.55	-0.57	-0.57	-0.37	-0.4	-0.35	-0.4
SLC9A3R2	3.5	0	0.0452	0.05	-0.27	0.15	0.09	-0.34	-0.14	-0.3	-0.29	-1.03	-1.32	-1.67	-1.99	-0.46	-0.49	-0.16	-0.34
GPR89A;GPR89B	3.5	0	0.0494	-0.11	-0.43	0.71	-0.44	-6.64	0.33	0.58	-6.64	-6.64	-6.64	-6.64	-6.64	-6.64	0.19	0.21	-0.12
RAB13	3.49	0	0.0513	0.2	-0.33	0.42	-0.39	-6.64	-6.64	-6.64	-0.23	-1.31	-6.64	-0.45	-0.61	-6.64	-0.6	-1.27	-0.62
TOP2A	3.49	0	0.0458	0.1	0.05	-0.07	-0.03	-0.46	-0.29	-0.47	-0.33	-0.28	-0.21	-0.66	-0.74	0.01	-0.07	0.02	0.06
SYDE1	3.49	0	0.0542	0.23	0.2	-0.07	-0.4	-6.64	-6.64	-0.33	-6.64	-6.64	-6.64	-0.26	0.29	-0.21	-6.64	-0.52	-0.29
TRIM47	3.49	0	0.0546	-0.1	0.37	-0.18	-0.11	0.06	0.01	-0.37	0.08	-6.64	-6.64	-6.64	-6.64	-6.64	-6.64	-1.08	0.04
ATP5L	3.48	0.02	0.1242	-0.42	0.08	0.12	0.19	-0.83	-0.69	-0.46	-0.51	-0.71	-0.21	-0.32	-0.1	-0.93	-0.63	-0.83	-0.52
EPHX2	3.47	0.01	0.0562	0.1	0.16	-0.01	-0.22	-6.64	-6.64	-6.64	-1.2	0.31	0.05	0.31	0.61	-6.64	-6.64	-1.27	-6.64
ORMDL3	3.46	0	0.0553	-0.43	0.27	0.15	-0.03	-6.64	-0.5	-0.46	-0.2	-6.64	-0.25	-0.09	0.32	-6.64	-6.64	-6.64	-6.64
DSG3	3.46	0	0.0477	0.32	0.45	-0.77	-0.25	-0.46	-1.93	-2.58	-2.18	-0.98	-1.6	-1.53	-1.16	-1.66	-6.64	-0.95	-6.64
UBQLN4	3.46	0.01	0.0729	-0.3	0.06	0.12	0.14	-0.77	-0.2	0.03	-0.33	-0.24	-0.98	-0.59	-0.1	-0.9	-0.72	-0.35	-0.62
NUDT5	3.44	0	0.0547	0.03	0.04	-0.03	0.02	-0.25	-0.08	-0.03	0.02	0	-0.02	-0.13	-0.12	-0.56	-0.41	-0.57	-0.52
BLVRA	3.43	0.02	0.1426	0.13	-0.06	0.06	-0.09	-0.28	-0.19	-0.28	-0.13	-0.17	-0.22	-0.27	-0.1	-0.04	-0.18	-0.23	-0.1
IMPA2	3.43	0	0.0553	0.01	0.54	-0.54	-0.17	0.34	0.13	-0.87	-0.53	-6.64	-0.32	-6.64	-0.23	-6.64	-6.64	-6.64	-6.64
LMBRD1	3.42	0.01	0.0595	-0.03	-0.21	0.16	0.11	-0.67	-0.18	-6.64	-6.64	-0.31	-6.64	-0.81	-0.74	-6.64	-0.67	-6.64	-0.61
GNS	3.42	0.01	0.0614	-0.19	-0.05	0.12	0.15	-0.11	0.14	-0.11	-0.12	-0.52	-0.87	-0.78	-0.66	-0.43	-0.57	-0.32	-0.38
SAMD4B	3.42	0.01	0.0573	0.19	0.11	-0.09	-0.17	-1.64	-1.37	-6.64	-1.13	-1.45	-1.03	-1.04	-1.43	-1	-1.28	-0.87	-0.46
TECR	3.41	0.02	0.1445	0.17	0.04	-0.04	-0.13	-0.27	-0.24	-0.41	-0.22	-0.14	-0.15	-0.07	-0.3	-0.11	-0.31	-0.29	-0.25
PLD2	3.4	0	0.0532	0.06	-0.06	0.07	-0.02	-0.09	0.02	-0.19	-0.01	-0.5	-0.19	-0.4	-0.21	-0.13	-0.27	0.04	-0.23
EXOC2	3.4	0.02	0.1336	-0.04	0.08	0.14	-0.14	-0.26	-0.18	-0.34	-0.33	-0.14	-0.08	-0.29	-0.1	-0.36	-0.07	-0.33	-0.3
MRPL44	3.4	0.02	0.1205	0.01	-0.1	-0.13	0.25	-0.36	-0.37	-0.41	-0.29	-0.26	-0.31	-0.14	-0.05	-0.28	-0.66	-0.22	-0.62
WASH3P;WASH2P;WASH1	3.4	0.01	0.0837	0.2	-0.22	-0.01	0.06	-0.67	-0.87	-0.37	-0.27	-0.72	-0.14	-0.26	-0.38	-0.1	-0.36	-0.2	-0.15
GAN	3.4	0	0.0546	0.12	-0.08	0.07	-0.06	-0.69	-0.4	-0.29	-0.41	-0.25	0.07	-0.33	0.4	-1.25	-1.32	-0.81	-1.34
UQCRH;UQCRHL	3.4	0.01	0.0997	-0.56	0.19	0.12	0.19	-1.41	-1.42	-0.63	-0.57	-0.81	-0.27	-0.28	-0.58	-0.85	-1.54	-0.51	-0.4
PLEKHF1	3.4	0.03	0.153	-0.05	-0.1	0.5	-0.46	-0.68	-0.54	-0.41	-0.9	-0.62	-0.65	-0.78	-0.46	-0.56	-1.11	-1	-1.31
GLRX2	3.39	0.01	0.0606	-0.39	0.03	0.24	0.11	-6.64	0.2	-6.64	0.38	-0.22	-6.64	-0.45	-6.64	-6.64	-6.64	-0.61	-0.04
TBC1D23	3.39	0.02	0.1271	0.01	0.19	0.06	-0.23	-0.48	-0.52	-0.45	-0.39	-0.24	-0.11	-0.41	-0.15	-0.45	-0.28	-0.02	-0.46
CASP4	3.38	0.01	0.0764	0.05	0.12	0.09	-0.24	-0.86	-0.49	-0.08	-0.04	-0.65	-0.41	-0.32	-0.52	-0.21	-0.66	-0.17	-0.1
ARL6IP5	3.38	0	0.0546	0.13	-0.1	0.02	0	-0.23	-0.37	-0.04	-0.37	-0.56	0.05	0.12	-0.09	-1.04	-0.72	-1.25	-0.88
EXOC4	3.38	0.02	0.1248	0.1	0.12	-0.07	-0.11	-0.14	-0.14	-0.29	-0.31	-0.2	-0.04	-0.14	-0.11	-0.45	-0.23	-0.24	-0.35
NAA10	3.37	0.01	0.1057	-0.03	-0.09	0.09	0.08	-0.2	-0.18	-0.1	-0.1	-0.25	-0.21	-0.27	-0.36	-0.05	-0.1	-0.23	0.02
TMEM55B	3.37	0.01	0.063	0	0.25	-0.17	-0.05	-6.64	-6.64	-0.41	-6.64	-6.64	-6.64	-6.64	0.16	0.05	0.2	0.04	-0.42
MRPL9	3.37	0.01	0.0622	-0.01	0.01	0.01	0.05	-0.02	0.04	0.04	0.04	-0.44	-0.37	-0.3	0.05	-0.79	-0.63	-0.61	-0.56
POLR2A	3.36	0.01	0.0942	0.07	0.03	-0.08	0.03	-0.13	-0.11	-0.16	-0.22	0.04	-0.03	-0.02	-0.08	-0.17	-0.24	-0.21	-0.22
MPST	3.35	0.03	0.1693	0.08	0.11	-0.32	0.14	-0.34	-0.18	-0.39	-0.66	-0.43	-0.28	-0.42	-0.38	-0.32	-0.45	-0.28	-0.37
OSBPL6	3.35	0.01	0.0618	-0.46	0.13	-0.09	0.35	-6.64	-6.64	-6.64	-6.64	-0.86	-0.73	-1.31	-6.64	-0.42	-0.5	-0.07	-0.17
NTPCR	3.35	0.01	0.1072	0.06	0.18	-0.05	-0.16	-0.11	-0.15	-0.27	-0.1	-0.6	-0.23	-0.66	-0.21	-0.3	-0.36	-0.3	-0.21
MRPS18B	3.35	0.01	0.0869	-0.14	0	-0.08	0.24	-0.49	-0.27	-0.46	-0.27	-0.58	-0.11	-0.27	-0.63	-0.86	-0.21	-0.13	-0.05
PSMC6	3.34	0.04	0.1758	-0.07	-0.12	0.06	0.16	-0.17	-0.2	-0.05	-0.22	-0.23	-0.14	-0.29	-0.23	-0.25	-0.25	-0.26	-0.25
UBE2L6	3.33	0.02	0.1302	-0.1	-0.03	0.31	-0.17	-0.19	-0.53	-0.2	-0.32	-0.73	-0.76	-0.14	-0.32	-0.25	-0.39	-0.51	-0.45
SCRN3	3.33	0.01	0.0655	0.03	-0.18	-0.01	0.2	-0.08	0.13	-0.13	-0.21	-6.64	-6.64	-6.64	-6.64	-0.18	-6.64	-6.64	0.34
MTM1	3.33	0.01	0.0614	-0.82	0.03	0.35	0.24	0.76	0.43	-6.64	0.46	-6.64	-6.64	-6.64	-0.24	-6.64	-6.64	0.9	-6.64
GLS	3.32	0.01	0.0555	0.66	0.27	-0.24	-1.27	-0.61	-6.64	-6.64	-1.05	-1.42	-6.64	-6.64	-2.03	-1.2	-0.99	-1.27	-1.57
KRI1	3.32	0.01	0.0575	-0.09	0.02	0.07	0.06	-0.29	-0.06	-0.15	-1.16	-0.43	0.03	-0.4	-0.38	-0.43	0.08	-0.27	-0.35
MRPS28	3.32	0.01	0.0636	0	-0.1	0.16	-0.02	-0.35	0.1	-0.29	-0.13	-0.22	-0.26	-0.18	-0.47	-0.82	-0.32	-0.25	-0.03
PNPLA6	3.31	0.01	0.0716	-0.08	0.01	-0.19	0.28	-0.48	-0.04	-0.94	-0.35	-0.57	-0.55	-0.17	0.23	-0.59	-0.98	-0.92	-0.42
SLIRP	3.31	0.02	0.1202	-0.17	0	0.19	0.01	-0.31	-0.23	-0.04	0.02	-0.42	-0.2	-0.47	-0.49	-0.34	-0.34	-0.17	-0.43
DNAJC10	3.31	0.01	0.0623	-0.06	0	0.04	0.07	-0.28	-0.25	-0.23	-0.15	-0.76	-0.73	-0.93	-0.85	-0.08	-0.08	0.1	0.05
ZNF185	3.3	0.01	0.0699	-0.19	-0.17	0.21	0.16	-0.53	-0.73	-0.38	-0.38	-0.34	-0.3	0.12	0.04	-1.34	-0.79	-0.92	-0.67
BPHL	3.3	0.01	0.0631	-0.29	0.72	-0.22	-0.47	-6.64	-6.64	-6.64	-6.64	0.22	0.9	0.85	0.16	-6.64	-6.64	-6.64	0.26
ATL2	3.3	0.03	0.1708	-0.18	-0.08	0.09	0.2	-0.28	-0.31	-0.34	-0.15	-0.46	-0.38	-0.38	-0.34	-0.23	-0.15	-0.18	-0.25
COPS8	3.29	0.01	0.0781	-0.09	0.01	0.01	0.12	-0.2	-0.21	0.17	-0.16	-0.22	-0.03	-0.3	-0.33	-0.32	-0.29	-0.13	-0.16
PGAM5	3.29	0.01	0.0822	-0.02	-0.08	0.09	0.06	-0.13	0.03	-0.1	-0.12	-0.21	-0.24	-0.42	-0.31	-0.21	-0.17	-0.05	-0.01
MLLT1	3.29	0.01	0.0707	0.07	-0.21	0.11	0.07	-0.34	-0.33	-0.45	-0.7	-0.21	-0.02	-0.12	0.14	-0.62	-0.63	-0.75	-0.21
SNX27	3.29	0.02	0.1226	-0.03	-0.07	0.01	0.14	-0.21	-0.2	-0.25	-0.24	-0.21	-0.26	-0.06	0.03	-0.23	-0.03	-0.13	-0.13
NGDN	3.29	0.01	0.0607	0.04	-0.01	0.05	-0.02	-0.09	-0.02	-0.06	0.1	-0.14	-0.06	-0.19	-0.03	-0.22	-0.12	-0.12	-0.05
ATE1	3.29	0.01	0.0796	-0.02	0.09	-0.22	0.17	-0.64	-0.51	0.24	-0.19	-0.11	-0.09	-0.44	-0.41	-0.65	-0.69	-0.46	-0.6
CPA4	3.29	0.01	0.0688	0.03	-0.17	0.11	0.07	-6.64	-1.72	-1.83	-1.37	-0.12	-0.39	-0.48	-0.64	-6.64	-6.64	-1.49	-1.44
CIAPIN1	3.28	0.02	0.142	-0.22	-0.05	0.16	0.14	-0.57	-0.43	-0.17	-0.31	-0.16	-0.05	-0.37	-0.23	-0.57	-0.32	-0.4	-0.3
GNPNAT1	3.28	0.03	0.1535	-0.24	0.23	0	0.03	-0.41	-0.55	-0.55	-0.27	-0.25	-0.13	-0.57	-0.28	-0.16	-0.32	-0.24	-0.39
TCEAL4	3.28	0.01	0.0697	-0.08	0.13	0.04	-0.04	0.48	-6.64	-6.64	0.56	-6.64	-6.64	-6.64	-6.64	1.16	0.75	-6.64	0.59
MGST1	3.28	0.01	0.0875	-0.01	0.18	-0.05	-0.08	-0.21	0	-0.35	0.19	-0.39	-0.17	-0.27	-0.24	-0.39	-0.38	-0.37	-0.37
MYO18A	3.27	0.01	0.0676	0.02	-0.01	0.01	0.04	0.13	-0.05	0.04	-0.15	-0.46	-0.42	-0.13	-0.52	-0.08	-0.02	-0.33	-0.24
AKR1C1	3.27	0.01	0.0613	0.22	0.15	-0.1	-0.25	0.28	0.13	-0.06	0.06	-0.94	-1.08	-1.17	-1.33	-0.77	-1.03	-0.99	-0.88
CMTR2	3.27	0.01	0.0691	-0.33	0.06	0	0.27	-6.64	-6.64	-0.1	0.07	0.02	-0.04	0.09	-6.64	-6.64	-6.64	0.09	-6.64
MRPS17	3.27	0.01	0.0819	0.04	0.14	-0.16	0.02	-0.2	-0.52	-0.12	-0.23	-0.01	0.03	-0.29	-0.51	-0.6	-0.42	-0.2	-0.13
VAT1	3.26	0.01	0.0658	0.05	-0.04	0.03	0.02	0.13	0.19	-0.34	-0.18	-0.42	-0.44	-0.59	-0.57	-0.07	0.01	-0.34	-0.25
TIAL1	3.26	0.01	0.0606	-0.05	0.01	0.04	0.05	-0.44	-0.19	0.02	-0.13	-0.11	0	-0.02	0.06	-0.31	-0.18	-0.2	-0.19
RPS28	3.26	0.01	0.0689	-0.05	0.07	-0.03	0.06	-0.27	-0.06	0	-0.3	-0.03	-0.15	-0.19	0.02	-0.02	-0.36	-0.13	-0.27
NCAPH	3.26	0.01	0.1025	-0.12	-0.15	0.13	0.18	-0.62	-0.66	-0.25	-0.45	-0.49	-0.5	-0.43	-0.43	-0.2	-0.1	0	0
NUP37	3.26	0.01	0.0958	-0.07	-0.06	0.12	0.05	-0.31	-0.4	-0.26	-0.04	-0.16	-0.07	-0.36	-0.24	-0.03	-0.07	-0.17	-0.06
FBLL1	3.25	0.02	0.1267	0.05	-0.07	0.16	-0.1	-0.34	-0.14	-0.25	-0.05	-0.15	-0.31	-0.24	-0.39	-0.42	-0.05	-0.16	-0.12
SF3B3	3.25	0.01	0.0869	-0.04	0.04	0.02	0.03	-0.02	-0.06	-0.14	-0.02	-0.16	-0.15	-0.04	-0.01	-0.14	-0.04	0	-0.06
RPS18	3.25	0.02	0.1124	-0.05	-0.01	0.05	0.07	-0.17	-0.23	-0.12	-0.07	-0.02	-0.03	-0.11	-0.02	-0.18	-0.15	-0.04	-0.06
SYNGR2	3.25	0.03	0.1557	0	0.1	0.24	-0.33	-0.5	-0.54	-0.54	-0.53	-0.29	-0.3	-0.42	-0.64	-0.52	-0.67	-0.2	-0.04
TIMM10	3.24	0.01	0.071	-0.18	0.27	0	-0.07	-6.64	-6.64	0.2	-0.74	-0.46	-0.93	-6.64	-6.64	-6.64	-0.02	-0.85	-0.2
CSNK1A1	3.24	0.01	0.0921	-0.01	-0.04	0.13	-0.02	0.07	-0.01	-0.1	-0.06	-0.2	-0.3	-0.16	-0.15	-0.32	-0.3	-0.19	-0.15
IL18	3.24	0.04	0.1808	-0.08	-0.29	-0.25	0.52	-0.59	-0.8	-0.32	-0.36	-1.01	-0.85	-0.76	-0.79	-0.78	-0.59	-0.66	-0.5
MAN2A1	3.23	0.01	0.0639	-0.06	0.08	0.03	0.01	-0.02	-0.06	-0.35	0.08	-0.3	-0.26	-0.38	-0.28	-0.13	-0.18	0.01	-0.02
ALYREF	3.22	0.03	0.1707	-0.03	-0.12	0.11	0.09	-0.2	-0.29	-0.04	-0.16	-0.14	-0.12	-0.18	-0.1	-0.28	-0.17	-0.18	-0.22
OPA1	3.22	0.01	0.0636	0	0.01	0.02	0.04	0.03	0.09	-0.03	-0.06	-0.13	-0.05	-0.05	-0.05	-0.05	-0.08	-0.09	-0.07
TRIM3	3.22	0.02	0.1375	0.26	-0.01	-0.08	-0.15	-0.01	-0.52	-0.38	-0.44	-0.34	-0.34	-0.36	-0.07	-0.49	-0.23	-0.53	-0.13
MRPL1	3.21	0.02	0.1386	0.04	-0.16	0.11	0.06	0.01	-0.06	-0.22	-0.07	-0.22	-0.21	-0.32	-0.3	-0.25	-0.26	-0.15	-0.36
PYCR2	3.21	0.02	0.1385	0.05	0.19	-0.11	-0.1	-0.05	-0.19	-0.34	-0.43	-0.32	-0.13	-0.38	-0.35	-0.44	-0.24	-0.17	-0.03
FTH1	3.21	0.02	0.1226	0.23	0.19	-0.62	0.11	-1.41	-1.07	-0.56	-1.7	-0.52	-0.95	-0.51	-0.18	-0.48	-0.4	-1.21	-0.57
PPM1H	3.21	0.01	0.074	0	0.07	-0.22	0.18	-6.64	-6.64	0.24	-6.64	0.28	-0.29	0.29	-6.64	-6.64	-6.64	0.03	0.06
LYRM4	3.21	0.01	0.0736	-0.1	-0.06	0.11	0.1	-0.53	-0.12	-0.19	-0.42	-0.45	-0.48	-0.53	-0.31	-0.01	0.06	-0.04	-0.06
CDKN2AIP	3.21	0.02	0.1226	-0.1	-0.08	0.08	0.14	-0.46	-0.29	-0.23	-0.31	-0.09	-0.17	0	-0.01	-0.21	-0.22	-0.36	-0.2
KRT19	3.2	0.01	0.0641	0.14	0.08	-0.09	-0.09	-0.35	-0.36	-0.32	-0.31	0.01	0	0.06	0.04	-0.92	-0.91	-0.86	-0.77
BSG	3.2	0.01	0.0952	-0.07	-0.04	0.07	0.09	-0.27	-0.27	-0.04	-0.18	0.11	-0.19	0.02	-0.18	-0.24	-0.24	-0.24	-0.14
DAG1	3.2	0.01	0.0672	0.1	-0.32	0.02	0.21	-1.05	-1.06	-0.59	-0.61	-0.62	-0.78	0.13	-0.44	-1.85	-0.67	-1.35	-4.3
C8orf82	3.2	0.01	0.0648	0.16	0.09	-0.09	-0.13	-0.79	-1.25	0.24	-0.02	-0.37	0.06	-0.47	-0.16	-0.8	-0.88	-0.6	-0.39
CCDC53	3.19	0.01	0.0884	0.02	-0.14	0.24	-0.09	-0.68	-0.37	-0.28	-0.36	-0.47	-0.13	-0.05	-0.71	0.14	-0.36	-0.82	-0.27
NDUFAF7	3.19	0.01	0.0738	0.03	0.05	0.01	-0.03	0.31	0.14	-0.33	-0.33	-0.7	-0.57	-0.8	-0.81	0	-0.13	-0.26	-0.37
PEPD	3.19	0.02	0.1108	0.13	0.05	-0.01	-0.12	-0.11	-0.25	-0.12	-0.15	-0.08	-0.14	-0.08	-0.01	-0.36	-0.47	-0.32	-0.32
MPP6	3.19	0.03	0.1531	-0.43	-0.06	0.27	0.19	-0.78	-0.68	-0.32	-0.62	-0.71	-0.3	-0.71	-1.17	-0.53	-0.31	-0.17	-0.57
KIAA1522	3.18	0.01	0.0704	0.02	0.12	-0.15	0.05	-0.16	-0.46	-0.29	-0.15	0.03	-0.08	-0.09	-0.04	-0.55	-0.31	-0.86	-0.54
DSCR3	3.18	0.01	0.0751	0.28	0.18	-0.22	-0.26	-6.64	-6.64	-0.1	0.26	-0.1	0.33	0.09	0.1	-6.64	-6.64	-6.64	-6.64
SPINT1	3.18	0.01	0.0799	0.16	-0.04	-0.16	0.08	-0.39	-0.24	-0.18	-0.24	-0.77	-0.46	-0.46	-0.69	-0.46	-0.15	-0.14	0.25
DDX6	3.17	0.03	0.1593	0.11	0.19	-0.19	-0.08	-0.22	-0.07	-0.45	-0.41	-0.43	-0.42	-0.46	-0.29	-0.21	-0.32	-0.13	-0.15
AHSA1	3.17	0.01	0.0916	-0.07	0	0.07	0.06	-0.22	-0.22	-0.19	-0.2	-0.14	-0.05	-0.28	-0.18	-0.05	0.06	-0.09	0.02
GHITM	3.16	0.01	0.1033	0.05	0.17	-0.11	-0.06	-0.37	-0.33	-0.21	-0.29	-0.18	-0.21	-0.25	-0.37	-0.41	-0.5	-0.01	0.17
JUP	3.16	0.02	0.1449	0.2	0.21	-0.22	-0.19	-0.3	-0.36	-0.28	-0.33	-0.25	-0.24	-0.28	-0.16	-0.73	-0.81	-0.65	-0.66
ACOX1	3.16	0.02	0.1289	0.24	0.11	-0.17	-0.17	-0.27	-0.41	-0.45	-0.24	-0.17	-0.13	-0.12	-0.24	-0.63	-0.43	-0.73	-0.82
PUSL1	3.14	0.01	0.0704	0.26	-0.08	-0.24	0.07	-0.83	-0.05	-0.49	-0.8	-0.4	0.45	-0.29	-0.34	-1.84	-0.97	-0.77	-1.04
SNTB2	3.14	0.02	0.1186	-0.13	0.18	-0.17	0.14	-0.25	-0.12	-0.27	-0.32	-0.42	-0.02	-0.23	-0.1	-0.62	-0.74	-0.41	-0.69
HSPA4L	3.14	0.01	0.0766	0.07	0.02	-0.03	-0.01	-0.1	-0.03	0.05	-0.04	-0.08	-0.04	-0.14	-0.29	-0.67	-0.89	-0.8	-0.77
ACO2	3.13	0.01	0.0699	0.07	0.09	-0.06	-0.05	-0.38	-0.43	-0.44	-0.43	-0.01	0.08	0.06	0.14	-0.27	-0.35	-0.34	-0.29
GABPB1	3.13	0.01	0.0773	-0.17	0.12	-0.47	0.42	-6.64	-6.64	-6.64	0.82	-6.64	-0.11	-0.32	-0.09	-6.64	0.26	0.03	-6.64
PLEC	3.13	0.01	0.0698	-0.25	0.18	0.1	-0.01	0.19	-0.79	-0.32	-1.05	-1.14	-1.12	-1.39	0.12	-0.05	-0.16	-1.57	-0.24
SGSH	3.13	0.01	0.0807	-0.02	0.21	-0.22	0.05	-6.64	-0.45	-6.64	-0.04	-0.27	-0.03	-0.54	-0.39	-6.64	-6.64	-6.64	-0.52
NOC4L	3.13	0.01	0.0909	0.05	-0.01	0.08	-0.08	-0.02	-0.14	-0.24	-0.23	-0.04	-0.02	-0.11	-0.3	0	-0.39	-0.09	-0.14
DNAJA3	3.12	0.04	0.1855	-0.07	-0.09	-0.07	0.26	-0.35	-0.28	-0.08	-0.26	-0.33	-0.14	-0.4	-0.19	-0.3	-0.41	-0.25	-0.32
TRMT11	3.12	0.01	0.0738	0.14	-0.11	-0.18	0.17	-1.44	-1.09	-0.61	-0.76	-0.53	-0.1	-0.31	-0.3	-0.3	-0.13	0	-0.15
IPO4	3.12	0.01	0.0762	-0.04	-0.03	0.06	0.06	-0.09	0.03	-0.1	0.11	-0.1	-0.06	-0.34	-0.11	-0.19	-0.23	-0.25	-0.23
ECHDC1	3.12	0.01	0.082	-0.02	-0.08	0.24	-0.11	-6.64	-6.64	-6.64	0.64	-6.64	-0.42	-0.87	-0.31	-6.64	-0.41	-0.38	-0.46
LSM14B	3.11	0.01	0.0918	0.08	0.11	-0.09	-0.06	-0.44	-0.44	-0.22	-0.29	-0.2	-0.35	-0.1	-0.24	0.05	-0.1	0.11	-0.25
DAGLB	3.11	0.02	0.1316	0.12	0.03	0.17	-0.32	-0.02	-0.41	-0.54	-0.5	-0.1	-0.21	-0.42	-0.53	-0.14	-0.81	-0.43	-0.8
YKT6	3.1	0.03	0.1457	-0.07	-0.01	-0.01	0.14	-0.15	0.05	-0.32	-0.23	-0.13	-0.25	-0.1	-0.15	-0.14	-0.08	-0.16	-0.16
MTERF3	3.1	0.02	0.1308	-0.01	-0.16	0.27	-0.08	-0.7	-0.21	-0.51	-0.2	-0.24	-0.19	-0.56	-0.58	-0.21	-0.45	0.08	-0.36
FMR1	3.09	0.01	0.0809	-0.33	-0.26	0.01	0.49	-0.13	-0.84	-6.64	-0.62	-6.64	-6.64	0.02	0.07	-6.64	-0.52	-0.51	-6.64
TMEM63B	3.09	0.01	0.0845	-0.07	0.05	-0.1	0.16	0.33	-2.04	0.02	-6.64	-2.56	-1.87	-0.12	0	0.19	-6.64	-6.64	-6.64
APPL1	3.08	0.01	0.0914	0.03	-0.17	-0.09	0.26	-1.15	-0.73	-0.55	-0.43	-0.66	-0.48	-0.25	-0.4	0.02	-0.19	0.15	-0.31
SBNO1	3.08	0.02	0.1164	-0.11	0.02	0.07	0.08	-0.21	-0.18	0.09	-0.1	-0.32	-0.19	-0.04	-0.12	-0.28	-0.34	-0.15	-0.09
THOP1	3.08	0.01	0.0927	0.09	0.04	-0.09	0.01	-0.34	-0.17	-0.33	-0.28	-0.01	-0.02	-0.2	-0.05	-0.32	-0.09	-0.02	-0.01
MARS	3.07	0.03	0.1535	0.13	0.04	-0.05	-0.07	-0.11	-0.16	-0.21	-0.17	0.03	-0.02	-0.1	-0.22	-0.21	-0.28	-0.21	-0.19
USE1	3.07	0.01	0.0865	-0.06	0.06	-0.23	0.25	0.63	-6.64	0.19	0.09	-6.64	-6.64	-6.64	0.66	-0.38	0.24	-6.64	-6.64
ERMP1	3.07	0.01	0.0753	0.07	0.27	0.03	-0.39	0.19	0.49	-1	-0.44	-1.54	-0.58	-1.33	-0.01	-1.34	-2.9	-1.57	-1.08
LTA4H	3.06	0.04	0.2028	0.1	0.11	-0.17	0.01	-0.23	-0.18	-0.21	-0.24	-0.14	-0.03	-0.21	-0.16	-0.23	-0.24	-0.21	-0.25
MAP2K6	3.06	0.01	0.0838	-0.01	0.34	0.19	-0.65	-6.64	-6.64	-6.64	-0.27	1.2	0.81	1.33	1.14	-6.64	-6.64	-6.64	-6.64
SLC25A10	3.06	0.01	0.0776	0.06	0.11	-0.06	-0.06	0.23	-0.22	-0.4	-0.25	-0.44	-0.35	-0.5	-0.42	-0.28	-0.09	-0.07	0.08
NDRG3	3.06	0.02	0.1235	-0.02	0.06	-0.22	0.21	-0.32	-0.12	-0.12	-0.08	-0.4	-0.41	-0.87	-0.24	-0.64	-0.44	-0.22	-0.19
DOK7	3.06	0.01	0.0875	-0.16	0.1	0.16	-0.06	0.52	-6.64	0.2	0.02	0.15	-6.64	-6.64	-6.64	0.34	-6.64	-6.64	0.36
HOOK1	3.06	0.01	0.0773	0.11	-0.03	0.03	-0.06	-0.01	-0.03	0.1	0.1	-0.29	-0.32	-0.09	-0.45	-0.3	-0.35	-0.32	-0.41
GATAD2B	3.06	0.01	0.1047	0.08	0.1	-0.08	-0.05	-0.13	0.07	-0.21	-0.2	-0.25	-0.24	-0.1	-0.02	-0.5	-0.26	-0.16	-0.08
PSME2	3.05	0.01	0.0781	-0.02	0.05	0.03	-0.01	0.04	0.16	-0.15	-0.13	-0.35	-0.32	-0.23	-0.23	0.06	-0.13	-0.15	-0.12
POLR3G	3.05	0.01	0.0864	0.04	-0.12	0.39	-0.35	-6.64	0.7	-0.81	-0.28	-0.3	-0.01	-6.64	-6.64	-6.64	-1.6	0.03	-6.64
MYH6;MYH7	3.05	0.03	0.1457	-0.23	-0.2	0.6	-0.32	-1.47	-1.23	-0.42	-1.02	-0.22	-0.84	0.04	-0.84	-1.27	-0.44	-1.01	-0.95
UBE4A	3.05	0.01	0.0773	-0.02	-0.02	-0.04	0.14	0.11	0.14	0.07	-0.04	-0.71	-0.61	-0.91	-0.45	-0.27	-0.48	-0.18	-0.45
TBL1XR1	3.05	0.02	0.1289	-0.05	0	-0.02	0.12	-0.19	-0.06	-0.07	-0.22	-0.03	0.06	-0.13	-0.06	-0.23	-0.24	-0.2	-0.19
NARS2	3.05	0.01	0.0939	0.12	0.05	-0.2	0.06	0.05	0.14	-0.33	0.05	-0.64	-0.36	-0.54	-0.61	-0.27	-0.29	-0.46	-0.41
ARMC1	3.05	0.01	0.0781	0.1	-0.01	-0.1	0.06	-0.11	-0.25	-0.54	-0.68	-0.35	-0.42	-0.21	0.15	-0.1	-0.03	-0.17	-0.07
ABCE1	3.05	0.02	0.1385	-0.01	-0.07	0.07	0.06	-0.09	-0.2	-0.11	-0.04	-0.19	-0.13	-0.24	-0.14	0	-0.11	0	-0.06
RCC2	3.05	0.01	0.0772	0	0.09	-0.03	0	-0.37	-0.4	-0.11	-0.1	-0.02	0.01	0.04	0.15	-0.41	-0.34	-0.28	-0.25
ITGB4	3.04	0.02	0.1426	-0.11	-0.12	0.08	0.19	-0.52	-0.52	-0.19	-0.28	-0.29	-0.14	-0.01	-0.01	-0.31	-0.39	-0.27	-0.23
HLA-G	3.04	0.01	0.0869	-0.21	-0.2	-0.06	0.42	-0.93	-0.43	-0.81	-0.93	-6.64	-6.64	-6.64	-6.64	-0.27	-0.5	-0.7	-0.61
NEMF	3.03	0.03	0.1743	-0.04	-0.17	0.11	0.13	0	-0.37	-0.42	-0.18	-0.18	-0.17	-0.2	-0.18	-0.26	-0.18	-0.24	-0.37
CMBL	3.03	0.01	0.0786	-0.02	0.04	-0.05	0.08	0.17	0	-0.18	0.1	-0.3	-0.25	-0.43	-0.26	-0.27	-0.19	-0.21	-0.15
TRAP1	3.03	0.01	0.0901	0.02	0.03	0.01	0	0.14	0.02	-0.24	-0.19	-0.37	-0.33	-0.54	-0.41	0.01	-0.03	-0.05	-0.07
SART1	3.03	0.01	0.0783	-0.05	-0.01	0.09	0.02	-0.09	-0.05	0.03	-0.07	-0.4	-0.41	-0.41	-0.43	-0.07	0	-0.03	-0.12
LRRC20	3.03	0.01	0.0894	0.03	0	0.04	-0.01	-0.45	-0.61	-0.26	-0.72	0.03	-0.19	0.02	-0.05	-0.27	0.05	-0.26	0.08
KRT13	3.03	0.01	0.0901	0.16	0.18	-0.16	-0.15	-3.34	-3.45	-3.38	-3.54	1.08	1.08	1.18	1.26	-4.68	-3.88	-5.18	-4.61
ESYT1	3.02	0.01	0.0837	0.03	0	-0.02	0.05	-0.03	-0.06	0.11	-0.03	-0.05	0	-0.15	-0.05	-0.34	-0.31	-0.33	-0.35
TXNL1	3.01	0.02	0.1253	-0.14	-0.08	0.11	0.15	-0.19	-0.08	0.03	0.03	-0.31	-0.57	-0.43	-0.47	-0.32	-0.17	-0.29	-0.37
CWC22	3.01	0.01	0.0913	-0.05	0.06	-0.03	0.07	-0.07	-0.04	-0.26	-0.06	-0.25	-0.28	-0.3	-0.04	-0.23	0.01	0.07	-0.11
ZNF701;ZNF888;ZNF320;ZNF468;ZNF765;ZNF813;ZNF28;ZNF761	3.01	0.01	0.0866	0.42	0.35	-0.34	-0.65	-0.02	-2.66	0.16	0.42	-6.64	-6.64	-6.64	-6.64	-0.56	-6.64	-0.36	0.02
STX10	3.01	0.01	0.0918	-0.26	-0.04	0.1	0.22	-0.49	0.17	-0.19	-6.64	-6.64	-0.28	-0.17	-6.64	-6.64	-6.64	-0.24	-0.28
SAMD1	3.01	0.01	0.0869	0.19	-0.03	-0.12	0	0.07	0.11	-0.22	-0.08	-0.25	-0.49	-0.37	-0.86	-0.3	-0.78	-0.24	-0.33
BCKDK	3.01	0.02	0.1316	-0.13	-0.21	0.26	0.09	-0.44	-0.31	-0.45	-0.63	-0.15	-0.34	-0.28	0.05	-0.25	-1.01	-0.53	-0.28
STRN	3	0.01	0.0845	-0.04	-0.01	-0.04	0.14	0	0.08	0.03	-0.09	-0.43	-0.47	-0.41	-0.49	-0.18	-0.22	-0.25	-0.04
UQCRC1	3	0.01	0.0813	-0.07	0.13	0.05	-0.07	-0.15	-0.13	-0.25	-0.24	-0.05	0.06	-0.02	-0.01	-0.88	-0.86	-0.75	-0.71
VPS4B	3	0.02	0.1189	0.03	-0.05	0.09	-0.01	-0.13	-0.12	-0.03	-0.14	0.05	0.02	0	-0.13	-0.18	-0.2	-0.19	-0.18
COPG2	3	0.01	0.0833	0.06	0.05	-0.01	-0.05	0.02	0.12	-0.11	-0.09	-0.25	-0.34	-0.32	-0.01	-0.12	-0.06	-0.2	-0.18
PPAN	3	0.02	0.1147	0.04	-0.02	0.12	-0.1	-0.17	0	-0.14	-0.17	-0.11	-0.4	-0.17	-0.4	-0.34	0.06	-0.05	-0.24
ZPR1	3	0.01	0.082	-0.04	-0.1	0.04	0.14	-0.26	-0.02	0.14	-0.04	-0.77	-1.09	-0.66	-0.64	-0.07	-0.22	-0.23	-0.24
AKT2	3	0.06	0.2336	0.64	0.44	-6.64	0.15	-6.64	-6.64	-6.64	-6.64	-6.64	-6.64	-6.64	-6.64	-6.64	-6.64	-6.64	-6.64
SPRR1B	2.99	0.06	0.2336	-6.64	0.13	0.45	0.65	-6.64	-6.64	-6.64	-6.64	-6.64	-6.64	-6.64	-6.64	-6.64	-6.64	-6.64	-6.64
ZFR	2.99	0.01	0.083	0	0.09	0	-0.03	-0.16	-0.23	-0.05	-0.32	-0.08	0	0.1	0.07	-0.32	-0.31	-0.14	-0.16
FAT2	2.99	0.01	0.0914	0.31	0.11	-0.53	0.05	0.08	0.26	-6.64	0.01	-6.64	-6.64	-6.64	-1.37	-0.2	-6.64	-0.2	-0.47
KRT15	2.99	0.01	0.0822	0.67	-0.27	-0.58	-0.07	-1.38	-2.74	-1.53	-6.64	-1.25	-0.69	-0.03	-0.1	-1.72	-1.95	-1.83	-1.14
TIPRL	2.99	0.01	0.0984	0.04	0.01	0.07	-0.07	-0.04	-0.05	-0.16	-0.25	-0.1	-0.26	-0.34	-0.05	-0.03	0.02	-0.05	-0.08
NOL10	2.99	0.01	0.0837	0.02	0.06	0.03	-0.05	-0.23	-0.25	0.1	-0.25	-0.06	-0.07	-0.19	-0.1	-0.52	0.18	-0.25	-0.25
ATXN10	2.99	0.02	0.1191	0.14	0.05	-0.13	-0.01	-0.41	-0.34	-0.26	-0.47	-0.06	0.07	-0.12	0.01	-0.23	-0.3	-0.13	-0.32
HSDL2	2.98	0.01	0.0963	0.02	0.19	-0.07	-0.09	-0.62	-0.41	-0.43	-0.62	-0.22	-0.16	-0.45	-0.33	-0.15	0.2	-0.14	0.04
TARBP1	2.98	0.06	0.235	0.43	0.83	-0.14	-6.64	-6.64	-6.64	-6.64	-6.64	-6.64	-6.64	-6.64	-6.64	-6.64	-6.64	-6.64	-6.64
SPC25	2.97	0.01	0.0852	0.1	0	-0.09	0.04	-0.36	-0.61	-0.23	-0.7	-0.2	-0.06	-0.83	0.24	0.13	-0.26	-0.19	-0.3
IMUP	2.97	0.01	0.0929	-0.41	-0.22	0.2	0.36	-6.64	-1.05	-0.71	-0.13	-0.4	-6.64	-0.8	-6.64	-0.49	-6.64	-0.81	-0.52
NDUFS2	2.97	0.04	0.1785	-0.03	0.16	-0.13	0.03	-0.15	-0.11	-0.08	-0.15	-0.04	-0.2	-0.11	-0.18	-0.25	-0.31	-0.34	-0.34
SCPEP1	2.96	0.05	0.2039	-0.24	-0.34	0.18	0.34	-0.58	-0.68	-0.14	-0.38	-0.74	-0.78	-0.59	-0.65	-0.5	-0.42	-0.43	-0.36
TAX1BP1	2.96	0.01	0.0975	0.18	-0.1	-0.12	0.08	-1.18	-1.15	-0.47	-0.42	-0.54	-0.25	-1.26	-0.88	-6.64	-1.18	-6.64	-6.64
PHIP	2.95	0.02	0.1424	-0.1	0.04	-0.09	0.18	-0.17	-0.1	-0.2	-0.03	-0.13	-0.25	-0.14	-0.19	-0.57	-0.1	-0.38	-0.41
MRPL21	2.95	0.01	0.0918	0.07	0.09	-0.03	-0.08	-0.05	0.2	-0.27	-0.06	-0.32	-0.26	-0.26	-0.39	-0.21	0.04	-0.44	-0.21
UEVLD	2.95	0.01	0.0956	0.11	-0.14	-0.05	0.13	-0.67	-0.41	-0.47	-0.33	-0.2	-0.26	0.02	-0.03	-0.02	-0.91	-0.2	-0.09
SLK	2.95	0.03	0.168	-0.1	-0.05	0.05	0.15	-0.23	-0.14	-0.23	-0.26	-0.2	-0.3	-0.27	-0.28	0.02	-0.06	-0.1	-0.06
MRE11A	2.95	0.01	0.0898	0	0.11	0	-0.06	-0.58	-0.55	-0.51	-0.64	-0.46	-0.32	-0.58	-0.35	0.1	0.21	0.09	0.16
SF3B4	2.95	0.01	0.1031	-0.05	-0.01	0.02	0.09	-0.17	0.03	0.01	-0.23	-0.05	-0.09	-0.24	-0.19	-0.25	-0.15	0.08	-0.11
UQCRC2	2.95	0.01	0.0923	0.11	0.03	-0.05	-0.04	-0.09	0.07	-0.25	-0.06	-0.12	-0.05	-0.11	-0.09	-1.11	-0.99	-1.04	-0.91
CKB	2.95	0.01	0.087	0.02	-0.14	0.02	0.14	0.12	0.16	0.05	0	-0.28	-0.26	-0.68	-0.71	-0.44	-0.48	-0.86	-0.79
MFN2	2.94	0.01	0.0922	-0.06	0.07	0.1	-0.06	-0.67	-0.23	-0.36	-0.29	-0.02	-0.02	-0.1	0.1	-0.22	-0.09	-0.23	-0.21
FBXO7	2.94	0.01	0.1019	-0.06	0.01	0.01	0.09	-0.17	-0.2	-0.08	-0.42	-0.23	-0.07	-0.13	-0.18	-0.08	-0.03	0.02	0.03
CYC1	2.94	0.01	0.1061	0.04	0.11	-0.08	-0.02	0.1	-0.03	-0.11	-0.18	-0.21	-0.25	-0.44	-0.39	-0.07	-0.1	-0.25	-0.06
NDC80	2.94	0.02	0.129	-0.1	-0.38	0.44	-0.02	-0.72	-0.47	0.27	-0.34	-0.95	-1.03	-1.27	-1.38	-0.89	-0.57	-0.41	-0.13
AGPS	2.93	0.01	0.0918	-0.14	0.13	0.01	0.04	-0.27	-0.09	-0.24	0	-1.38	-0.09	-1.21	-0.06	-0.21	-0.36	-0.43	-1.6
NIT2	2.93	0.02	0.1402	0.12	0.11	-0.11	-0.09	-0.24	-0.21	-0.16	-0.19	-0.31	-0.46	-0.36	-0.45	0.02	-0.18	-0.01	-0.05
CSRP2	2.93	0.02	0.1142	-0.11	-0.16	0.17	0.13	-0.6	-0.65	-0.24	-0.4	-0.48	-0.38	-0.74	-0.4	-0.21	0.07	0.12	-0.04
EXOC1	2.92	0.02	0.1316	0	0.17	-0.06	-0.06	-0.08	-0.57	-0.19	-0.15	-0.15	-0.16	-0.08	-0.02	-0.17	-0.32	-0.08	-0.29
ABRACL	2.92	0.01	0.0985	0	-0.09	0.01	0.14	-0.42	-0.12	-0.14	-0.28	-0.13	-0.69	-0.2	0.07	0.03	-0.26	-0.22	-0.1
SUPV3L1	2.92	0.02	0.1298	0.06	0.14	-0.07	-0.09	-0.17	-0.23	-0.35	-0.45	-0.27	-0.21	-0.18	-0.32	0.07	0.01	-0.25	0
THNSL1	2.92	0.01	0.1015	-0.03	0.24	-0.25	0.06	-0.36	-0.47	-6.64	-0.75	-6.64	-0.34	-6.64	-0.97	-6.64	-0.99	0.27	-0.63
CHAF1B	2.92	0.03	0.1709	0.01	-0.12	-0.05	0.2	-0.47	-0.27	-0.23	-0.13	-0.14	-0.13	-0.15	-0.16	-0.4	-0.36	-0.02	-0.18
MIF4GD	2.92	0.01	0.1005	0.08	-0.32	0.39	-0.2	-6.64	-0.18	0.67	-0.59	-0.18	-0.04	-0.26	-0.64	-6.64	-6.64	-6.64	-6.64
RAB4A	2.92	0.05	0.2117	0.3	-0.2	0.11	-0.22	-0.34	-0.29	-0.55	-0.42	-0.31	-0.19	-0.2	-0.27	-0.57	-0.55	-0.41	-0.54
METTL7A	2.91	0.01	0.091	0.09	-0.27	-1.82	0.9	-6.64	-6.64	-6.64	-0.5	0.24	0.75	0.63	0.58	-6.64	-6.64	-6.64	-6.64
DDX49	2.91	0.01	0.1008	-0.02	0.02	0.02	0.03	-0.21	-0.3	-0.25	-0.33	-0.15	0.28	0.12	0.03	-0.43	-0.3	-0.12	-0.37
UNC119B	2.91	0.04	0.181	0.11	-0.12	0.17	-0.12	-0.06	-0.14	-0.3	-0.28	-0.25	-0.19	0.04	-0.27	-0.3	-0.37	-0.4	-0.38
MKI67	2.91	0.01	0.0918	0	-0.04	0.05	0.04	-0.3	-0.23	-0.14	-0.2	0	0	-0.32	-0.45	-0.07	0.01	0.08	-0.01
CACNA1F	2.9	0.01	0.1031	0.38	-0.03	-0.15	-0.23	-6.64	-6.64	-0.56	-6.64	-0.02	0	0.65	0.56	-0.9	-0.83	-6.64	-6.64
PRKACA;PRKACB	2.9	0.02	0.1403	0.04	-0.1	0.15	-0.05	-0.16	-0.08	-0.17	-0.18	0.02	-0.09	-0.13	-0.08	-0.51	-0.25	-0.32	-0.37
CEP131	2.9	0.04	0.1858	-0.2	0.31	0.18	-0.34	-0.84	-0.63	-0.38	-0.64	-0.53	-0.36	-0.01	-0.67	-0.47	-0.12	-0.68	-0.69
MFN1	2.9	0.03	0.1477	-0.24	0.12	0.04	0.11	-0.42	-0.52	-0.53	-0.24	-0.14	-0.37	-0.28	0.18	-0.39	-0.37	-0.36	-0.03
CAST	2.9	0.01	0.0933	-0.05	0.1	0	0	-0.54	-0.25	0.01	-0.25	0.08	0.03	0.13	0	-0.43	-0.52	-0.44	-0.47
BSDC1	2.89	0.01	0.1066	0.02	0.06	-0.12	0.08	0.07	-6.64	-0.12	-6.64	-0.28	-0.03	-0.41	-6.64	0.08	0.14	-6.64	-6.64
NRD1	2.89	0.03	0.15	0.08	-0.19	0.06	0.09	-0.13	-0.15	-0.04	0.03	-0.22	-0.16	-0.29	-0.21	-0.34	-0.57	-0.39	-0.22
CRYZ	2.88	0.02	0.1127	0.06	0.13	0	-0.14	0.07	0.05	-0.08	-0.09	-0.57	-0.36	-0.49	-0.43	-0.25	-0.08	-0.25	-0.24
MTCH2	2.88	0.01	0.0965	0.05	-0.09	0.05	0.04	0.04	0.04	0.02	-0.06	-0.2	-0.17	-0.06	-0.11	-0.66	-0.7	-0.79	-0.58
BAG6	2.88	0.02	0.1304	-0.03	0	0.1	-0.02	0.04	0	0	-0.07	-0.15	-0.06	-0.18	-0.22	-0.24	-0.1	-0.16	-0.08
AKR1C3	2.88	0.02	0.1414	0.2	0.26	-0.36	-0.13	-0.22	0.03	0	-0.07	-0.64	-0.69	-0.56	-0.52	-0.85	-1.01	-1.05	-0.87
ATIC	2.88	0.01	0.1074	0.02	0.02	0	0.01	-0.18	-0.14	-0.08	-0.11	-0.35	-0.18	-0.38	-0.33	0.07	0.02	0	0.14
DHX16	2.88	0.02	0.1301	0.12	-0.06	0.06	-0.06	0	-0.06	-0.13	-0.17	-0.28	-0.03	-0.26	-0.44	0.01	-0.21	-0.12	-0.18
CRTC2	2.88	0.01	0.1042	0.38	0.09	-0.57	0	-0.76	-6.64	0.23	-6.64	0.81	0.4	-6.64	-6.64	-6.64	-0.75	-0.48	-0.72
AKT1	2.88	0.03	0.1535	0.27	-0.12	-0.13	0	-0.23	-0.37	-0.2	-0.34	-0.66	-0.08	-0.17	-0.57	0.03	-0.66	-0.24	-0.33
SLC16A1	2.87	0.03	0.1686	-0.09	-0.05	0.17	0.01	-0.23	-0.32	-0.07	-0.14	-0.29	-0.17	-0.05	-0.06	-0.37	-0.04	-0.23	-0.13
RIOK1	2.87	0.04	0.1762	-0.5	0.35	-0.03	0.12	-1.15	-0.71	-0.13	-0.55	-0.57	-0.81	-0.39	-0.35	-0.7	-1.22	-0.18	-0.51
DPY30	2.87	0.01	0.0967	-1.81	0	-0.15	0.89	-6.64	-1.79	0.63	-2.03	-1.5	-6.64	-6.64	0.6	-6.64	-1.61	-6.64	-0.56
EPT1	2.87	0.02	0.1189	0.1	-0.1	-0.19	0.2	-0.29	-0.14	0.14	0.03	-0.77	-0.49	-0.85	-0.79	-0.21	-0.38	-0.3	-0.28
FLAD1	2.87	0.01	0.1014	-0.08	0.04	0.1	-0.01	0.16	-0.22	-0.48	-0.5	-0.33	-0.1	-0.38	-0.18	-0.21	-1.7	-0.21	-0.38
TTC9C	2.87	0.03	0.164	0.02	0.11	-0.18	0.08	-0.13	-0.38	-0.08	-0.25	-0.37	-0.31	-0.32	-0.33	-0.21	0.08	-0.09	-0.14
STX7	2.87	0.01	0.1046	0.03	-0.11	0.06	0.07	-1.3	-1.5	-1.26	-1.35	-0.2	-0.22	0.12	0.12	-0.01	-0.22	-0.31	-0.14
FABP5	2.86	0.01	0.0966	-0.05	0.12	-0.16	0.13	-0.83	-0.8	-0.19	-0.17	0.08	0.1	0.14	0.01	-0.73	-0.85	-0.75	-0.66
AFG3L2	2.86	0.05	0.2154	0.08	0.1	-0.11	-0.03	-0.17	-0.23	-0.2	-0.14	-0.1	-0.06	-0.08	-0.06	-0.18	-0.09	-0.2	-0.18
STAM	2.86	0.01	0.1031	-0.05	0.04	-0.05	0.11	-0.28	-0.48	-0.53	-0.52	0.07	0.25	0.19	0.06	-1.26	-1.11	-0.76	-0.51
KIF1B	2.86	0.03	0.1676	-0.26	0.08	-0.09	0.27	-0.12	-0.26	-0.22	-0.19	-0.6	-0.45	-0.4	-0.46	-0.42	-0.96	-0.35	-0.08
MAT2B	2.85	0.02	0.1417	-0.09	0.11	0	0.02	-0.04	-0.03	-0.23	-0.16	-0.15	-0.08	0.01	-0.05	-0.2	-0.1	-0.33	-0.34
FABP6	2.85	0.01	0.1081	-0.17	0.27	-0.38	0.23	-0.38	0.46	-0.81	-0.79	-6.64	-6.64	-0.68	-1.03	-0.54	-0.31	-6.64	-6.64
HMBS	2.84	0.02	0.1125	0.17	0.04	-0.23	0.05	-0.04	-0.11	0.08	-0.12	-0.8	-0.77	-0.83	-0.82	-0.21	-0.33	-0.15	-0.26
AKR1C2	2.84	0.03	0.1537	0.3	0.36	-0.36	-0.42	-0.15	0.03	-0.19	-0.05	-0.96	-0.84	-1.04	-1	-1.23	-1.11	-1.34	-1.12
SLC4A1AP	2.84	0.01	0.1081	-0.02	0.06	-0.01	0.02	0.09	0.02	0	-0.05	-0.54	-0.7	-0.52	-0.69	0	-0.05	-0.18	-0.17
POLDIP2	2.84	0.04	0.1928	-0.01	-0.13	0.02	0.17	-0.32	-0.14	-0.15	-0.21	-0.31	-0.2	-0.3	-0.25	-0.1	-0.05	-0.01	-0.15
NEDD4	2.84	0.01	0.1014	0.28	-0.18	-0.25	0.14	0.33	-0.11	-0.25	-0.14	-2.8	-1.82	-2.62	-1.38	-0.48	-0.52	-1.48	0.01
ATP5H	2.84	0.04	0.1784	0.04	0.13	-0.21	0.08	-0.24	-0.31	-0.09	-0.5	0.02	-0.19	-0.28	-0.19	-0.5	-0.21	-0.23	-0.17
RNASEH2A	2.83	0.03	0.1749	0.12	0.12	-0.2	-0.01	-0.25	-0.31	-0.14	-0.55	-0.18	-0.13	-0.46	-0.26	-0.2	0.04	-0.2	-0.25
LRRC59	2.83	0.05	0.2156	-0.11	0.1	0.04	0.02	-0.15	-0.16	-0.12	0.02	-0.08	-0.12	-0.13	-0.14	-0.21	-0.12	-0.12	-0.15
OBSL1	2.83	0.02	0.1096	0.3	0.3	-0.18	-0.52	-6.64	-0.21	-0.17	-6.64	-0.08	-0.53	-6.64	0.07	-6.64	-0.04	-6.64	0.17
DFFB	2.83	0.02	0.1127	0.35	-0.08	-0.16	-0.1	-6.64	-6.64	0.02	0.16	-6.64	-0.27	-0.44	-0.21	-6.64	0.23	-6.64	0.18
NAE1	2.83	0.01	0.1014	0.05	-0.04	0.03	0.01	-0.29	-0.12	-0.12	-0.09	-0.08	-0.08	-0.12	-0.41	-0.04	-0.03	-0.11	0.15
POLD2	2.82	0.02	0.1426	-0.07	0.15	-0.07	0.03	-0.22	-0.14	-0.11	-0.16	-0.15	-0.38	-0.46	-0.05	-0.23	0.04	-0.19	-0.01
GALE	2.82	0.04	0.1791	0.24	0.1	-0.18	-0.14	-0.49	-0.39	-0.63	-0.66	-0.07	-0.04	-0.25	-0.19	-0.26	-0.25	-0.3	-0.28
NDUFC2	2.82	0.01	0.1025	0.04	-0.14	0.12	0.03	0.12	-0.04	-0.05	-0.05	-0.18	-0.22	-0.17	-0.14	-0.87	-0.86	-0.63	-1.03
ANKMY2	2.82	0.02	0.1151	-0.21	-0.1	0	0.31	-0.29	-0.67	-0.01	-0.4	-0.09	0.08	-0.37	-0.05	-1.32	-0.9	-1.08	-0.75
ARL8A	2.82	0.02	0.1157	-0.13	0.14	-0.03	0.06	-0.59	0	-0.02	-0.14	-0.51	-0.54	-0.43	-0.37	-0.08	-0.15	-0.12	0.08
HEXB	2.82	0.01	0.1045	-0.04	0.02	-0.06	0.13	-0.38	-0.28	-0.04	-0.32	0.08	0.13	0	0.08	-0.88	-0.8	-0.58	-0.64
PBX1	2.82	0.02	0.1147	0.22	0.1	-0.07	-0.23	1.13	-6.64	-6.64	-0.03	0.35	1	0.46	0.23	-6.64	-6.64	-6.64	-6.64
GARS	2.81	0.05	0.2063	0.12	0.12	-0.06	-0.15	-0.13	-0.25	-0.21	-0.22	-0.23	-0.35	-0.32	-0.27	-0.11	-0.03	-0.07	-0.15
FDXR	2.81	0.02	0.1112	0.2	0.13	-0.13	-0.18	-0.31	-0.46	-0.54	-0.76	0.17	-0.02	0.06	0.13	-0.75	-0.86	-0.94	-0.94
MCAT	2.81	0.04	0.1928	0.01	0.3	-0.14	-0.16	-0.54	-0.15	-0.5	-0.34	-0.14	-0.18	-0.12	-0.43	-0.28	-0.24	-0.38	-0.68
ANKRD22	2.81	0.02	0.1118	0.41	-0.14	-0.11	-0.19	-0.53	-1.02	-0.84	-0.97	-0.79	-0.42	-6.64	-1.29	-6.64	-1.02	-1.01	-1.23
RAB9A	2.8	0.01	0.1057	-0.01	0.18	-0.19	0.06	-0.38	-0.52	-0.21	-0.71	-0.07	0.03	-0.08	0.28	-1.16	-0.39	-1.01	-0.54
HNRNPA2B1	2.8	0.01	0.1058	-0.03	0.05	0.02	0.02	-0.11	-0.17	-0.16	-0.11	0.05	0.03	0.09	0.08	-0.33	-0.29	-0.2	-0.21
HSPA14	2.8	0.05	0.2167	-0.11	-0.13	0.13	0.15	-0.23	-0.25	-0.11	-0.28	-0.17	-0.08	-0.26	-0.25	-0.28	-0.24	-0.05	-0.39
MRPS34	2.8	0.04	0.1903	0.11	0.03	0.1	-0.2	-0.06	-0.07	-0.38	-0.08	-0.2	-0.14	-0.27	-0.4	-0.33	-0.24	-0.31	-0.1
GOT2	2.8	0.02	0.1114	0.03	0.01	0.02	0	-0.06	-0.02	-0.2	-0.12	-0.16	-0.12	-0.08	-0.09	0.03	0.09	0	0.04
SMU1	2.8	0.05	0.207	0.14	-0.01	-0.06	-0.02	-0.2	-0.12	-0.13	-0.11	-0.16	-0.03	-0.16	-0.07	-0.07	-0.06	-0.23	-0.05
RAD50	2.8	0.02	0.1097	0.02	0.11	-0.06	-0.02	-0.83	-0.83	-0.84	-0.92	-0.31	-0.39	-0.23	-0.19	0.13	0.16	0.13	0.04
COA3	2.8	0.01	0.1048	-0.07	-0.04	-0.01	0.17	-0.44	-0.23	-0.27	-0.42	0.17	-0.01	-0.07	0.07	-0.91	-1.11	-0.47	-0.27
ATF7;ATF2	2.79	0.04	0.192	-0.19	0.23	-0.18	0.14	-0.43	0.02	-0.17	-0.46	-0.32	-0.57	-0.57	-0.21	-0.55	-0.18	-0.18	-0.41
ATP6V1C1	2.79	0.02	0.1147	0.2	-0.03	-0.05	-0.09	-0.34	-0.01	-0.37	-0.32	-0.73	-0.53	-0.53	-0.58	0.2	-0.22	0.07	-0.06
CD63	2.79	0.02	0.1112	0.09	0.22	-0.13	-0.15	-0.55	0	-0.2	-0.72	-0.05	0.04	-0.22	0.04	-0.74	-0.43	-0.98	-1.26
FRMD8	2.79	0.02	0.1118	-0.06	-0.22	0.71	-0.77	-6.64	0.29	-6.64	-6.64	-6.64	-6.64	0.73	0.04	0.52	-6.64	0.48	0.02
POLD3	2.78	0.02	0.1336	0.17	0.07	-0.15	-0.04	-0.62	-0.57	-0.06	0	-0.4	-0.24	-0.37	-0.3	-0.31	-0.27	0.01	0.09
NDUFA6	2.78	0.02	0.1147	0.05	0.05	-0.03	-0.02	-0.08	0.05	-0.22	0.03	-0.12	0.14	-0.07	-0.07	-0.76	-0.59	-0.63	-0.59
AKAP11	2.78	0.02	0.1207	0.13	0.07	0	-0.16	0.42	0.47	-6.64	-0.08	-6.64	0.04	-6.64	-0.49	-0.17	-6.64	-0.02	-6.64
MCUR1	2.77	0.02	0.1112	0.08	-0.11	-0.01	0.09	0.03	-0.4	-0.2	-0.15	-1.73	-0.37	-0.67	-0.26	-0.12	-0.33	-0.12	-0.22
GADD45GIP1	2.77	0.03	0.1484	0.11	-0.24	0	0.15	-0.14	-0.11	-0.23	0.04	-0.4	-0.34	-0.36	0.04	-0.58	-0.61	-0.28	-0.76
UQCRB	2.77	0.02	0.1128	-0.02	0.13	0.06	-0.11	-0.1	-0.22	-0.13	-0.09	-0.03	-0.1	-0.01	-0.04	-1.34	-1.1	-1.28	-1.44
THEM6	2.77	0.04	0.1993	0.26	0.24	-0.25	-0.29	-0.13	-0.31	-0.31	-0.36	-0.33	-0.59	-0.17	-0.53	-0.98	-0.65	-0.78	-0.53
VPS51	2.77	0.02	0.1261	-0.04	-0.06	0.01	0.14	-0.49	-0.28	-0.21	-0.07	0.08	-0.26	-0.23	-0.41	0.03	-0.12	-0.13	-0.03
DPH5	2.77	0.02	0.1355	0.12	-0.17	0.11	-0.03	-0.21	-0.39	-0.63	-0.55	0.24	-0.13	-0.24	-0.31	-0.27	-0.33	-0.2	-0.05
ANKFY1	2.77	0.02	0.1139	0.06	0.06	-0.07	0.01	-1.07	-0.6	-0.51	-0.49	-0.16	-0.14	0.01	-0.02	-0.11	-0.04	-0.19	0.1
SETD7	2.77	0.02	0.109	-0.2	0.12	0.01	0.1	-0.86	0.36	-0.03	-0.07	-0.32	-1.54	-0.3	-0.56	-0.42	-0.47	-0.4	-0.35
VPS11	2.77	0.04	0.197	-0.3	0.2	0.09	0.02	0.07	-0.56	-0.33	-0.31	-0.4	-0.56	-0.5	-0.32	-0.52	-0.24	-0.2	-0.14
TPRG1L	2.76	0.03	0.1592	0.07	0.15	-0.12	-0.06	-0.31	0	-0.05	-0.1	-0.02	-0.26	-0.08	-0.4	-0.26	-0.47	-0.22	-0.17
PKNOX1	2.76	0.02	0.1226	-0.12	0.23	-0.09	0.02	0.11	-0.04	-6.64	0.2	0.21	-6.64	-6.64	-0.02	-0.27	-6.64	0.1	-6.64
SYF2	2.75	0.03	0.1533	0.02	0.08	-0.2	0.14	-0.69	-0.52	-0.15	-0.04	-0.2	-0.24	-0.06	-0.28	0.02	-0.25	-0.44	-0.21
NDUFB8	2.75	0.02	0.1226	-0.07	0.27	-0.17	-0.01	-6.64	-6.64	0.49	0.31	-0.32	-0.21	-0.07	0.26	-6.64	-0.22	-6.64	-6.64
TAF2	2.75	0.04	0.1788	-0.34	-0.64	0.08	0.63	-0.85	0.26	-0.67	-0.75	-0.45	-1.38	-0.68	-0.85	-1.95	-1.54	-1.03	-1.56
PPIL3	2.75	0.02	0.1157	-0.14	0.1	0.05	0.04	-0.52	-0.2	-0.13	-0.62	-0.36	0.28	-0.32	-0.45	0.03	-0.29	-0.19	-0.03
WDR12	2.75	0.05	0.2117	-0.06	-0.03	-0.02	0.15	-0.19	-0.14	-0.14	-0.23	-0.16	-0.1	0.03	-0.02	-0.17	-0.2	-0.1	-0.17
C7orf50	2.74	0.03	0.1712	-0.14	-0.01	0.1	0.09	-0.28	-0.34	-0.16	-0.08	-0.09	0.02	-0.09	-0.15	-0.43	-0.28	-0.08	-0.13
FKBP5	2.73	0.02	0.119	0.01	0	-0.02	0.06	-0.17	-0.23	-0.22	0.08	0.03	-0.11	-0.52	-0.28	-0.16	-0.51	0.23	-0.13
TROVE2	2.73	0.05	0.2039	0.03	0.15	-0.02	-0.11	-0.15	-0.15	-0.4	-0.18	-0.13	-0.09	-0.09	-0.22	-0.06	-0.17	-0.08	-0.14
EXOC6	2.73	0.02	0.1253	0.11	0.13	-0.26	0.04	-6.64	-0.67	0.38	-0.47	-0.22	-0.75	-0.24	-1.19	-6.64	-6.64	-6.64	0.2
GOLGA4	2.73	0.02	0.134	0.06	-0.04	-0.06	0.1	-0.17	-0.12	-0.09	-0.08	-0.01	0.04	-0.01	-0.01	-0.3	-0.39	-0.21	-0.27
C14orf166	2.73	0.02	0.1276	0.01	0.04	-0.05	0.05	-0.06	0.04	0	0.01	-0.08	-0.26	-0.15	-0.14	-0.13	-0.05	-0.03	-0.03
SERPINH1	2.73	0.02	0.1252	0.02	-0.01	0.02	0.02	-0.05	0.1	0.17	0.16	-0.38	-0.45	-0.36	-0.41	-0.14	-0.24	-0.19	-0.16
XDH	2.72	0.02	0.1143	-0.09	0.01	-0.07	0.19	-0.87	-0.88	-0.39	-0.34	-0.52	-0.55	-0.84	-0.82	0.37	-0.03	0.11	0.17
R3HCC1L	2.72	0.02	0.1226	-0.26	0.54	-0.59	0.12	-6.64	-6.64	0.62	-6.64	-6.64	-6.64	0.77	-0.17	0.96	0.28	-6.64	0.61
OTUB1	2.72	0.04	0.1828	-0.03	0.21	-0.21	0.05	-0.71	-0.52	-0.26	-0.44	-0.11	-0.17	-0.19	-0.16	-0.16	-0.16	-0.17	-0.21
NUMA1	2.72	0.02	0.1226	0	0.03	-0.02	0.05	0.02	-0.07	0.05	0.03	-0.57	-0.51	-0.47	-0.42	-0.15	-0.12	0.02	0.02
AJUBA	2.72	0.05	0.2185	-0.64	0.34	-0.45	0.48	-0.7	-0.6	-0.28	-1.17	-0.45	-0.98	-1.51	-0.62	-1.21	-1.43	-1.2	-0.52
PDHX	2.72	0.02	0.1361	0.12	0.02	-0.1	0	0.04	0.12	-0.03	-0.06	-0.29	-0.37	-0.33	-0.34	-0.26	-0.12	-0.12	-0.19
KRT17	2.71	0.02	0.1247	0.23	0.16	-0.16	-0.22	-1.48	-1.42	-1.19	-1.22	0.18	0.14	1	0.99	-3.93	-3.63	-4.12	-4.27
TGFBRAP1	2.71	0.02	0.1219	-0.03	-0.47	0.67	-0.43	-6.64	-6.64	-0.73	-0.52	-0.39	-0.91	-0.54	-0.5	-6.64	0.02	-6.64	-0.39
SLC25A15	2.71	0.02	0.1164	-0.14	0.23	0.08	-0.16	-0.41	-0.29	-0.39	-0.39	-0.66	0.01	-0.08	0.15	-0.67	-2.28	-0.84	-0.69
DUS2	2.7	0.05	0.2147	0.34	-0.04	-0.04	-0.27	-0.13	-0.43	-0.11	-0.71	-0.41	-0.42	-0.57	-0.32	-0.33	-0.1	-0.63	-0.38
DNMT1	2.7	0.07	0.2513	-0.12	-0.18	0.17	0.16	-0.36	-0.34	-0.14	-0.16	-0.21	-0.14	-0.25	-0.32	-0.25	-0.29	-0.26	-0.21
GID8	2.7	0.02	0.1316	-0.3	0.17	-0.04	0.17	-0.45	-0.21	-0.02	-0.3	-0.25	-1.59	-0.77	-0.68	-0.44	-0.39	-0.35	0.06
CPSF3L	2.7	0.02	0.1316	-0.09	0.03	-0.08	0.18	-0.35	-0.33	-0.19	-0.24	-0.2	-0.1	-0.28	0.35	-0.11	-0.64	-0.37	-0.49
NDUFA4	2.7	0.02	0.1289	-0.01	0.05	0.02	0	-0.33	-0.28	-0.21	0	0.23	0.06	0.12	-0.03	-0.93	-0.6	-0.69	-0.62
RPS6KB2	2.7	0.02	0.1189	0.02	0.07	-0.15	0.11	0.19	0	0.05	0.11	-0.87	-0.65	-0.8	-0.68	-0.68	-0.31	-0.11	-0.17
COPB1	2.69	0.03	0.1581	0.02	-0.08	0.08	0.03	-0.11	-0.11	-0.09	-0.04	-0.23	-0.23	-0.2	-0.19	0	0.03	-0.05	0
PPP6R2	2.69	0.02	0.1238	0.06	0.04	-0.06	0.01	-0.24	-0.52	-0.44	-0.29	-0.32	0.41	0.13	0.1	-0.61	-0.49	-0.12	-0.61
UBAP2L	2.69	0.02	0.1223	0	0	0.04	0.02	-0.11	0.02	-0.07	-0.02	-0.15	-0.22	-0.09	-0.13	0	0.04	0.01	0.04
HS1BP3	2.69	0.02	0.1298	-0.14	-0.01	-0.22	0.35	-6.64	-6.64	-0.6	-0.42	-0.44	-0.62	-0.18	-6.64	-0.01	-0.83	0.35	-6.64
HELZ	2.69	0.02	0.1281	0.07	-0.05	0.14	-0.12	-0.08	0	-0.71	0.03	0.06	-0.19	-0.28	-0.56	-0.41	-0.43	-0.03	-0.22
TRMT10C	2.68	0.02	0.1206	0.02	0.02	-0.04	0.05	-0.04	-0.04	0	-0.04	-0.02	0.02	-0.08	0.03	-0.19	-0.31	-0.36	-0.14
CAMKK1	2.68	0.02	0.1318	0.12	-0.03	0.03	-0.07	0.04	-6.64	0.09	0.26	0.01	-6.64	0.02	-6.64	-6.64	-6.64	0.42	0.09
CETN2	2.68	0.02	0.1289	-0.01	-0.02	0.11	-0.03	-0.67	-1.72	-0.02	-0.11	0.16	-0.07	-0.45	-0.2	-1.32	-0.2	-0.31	-0.21
BRD4	2.68	0.03	0.1533	0	-0.07	0.05	0.07	-0.14	-0.1	-0.17	-0.2	-0.03	0.03	-0.02	0.07	-0.21	-0.09	-0.24	-0.12
TRIM16	2.68	0.02	0.1361	0.16	0.03	-0.08	-0.06	-0.2	-0.11	-0.3	-0.25	0.03	0	0.06	0	-0.56	-0.32	-0.49	-0.44
KRT81;KRT86;KRT83;KRT85;KRT87P	2.68	0.03	0.1605	-1.8	1.41	-1.86	-0.28	0.28	-6.64	-2.19	-2.63	-2.41	-2.55	-2.74	-6.64	-6.64	-2.18	-2.69	-2.56
MAGEA9	2.67	0.02	0.1306	0.39	0.04	-0.18	-0.3	-6.64	-6.64	-6.64	-6.64	-0.29	-0.01	-0.34	-0.92	-0.06	-0.44	-0.25	-0.44
PRMT9	2.67	0.02	0.1316	0.16	0.25	-0.31	-0.1	0.09	-6.64	-6.64	-0.05	-6.64	0.09	0.45	-6.64	-6.64	0.29	0.24	-0.39
CCAR1	2.67	0.05	0.2036	-0.02	0.06	0.11	-0.1	-0.2	-0.17	-0.16	-0.13	-0.12	0.01	-0.03	0.02	-0.19	-0.17	-0.22	-0.11
RPL19	2.67	0.02	0.1313	0	0.03	0	0.04	-0.55	-0.23	-0.06	-0.13	-0.03	0.09	0.16	-0.15	-0.62	-0.32	-0.11	-0.05
RRBP1	2.67	0.02	0.1296	0.03	0.04	-0.01	0	-0.18	-0.1	0.06	-0.04	-0.06	-0.08	0.21	-0.06	-0.4	-0.4	-0.22	-0.25
EXOC7	2.67	0.03	0.1726	0.09	-0.05	-0.16	0.16	-0.21	-0.14	-0.25	-0.42	-0.2	-0.13	-0.22	0.26	-0.38	-0.34	-0.42	-0.27
CCDC88C	2.67	0.02	0.1226	0.1	-0.02	-0.05	0.02	-0.14	0.02	-0.21	-0.58	-0.01	-0.22	0.05	0.15	-0.5	-0.07	-0.4	-0.3
TIMP3	2.66	0.02	0.1281	0	0.09	-0.52	0.35	-1.13	-1.36	-6.64	-0.86	-0.1	-0.71	-0.56	-0.54	-1.6	-6.64	-0.49	-1.5
SORD	2.66	0.02	0.1304	0.07	-0.03	0.02	-0.01	-0.19	-0.04	-0.18	-0.13	-0.16	-0.17	-0.1	-0.14	0.06	-0.05	0.04	0.08
CBR4	2.66	0.02	0.1325	-0.16	0.37	-0.18	-0.04	-6.64	-0.05	-0.04	-0.86	-6.64	-0.17	0	-0.01	-0.31	-1.17	-6.64	-6.64
USP5	2.65	0.02	0.1243	-0.02	0.07	-0.02	0.03	-0.11	-0.13	0.01	-0.11	0.01	0.02	0.07	0.03	-0.35	-0.38	-0.17	-0.31
CDAN1	2.65	0.02	0.1316	-0.26	0.57	-0.36	-0.09	-6.64	-6.64	-0.25	-6.64	-0.08	0.03	-0.09	-0.04	-6.64	-6.64	0.67	0.12
GALNT3	2.65	0.03	0.1618	-0.12	0.1	-0.06	0.12	-0.33	-0.24	-0.19	-0.3	0	0.01	-0.1	0.06	-0.46	-0.33	-0.08	-0.39
ARHGEF5	2.65	0.02	0.1248	0.23	0.43	0.24	-1.59	-1.11	-0.84	-0.58	-6.64	-6.64	0.16	0.42	0.28	-0.77	-6.64	-6.64	-6.64
MX1	2.65	0.02	0.1355	0.09	0.18	-0.2	-0.04	-0.79	-1.39	-0.03	-0.11	-1.61	-1.09	0.83	0.89	-3.98	-3.64	-6.64	-6.64
DAAM1	2.64	0.02	0.1359	-0.14	0.31	-0.22	0.06	-0.13	0.57	-6.64	0.17	-0.22	-6.64	-6.64	-0.2	-6.64	-6.64	0.4	0.37
S100A11	2.64	0.04	0.1895	-0.5	0.26	0.14	0.06	-1.1	-0.78	-0.38	-0.74	-0.15	0.04	-0.33	-0.09	-0.96	-0.96	-0.56	-0.47
PSMD7	2.64	0.05	0.2039	0.04	-0.14	0.05	0.11	-0.34	-0.19	-0.23	-0.09	-0.02	-0.09	-0.04	-0.2	-0.13	-0.31	-0.15	-0.04
GOT1	2.64	0.07	0.2657	0.16	0.21	-0.19	-0.17	-0.25	-0.16	-0.25	-0.28	-0.29	-0.24	-0.35	-0.24	-0.29	-0.23	-0.4	-0.39
NDUFA5	2.64	0.02	0.1266	-0.02	0	0.11	-0.04	-0.11	0.13	-0.13	-0.07	0.18	-0.21	-0.01	-0.27	-0.63	-0.38	-0.37	-0.38
ALDH4A1	2.63	0.02	0.1292	0.06	0.24	0.01	-0.31	-0.72	-0.15	-0.53	-0.71	0.13	0.05	0.03	0.19	-1.15	-0.85	-1.68	-1.2
MREG	2.63	0.02	0.1369	0.17	-0.4	0.2	0.01	-0.29	-0.07	-0.23	-0.04	-6.64	-0.29	-0.12	-0.95	-6.64	-0.34	-6.64	-6.64
CDC37	2.63	0.05	0.2117	-0.06	-0.14	0.13	0.11	-0.15	-0.15	-0.15	-0.29	0.05	-0.02	-0.13	-0.22	-0.3	-0.37	-0.2	-0.28
ZFYVE16	2.63	0.02	0.1388	-0.05	0.23	0.03	-0.19	-6.64	-0.54	-0.2	-6.64	-0.05	-0.07	-0.05	-0.38	-6.64	-6.64	-0.33	-0.48
CIT	2.62	0.02	0.1351	0.07	-0.23	0.11	0.08	-0.14	-0.22	-0.33	-0.34	-1.08	-0.65	-0.54	-0.59	-0.39	0.01	0.21	0.05
TK1	2.62	0.02	0.1356	0.19	-0.12	0.04	-0.07	-0.47	-0.29	-0.31	-0.15	-0.41	-0.29	-0.76	-0.79	0.07	-0.15	0.05	0.13
METTL15	2.62	0.02	0.1385	0.24	0.03	-0.03	-0.22	-0.03	-0.54	-6.64	-0.63	-0.74	-0.19	-0.56	-6.64	-0.9	-6.64	-0.7	-0.93
MRPS22	2.62	0.05	0.2124	0.17	-0.06	0.02	-0.09	-0.2	-0.03	-0.29	-0.17	-0.17	-0.31	-0.13	-0.24	0.03	-0.22	-0.03	-0.18
MT-ND5	2.62	0.02	0.1381	0.08	-0.44	0.24	0.09	0.17	0.11	0.93	-0.22	0.06	-6.64	0.06	-0.13	-6.64	-6.64	-6.64	-6.64
SPG20	2.62	0.02	0.1338	0.04	-0.03	-0.02	0.07	-0.19	-0.08	-0.08	-0.05	0.09	0.04	-0.05	0.11	-0.65	-0.49	-0.58	-0.55
NDUFV1	2.62	0.02	0.1297	0.08	0.1	-0.11	-0.02	-0.18	-0.03	-0.03	-0.17	0.03	0.02	-0.09	-0.05	-0.54	-1.04	-0.63	-0.88
PAFAH1B2	2.61	0.02	0.1294	-0.12	0	-0.04	0.2	-0.01	-0.01	0.19	0.03	-1	-0.83	-1.08	-0.89	-0.41	-0.3	0	-0.25
VDAC3	2.61	0.03	0.1612	0.07	0.1	-0.08	-0.05	-0.38	-0.23	-0.34	-0.21	0.03	-0.04	-0.13	0.01	-0.03	-0.17	-0.19	-0.02
SMAP2	2.61	0.02	0.1338	-0.84	-0.07	0.48	0.17	-6.64	-6.64	0	-0.34	-1.04	0.11	-6.64	0.41	-1.07	-6.64	-0.81	-0.7
CBX3	2.61	0.02	0.1346	-0.05	-0.03	0.05	0.08	-0.04	0.07	-0.01	0.04	0	-0.16	-0.02	-0.18	-0.29	-0.33	-0.23	-0.27
FUBP1	2.6	0.02	0.1306	0.06	-0.02	0.04	-0.02	-0.2	-0.24	-0.16	-0.11	-0.02	-0.03	0.1	0.18	-0.21	-0.14	-0.12	-0.18
CEBPB	2.6	0.02	0.1417	0.2	0.15	-0.42	0.05	-6.64	-6.64	-6.64	-6.64	-0.41	-0.18	-0.87	-0.36	-0.02	-0.57	0.16	0.09
SPG7	2.6	0.02	0.1313	-0.09	-0.08	0.12	0.09	0.01	0	-0.41	-0.51	-0.43	-1.23	-0.31	-0.53	-0.24	0.19	0.02	-0.23
PYCRL	2.59	0.02	0.1316	0.02	0	0.12	-0.09	0.09	-0.04	0.04	0.19	-0.61	-0.54	-0.51	-0.43	-0.26	-0.43	0	-0.18
LAMTOR1	2.59	0.02	0.1316	-0.03	-0.01	0.03	0.06	-0.02	-0.02	0.08	-0.06	-0.06	-0.31	-0.23	-0.14	-0.17	0.13	-0.19	-0.14
SF3B1	2.59	0.03	0.1535	0.04	-0.01	0.04	-0.01	0	0.01	-0.05	-0.07	-0.12	-0.02	-0.04	0.05	-0.07	-0.07	0	-0.03
SERPINB13	2.59	0.02	0.1442	0.09	0.19	-0.24	-0.01	-2.62	-2.31	-1.6	-2.66	1.57	1.01	1.79	0.76	-6.64	-6.64	-6.64	-6.64
LARP1B	2.59	0.02	0.1426	-0.17	-0.28	0.31	0.12	-0.4	-0.34	-6.64	-0.12	-0.21	-0.19	-0.2	-0.39	-6.64	-6.64	-6.64	-0.21
ABCD3	2.59	0.02	0.1333	0.1	-0.02	0.01	-0.03	-0.24	0.06	-0.17	-0.06	0.05	0.08	-0.05	-0.03	-0.37	-0.18	-0.39	-0.26
FRG1	2.59	0.07	0.2568	-0.19	0.23	-0.51	0.37	-0.76	-0.7	-0.34	-0.66	-0.41	-0.21	-0.56	-0.87	-0.56	-0.79	-0.69	-0.26
MLKL	2.59	0.03	0.1631	0.01	-0.26	0.15	0.12	-0.06	-0.08	-0.57	0.06	-0.5	-0.55	-0.6	-0.63	-0.02	-0.66	0	-0.17
GPR180	2.58	0.07	0.2598	0.51	0.69	-6.64	0	-6.64	-6.64	-6.64	-0.38	-6.64	-6.64	-6.64	-6.64	-6.64	-6.64	-6.64	-6.64
UPK3BL	2.58	0.02	0.1388	0.15	-0.43	-0.37	0.5	-1.97	-1.04	-1.37	-1	0.27	-0.01	0.55	0.96	-6.64	-4.62	-6.64	-4.23
MAML3	2.58	0.07	0.2603	0.81	-0.5	-0.45	-0.23	-1.19	-1.26	-1.35	-0.97	-0.85	-0.66	-0.92	-0.91	-1.09	-1	-0.29	-0.48
MOV10	2.58	0.03	0.1491	-0.05	0.13	-0.02	-0.01	-0.14	-0.16	-0.22	-0.09	-0.31	-0.21	-0.41	-0.25	0.02	-0.06	0	0.14
S100A6	2.58	0.03	0.1712	-0.24	0.28	-0.33	0.24	-1.1	-0.82	-0.32	-1.34	0.01	-0.65	-0.07	0.21	-0.86	-0.32	-0.83	-0.52
SMPDL3B	2.58	0.07	0.2599	0.64	0.07	0.51	-6.64	-0.23	-6.64	-6.64	-6.64	-6.64	-6.64	-6.64	-6.64	-6.64	-6.64	-6.64	-6.64
ERH	2.57	0.03	0.1507	-0.16	0.04	0.04	0.12	-0.57	-0.54	0.05	-0.25	-0.12	-0.34	0.01	-0.04	-0.47	-0.09	-0.23	0.04
CPPED1	2.57	0.03	0.1465	-0.01	0.25	-0.26	0.04	-1.46	-0.7	-1.75	-0.38	-6.64	-1.83	-6.64	-6.64	0.35	-0.29	0.4	0.19
KIAA0907	2.57	0.07	0.2601	-6.64	0.64	0.51	0.07	-6.64	-6.64	-6.64	-6.64	-6.64	-6.64	-6.64	-6.64	-6.64	-0.17	-6.64	-6.64
SCAMP3	2.57	0.02	0.1366	-0.04	0.09	-0.05	0.06	0.21	0.03	-0.05	-0.12	-0.06	-0.36	-0.06	-0.09	-0.37	-0.31	-0.2	-0.44
PEG10	2.57	0.03	0.1457	-0.06	0.35	-0.18	-0.12	-0.56	-0.09	0.14	0.1	-1.28	-1.7	-0.83	-1.76	-6.64	-6.64	-0.72	-1.38
STAM2	2.57	0.02	0.1369	0	-0.27	-0.39	0.53	-6.64	-0.08	-0.88	-1.4	-0.44	-0.46	-0.87	-0.67	-1.69	-0.97	-1.37	-1.41
BAG2	2.56	0.04	0.1865	-0.03	-0.2	0.09	0.17	-0.19	-0.17	-0.04	-0.4	-0.22	-0.09	-0.12	-0.08	-0.48	-0.74	-0.24	-0.16
C4orf32	2.56	0.03	0.1749	-0.06	-0.12	0.27	-0.07	-0.61	-0.07	-0.11	-0.12	-0.61	-0.3	0.06	-0.49	-0.71	-0.41	-0.17	-0.02
QRSL1	2.56	0.07	0.2569	0	0.38	0.01	-0.45	-0.14	-0.23	-0.66	-0.55	-0.43	-0.52	-0.58	-0.83	-0.3	-0.66	-0.41	-0.34
ADI1	2.55	0.02	0.1414	-0.12	-0.07	0.1	0.13	0.18	0.19	-0.19	-0.17	-0.58	-0.61	-0.47	-0.82	-0.41	-0.28	-0.08	-0.02
CYBA	2.55	0.06	0.2354	0.05	0.07	0.41	-0.68	-1.14	-1.06	-0.85	-0.52	-0.23	-0.58	-0.77	-1.15	-0.65	-0.71	-0.53	0.05
NDUFS6	2.55	0.02	0.1442	0.11	0	-0.08	0.02	-0.44	-0.25	0	-0.11	-0.02	0.06	0.2	0.11	-0.94	-0.99	-1.2	-0.76
LAMTOR4	2.55	0.05	0.2219	-0.06	0.34	-0.29	-0.01	-0.54	-0.12	-0.46	-0.08	-0.24	-0.56	-0.58	-0.43	-0.65	-0.52	-0.52	0.13
GET4	2.54	0.03	0.1456	0.02	-0.04	0.04	0.04	-0.13	-0.04	0	-0.05	-0.06	-0.21	-0.04	-0.09	0.09	0.05	-0.16	-0.12
MRPL34	2.54	0.03	0.15	0	-0.02	0.08	0.01	-0.44	0.15	0.03	-0.12	0.02	0.07	0.03	-0.2	-1.09	-0.45	-0.82	-0.51
ORC2	2.54	0.03	0.168	-0.11	-0.03	0.04	0.14	-0.25	-0.46	0.1	-0.22	-0.22	-0.3	-0.23	-0.25	0.18	-0.17	-0.25	-0.06
TSPAN13	2.54	0.03	0.1516	-0.29	0.3	-0.16	0.13	-6.64	-6.64	-0.02	-0.19	-0.62	-0.64	-0.45	-0.79	-0.29	-6.64	-0.68	-1.18
NUDCD1	2.53	0.03	0.1525	-0.01	0.01	0.04	0.02	0.08	0.14	0.13	-0.01	-0.39	-0.42	-0.53	-0.47	-0.1	-0.08	-0.14	-0.15
FKBP3	2.53	0.04	0.1815	-0.07	0.06	-0.1	0.15	-0.21	-0.06	-0.09	-0.12	0.02	-0.09	0.04	-0.13	-0.46	-0.36	-0.23	-0.41
PREPL	2.53	0.06	0.2476	0.17	0.09	-0.32	0.06	-0.16	-0.44	-0.28	-0.22	-0.17	-0.04	-0.5	-0.44	-0.5	-0.32	-0.12	-0.34
NUDT1	2.53	0.06	0.2387	-0.2	-0.26	0.4	0.03	-0.54	-0.58	-0.02	-0.34	-0.58	-0.69	-0.7	-0.67	-0.38	-0.27	-0.26	-0.07
FLII	2.53	0.03	0.1631	-0.06	0.04	0.02	0.06	-0.21	-0.19	0.01	0.06	-0.03	-0.06	-0.01	-0.11	-0.21	-0.17	0.01	-0.1
TBCD	2.53	0.03	0.1525	0.05	0	0.1	-0.11	-0.19	-0.31	-0.23	-0.15	-0.05	0.04	0.17	0.09	-0.39	-0.39	-0.24	-0.37
KANK2	2.53	0.03	0.153	0.13	-0.36	-0.06	0.27	0.29	0.02	0.52	0.15	-6.64	-6.64	-6.64	-6.64	0.23	-6.64	0.04	0.5
NUF2	2.53	0.02	0.1431	-0.08	-0.15	0.17	0.1	-0.21	-0.23	-0.36	-0.46	-0.42	-0.6	-0.78	-1.19	-0.24	-0.2	0.26	0.3
NCAPD2	2.53	0.03	0.158	-0.08	-0.14	0.12	0.13	-0.46	-0.39	-0.36	-0.35	-0.32	-0.38	-0.52	-0.59	0.05	0.02	0.15	0.13
DLGAP5	2.53	0.03	0.1516	-0.08	0.08	0.02	0.02	-0.41	-0.41	-0.06	-0.61	-0.47	-0.74	-1.16	-1.47	0.31	0.2	0.11	-0.02
DCAF8	2.53	0.03	0.1533	-0.31	0.29	0.09	-0.08	-0.31	-6.64	-6.64	-0.59	0.13	-0.07	0.25	-0.54	-0.61	-6.64	0.14	-6.64
ILF2	2.53	0.02	0.1435	0.03	-0.01	0.04	0	0.05	-0.08	-0.21	-0.06	-0.02	0.04	-0.07	0.04	-0.07	-0.05	-0.04	-0.08
NACC1	2.52	0.04	0.1928	0.23	-0.09	0.04	-0.15	-0.35	-0.22	-0.4	0.08	-0.43	-0.41	-0.02	-0.4	-0.62	-0.03	-0.18	-0.08
GPR39	2.52	0.03	0.1537	-0.16	-0.07	0	0.26	-6.64	0.11	0.02	-6.64	-0.1	0.02	-0.21	-0.23	-0.83	-6.64	-0.18	-6.64
PBK	2.52	0.03	0.1703	-0.18	-0.19	0.17	0.21	-0.52	-0.3	0	-0.28	-0.66	-0.68	-0.75	-1.02	-0.05	-0.38	0.09	0.05
CPSF3	2.52	0.05	0.2077	0.04	-0.06	-0.01	0.08	-0.24	0	-0.03	-0.02	-0.15	-0.05	-0.03	-0.07	-0.13	-0.13	-0.07	-0.06
BBX	2.51	0.03	0.1582	-0.08	0.15	0.1	-0.13	-0.24	0.03	-0.2	-0.17	-0.57	-0.35	-0.15	-0.65	0.25	-0.61	-0.2	-0.1
MCM3	2.51	0.03	0.1457	0.07	0.01	0	-0.02	-0.25	-0.21	-0.03	-0.03	-0.02	-0.02	0.12	0.08	-0.3	-0.35	-0.12	-0.11
DNAAF5	2.51	0.03	0.1593	0.07	0.05	0.05	-0.12	-0.28	-0.02	-0.25	-0.23	0.07	0.14	-0.09	0.03	-0.37	-0.33	-0.23	-0.33
RABGAP1L	2.51	0.03	0.1536	-0.21	-0.37	0.17	0.35	-6.64	-0.57	-0.18	-6.64	-6.64	-0.42	-0.12	-0.13	0.14	-6.64	-0.05	-0.3
S100A13	2.51	0.04	0.1878	-0.17	0.1	-0.13	0.22	-0.24	-0.21	-0.06	-0.51	-0.37	-0.84	-0.58	-0.35	-0.16	-0.16	-0.07	0.05
FLNC	2.51	0.06	0.2486	0.49	0.62	-0.87	-0.85	-1.05	-1.32	-0.93	-1.3	-0.39	-0.87	-0.86	-0.64	-2.1	-1.81	-2.4	-1.57
GOLGA7	2.5	0.03	0.1466	0.13	-0.08	-0.02	0.02	0.29	-0.02	0	-0.02	-0.39	-0.48	-0.27	-0.21	-0.07	-0.37	-0.24	-0.7
FASN	2.5	0.03	0.1533	0.01	-0.02	0.03	0.04	0.05	0.07	0.02	0.08	-0.07	-0.01	-0.13	-0.06	-0.33	-0.38	-0.28	-0.29
ZBTB7B	2.5	0.07	0.262	0.47	0.45	0.35	-6.64	-6.64	-6.64	-6.64	0.76	-6.64	-6.64	-6.64	-6.64	-6.64	-6.64	-6.64	-6.64
RPS10;RPS10P5	2.5	0.03	0.1465	0.01	0.05	0.04	-0.04	-0.25	-0.33	-0.16	-0.11	0.02	0.18	-0.05	-0.04	-0.19	-0.11	-0.18	0.03
PYROXD1	2.5	0.03	0.158	0.21	0.09	-0.08	-0.2	-0.05	-6.64	-0.25	-6.64	-1.54	-0.26	-6.64	-6.64	0.23	0.41	0.18	-0.11
POLR3C	2.5	0.04	0.185	-0.18	0.06	0.12	0.04	-0.3	-0.2	-0.24	-0.23	-0.23	0.08	-0.33	-0.45	0.04	0.05	-0.15	-0.5
RAB6A	2.5	0.04	0.1835	0.13	0.19	-0.13	-0.17	0.07	-0.02	-0.33	0.01	-0.78	-0.58	-0.46	-0.6	-0.18	-0.15	-0.22	-0.27
RHPN2	2.49	0.03	0.1553	-0.37	-0.23	0.06	0.46	-6.64	-6.64	-0.15	-6.64	-0.21	-0.24	0.16	-0.1	-0.27	0.17	-6.64	-1.1
UQCR10	2.49	0.03	0.1481	0.15	0.1	-0.13	-0.07	-0.15	0.34	-0.45	-0.23	-0.04	-0.24	0.01	-0.57	-0.77	-0.6	-0.13	-1.41
C9orf64	2.49	0.03	0.153	0.33	0.25	-0.59	-0.1	-0.5	-0.11	-6.64	-0.26	-0.51	-0.3	-1.22	-0.29	-1.75	-1.77	-1.54	-6.64
DLAT	2.49	0.03	0.153	0.05	-0.02	-0.03	0.05	0	0.05	0.01	-0.05	-0.4	-0.42	-0.55	-0.49	0.08	0.02	-0.08	-0.1
XPO5	2.49	0.05	0.2193	-0.13	-0.12	0.18	0.1	-0.41	-0.34	-0.3	-0.38	-0.34	-0.22	-0.32	-0.29	-0.04	-0.07	0	0.07
AIM1	2.48	0.06	0.2325	-0.24	-0.17	-0.07	0.44	-0.43	-0.48	-0.59	-0.13	-0.64	-0.81	-0.7	-0.81	-0.01	-0.39	-0.02	-0.31
CCDC132	2.48	0.06	0.2464	0.35	-0.17	0.08	-0.29	-0.46	-0.59	-0.42	-0.39	-0.27	-0.23	-0.12	-0.47	0.08	-0.62	-0.55	-0.72
FOXA1	2.48	0.03	0.153	0.65	-0.88	-0.57	0.33	-6.64	-0.13	-0.51	-0.16	0.35	0.8	-0.29	0.15	-6.64	-6.64	-6.64	-6.64
MTHFD1	2.48	0.04	0.185	0.07	0	0.01	-0.03	-0.1	-0.11	-0.12	-0.15	0.03	0.05	-0.07	-0.06	0.01	-0.02	-0.08	-0.04
PNKD	2.47	0.03	0.16	-0.27	0.4	-0.06	-0.1	-6.64	0.31	-0.11	-0.41	-0.6	-6.64	-6.64	-6.64	-0.11	0.06	-0.12	-0.28
LDLRAP1	2.47	0.04	0.1752	-0.19	0.19	-0.12	0.14	-0.24	-0.62	-0.69	-0.35	-0.48	-0.5	0.26	0.1	-0.53	0.12	-0.58	-0.33
COX6A1	2.47	0.03	0.153	-1.09	0.08	0.95	-0.79	-0.58	-0.36	-0.43	-1.33	-0.95	-1.28	-0.79	-6.64	-6.64	-6.64	-1.58	-1.36
DYNLL1	2.47	0.03	0.158	0.13	-0.06	-0.04	0.03	-0.15	-0.11	-0.14	0.27	-0.01	-0.38	-0.11	-0.11	-0.33	-0.47	-0.36	-0.08
FNTA	2.47	0.03	0.158	-0.09	0.16	0.01	-0.04	-0.45	-0.29	-0.05	-0.29	0.2	0.16	-0.1	0.03	-0.48	-0.44	-0.48	-0.32
TXNDC5	2.46	0.03	0.153	0.01	0.03	-0.04	0.05	-0.35	-0.21	0.08	-0.11	0.02	0.07	-0.1	-0.12	-0.22	-0.15	-0.06	0.04
MIPEP	2.46	0.03	0.1609	-0.04	0.07	-0.15	0.16	-0.66	-0.87	-4.98	-0.68	-0.17	-0.06	-0.53	-0.68	-0.42	-1.2	-0.88	-0.16
DHTKD1	2.46	0.03	0.1535	0.26	0.07	-0.21	-0.1	-0.5	-0.65	-1.27	-1.23	0.32	0.15	0.25	0.25	-0.81	-0.91	-0.77	-0.61
DHX9	2.46	0.03	0.1536	0.04	0.01	0.03	-0.02	-0.1	-0.08	-0.13	-0.05	0.03	0.07	0	0.06	-0.07	-0.1	-0.08	-0.05
NVL	2.46	0.06	0.2307	-0.12	-0.06	0.08	0.14	-0.46	-0.15	-0.09	-0.23	-0.14	-0.09	-0.07	-0.05	-0.1	-0.08	-0.16	-0.29
PADI3	2.46	0.03	0.1641	-0.07	0.19	-0.12	0.04	-1.14	-6.64	-6.64	-6.64	-0.34	-0.09	-0.56	-0.75	-0.31	0.03	-0.61	-0.28
ARFIP2	2.46	0.06	0.2339	-0.09	-0.07	0.17	0.03	-0.09	-0.03	-0.32	-0.03	-0.24	-0.22	-0.22	-0.36	-0.13	-0.14	-0.06	-0.06
FNBP4	2.46	0.03	0.1641	0.2	-0.1	-0.17	0.1	-6.64	-6.64	-0.4	-0.04	-6.64	-0.08	0.44	-6.64	0.18	-0.07	-0.19	-0.77
SEC61B	2.46	0.03	0.1743	-0.04	0.02	0.13	-0.07	-0.25	-0.39	-0.06	-0.2	-0.17	-0.2	0.14	0.04	-0.26	0.06	-0.21	-0.17
FGFBP1	2.45	0.03	0.1641	-0.03	0.16	0.04	-0.14	-6.64	-1.03	-1.06	-0.62	-0.35	-0.2	-0.6	-0.24	-1.42	-1.08	-0.68	-0.89
RFX1	2.45	0.05	0.2039	-0.1	0.18	-0.06	0.02	-0.21	0.03	-0.37	-0.49	-0.28	-0.2	-0.31	-0.18	0	-0.06	-0.07	-0.03
LRP1	2.45	0.03	0.1605	0.32	0.22	-0.42	-0.19	0.08	0.12	-0.61	-1.16	-0.79	-1.3	-0.63	-0.55	-6.64	-6.64	-1.67	-0.98
FAM213B	2.45	0.03	0.1667	-0.08	-0.13	0.2	0.04	-0.67	-0.12	-0.24	0.53	-0.49	-6.64	-6.64	-6.64	-0.18	-6.64	0.12	0.22
BIRC6	2.45	0.06	0.2346	-0.04	-0.11	0.08	0.11	-0.29	-0.19	-0.11	-0.12	-0.28	-0.13	-0.03	-0.13	-0.13	0.06	-0.05	-0.16
NDUFV2	2.44	0.03	0.1554	-0.01	0.17	-0.07	-0.04	-0.23	-0.21	0.11	-0.1	0.13	-0.04	0.11	-0.19	-0.73	-0.67	-0.64	-0.49
SULT1A4;SULT1A3	2.44	0.03	0.1664	-0.25	-0.09	-0.07	0.39	-6.64	-0.05	0.06	-0.01	-6.64	0.55	0.29	1.08	-6.64	-6.64	-6.64	0.44
OS9	2.44	0.03	0.156	0.02	0.14	-0.08	-0.03	-0.02	0.06	-0.01	-0.04	-0.25	-0.16	-0.03	0.03	-0.41	-0.58	-0.87	-0.41
LIMS1	2.44	0.05	0.2117	-0.12	-0.06	-0.05	0.25	-0.59	-0.33	-0.1	0.2	-0.43	-0.19	-0.12	-0.16	-0.42	-0.15	-0.34	-0.28
SLC16A3	2.44	0.04	0.1888	0.05	0.21	-0.07	-0.17	-0.4	-0.07	-0.25	-0.34	-0.67	-0.37	-0.39	-0.54	-0.21	-0.03	0.09	0.12
APPL2	2.44	0.03	0.168	0.15	0.12	-0.16	-0.08	-6.64	-6.64	-6.64	-6.64	0.81	0.49	0.84	1.09	-0.2	-0.56	0.05	-6.64
TMEM205	2.44	0.08	0.2765	0.08	0.46	-0.32	-0.31	-0.12	-0.24	-0.68	-0.68	-0.73	-0.51	-0.35	-0.37	-0.58	-0.55	-0.41	-0.81
WBSCR16	2.44	0.05	0.222	-0.3	-0.09	0.21	0.17	-0.69	-0.34	-0.23	-0.7	-0.37	0	-0.66	-0.54	-0.27	-0.18	0.12	-0.29
UQCRFS1	2.44	0.03	0.1583	-0.06	0.14	-0.02	0	-0.17	0.02	-0.09	-0.24	-0.16	0.04	0.09	0.22	-0.76	-0.62	-0.68	-0.84
GOLGA2	2.43	0.06	0.2343	-0.02	0.23	-0.21	0.02	-0.51	-0.38	-0.3	-0.62	-0.09	-0.26	-0.14	-0.16	-0.24	-0.06	-0.1	-0.1
GLRX	2.43	0.04	0.1828	0.06	0.23	-0.02	-0.26	-0.09	-0.04	-0.31	-0.37	-0.2	-0.08	-0.06	-0.17	-1.23	-0.74	-0.53	-0.37
SLC35F6	2.43	0.04	0.1844	-0.38	0.14	0.58	-0.56	-2.76	-0.62	-0.57	0.54	-1.25	-1.67	-0.54	-0.44	-1.62	-0.63	-0.22	-1.3
PATL1	2.43	0.08	0.2786	-0.19	-0.19	0.34	0.04	-0.27	-0.58	-0.22	-0.37	-0.18	-0.51	-0.17	-0.35	-0.27	-0.17	-0.5	-0.33
HSD17B10	2.43	0.03	0.1664	0.04	-0.01	0.04	-0.01	-0.08	0.04	0.07	-0.08	-0.03	0.07	0.02	-0.01	-0.39	-0.41	-0.46	-0.55
ANAPC1	2.42	0.03	0.1595	-0.06	0.1	-0.04	0.06	-0.8	0.14	-0.51	-0.5	-0.06	0.16	-0.41	-0.02	-0.07	-0.4	-0.14	0.01
FARSA	2.42	0.03	0.1631	0.06	0.01	-0.05	0.03	-0.15	-0.25	-0.05	-0.18	-0.16	-0.15	-0.15	-0.04	-0.1	0.17	0.06	-0.03
NAPRT	2.42	0.05	0.2037	0.1	0.13	-0.22	0.02	-0.01	0.08	0.04	0.05	-0.53	-0.39	-0.38	-0.4	-0.3	-0.25	-0.34	-0.39
RPS27	2.42	0.03	0.1595	0.06	0.04	-0.04	0	-0.18	-0.04	-0.18	-0.1	-0.12	0.02	0.01	0.07	-0.27	-0.11	0.13	-0.27
ERGIC1	2.42	0.03	0.16	0.04	-0.02	0.02	0.01	0.16	-0.05	-0.12	-0.07	-0.09	-0.07	-0.15	-0.02	-0.09	0.06	-0.1	-0.09
PRPF40B	2.42	0.04	0.1835	-0.2	0.17	-0.08	0.14	-0.05	-0.27	0.13	-0.5	-0.12	-0.25	-0.14	0.01	-0.74	-0.19	-0.59	-0.82
TMEM57	2.41	0.03	0.1727	0.23	-0.12	0.02	-0.1	0.16	0.34	-0.05	-0.28	-0.29	-0.12	0.14	-0.44	-6.64	-6.64	-6.64	-6.64
MICALL1	2.41	0.04	0.1808	0.25	0.18	-0.25	-0.19	-0.58	-1.27	-0.41	-0.59	-0.34	0	0.24	0.26	-0.82	-0.84	-0.23	-0.75
EPB41L1	2.4	0.03	0.1707	0.06	0.55	-0.26	-0.53	-6.64	-0.38	-0.34	-0.29	0.66	1.02	0.49	0.86	-6.64	-6.64	-6.64	-6.64
HIGD2A	2.4	0.03	0.1736	-0.2	0.1	0.31	-0.22	0.13	-6.64	-0.03	0	0.08	0.11	-0.01	-0.98	-6.64	-6.64	-6.64	0
RPAP2	2.4	0.04	0.1762	0.09	-0.14	-0.01	0.11	0.03	-0.13	-0.05	0.04	-0.28	-0.47	-0.25	-0.04	-0.58	-0.42	0.12	-0.36
SMARCE1	2.4	0.04	0.1855	0.03	-0.07	0.03	0.07	-0.04	-0.02	-0.01	-0.13	0.06	0.06	-0.13	-0.06	-0.2	-0.14	-0.23	-0.24
ARHGAP8	2.4	0.06	0.2496	-0.29	0.04	-0.08	0.32	-0.16	-0.09	-0.32	0	-0.37	-0.33	-0.22	-0.54	-0.43	-0.49	-0.31	-0.86
GOLGB1	2.39	0.06	0.2318	0.02	0.09	-0.14	0.07	-0.24	-0.26	-0.15	-0.35	0.05	-0.11	0.01	-0.13	-0.19	-0.11	-0.02	-0.18
ATM	2.39	0.03	0.1664	0.09	0	0.05	-0.09	-0.2	-0.16	-0.2	0.11	-0.99	-0.29	-0.88	-0.03	0.02	-0.43	0.15	-0.11
HNRNPA3	2.39	0.05	0.2036	-0.03	-0.21	0.3	-0.06	-0.81	-0.85	-0.36	-0.26	-0.31	-0.41	-0.3	-0.62	0.14	-0.12	-0.15	0.07
TMEM70	2.39	0.03	0.1708	0.06	0.03	-0.06	0.02	-0.08	0.14	-0.76	-0.06	-0.04	-0.22	-0.47	-0.39	-0.76	0.15	0.14	-0.26
PPAP2C	2.39	0.03	0.1744	0.16	0.3	-0.59	0.04	-6.64	-6.64	0.58	0.55	0.62	0.12	-0.11	0.49	-6.64	-6.64	-6.64	0.27
NHSL1	2.39	0.04	0.1762	0.22	-0.06	0.17	-0.34	-6.64	-0.98	0.05	0.2	-6.64	-6.64	-6.64	0.13	-0.14	0.15	-0.23	0.23
EIF2D	2.39	0.04	0.1848	-0.03	0.03	-0.08	0.12	-0.08	-0.37	-0.15	-0.42	-0.26	0.06	-0.18	0.02	-0.06	-0.15	-0.01	-0.01
SFT2D1	2.38	0.03	0.1736	-0.25	0.54	-0.61	0.12	0.29	-6.64	0.61	0.82	-6.64	-0.11	-0.06	0.84	-6.64	-0.25	-6.64	-6.64
RAB10	2.38	0.03	0.1708	0.07	0.06	-0.07	-0.01	0.13	0.13	0.05	0.04	-0.67	-0.74	-0.63	-0.73	-0.1	-0.11	-0.1	-0.13
ATP6V0A1	2.38	0.03	0.1708	-0.23	0.06	0.18	0.01	0.1	-0.47	0.02	0.13	-0.22	-0.05	0.09	-0.7	-0.52	-1.24	-0.79	-0.64
KIFAP3	2.37	0.03	0.168	-0.89	0.19	0.29	0.19	-1.06	-0.74	-0.61	-0.44	-1.36	-0.85	-0.51	-6.64	-0.66	-1.53	-1.41	-0.9
FHOD1	2.37	0.04	0.1946	-0.14	-0.14	0.1	0.2	-0.38	-0.18	-0.06	-0.12	-0.51	-0.25	-0.57	-0.95	-0.17	-0.08	0.1	-0.18
USP8	2.37	0.03	0.168	-0.29	-0.4	0.04	0.52	-2.89	0.36	0.01	0	-1.57	-0.9	-1.91	-3.14	-0.77	0.12	-1.74	0.31
TRMT1L	2.37	0.04	0.1768	-0.1	0.17	-0.02	0	-0.23	-0.39	0.01	-0.71	-0.17	0.13	-0.21	0.17	-0.39	-0.11	-0.29	-0.21
POLR1B	2.37	0.04	0.179	0.02	0.03	0.03	-0.03	-0.04	-0.12	-0.35	-0.02	-0.23	0.05	-0.04	-0.11	-0.47	-1.17	-0.09	-0.02
C18orf25	2.37	0.04	0.1793	0	-0.1	0.15	0	0.07	-0.14	-0.51	-0.29	-0.39	0.04	-0.21	-0.08	0.1	-0.34	0.05	-0.43
CAPN7	2.37	0.05	0.2077	-0.08	-0.06	0.13	0.05	0.16	-0.15	-0.2	-0.26	-0.13	-0.22	-0.24	-0.09	-0.09	0	-0.05	-0.37
TRIM11	2.37	0.04	0.1773	-0.6	0.2	0.23	0.08	-6.64	-6.64	-0.01	-0.16	-0.05	-0.1	-0.53	0.1	0.04	-6.64	-6.64	-0.03
RNASEL	2.37	0.04	0.1815	0.17	-0.04	0.01	-0.1	-6.64	-6.64	-6.64	0.37	0.25	-0.28	0.26	-0.14	-6.64	-0.19	-0.38	-0.03
HIBCH	2.36	0.04	0.1928	0.11	0.01	0.03	-0.09	0.06	0.14	-0.24	-0.04	-0.06	-0.04	-0.28	-0.18	-0.12	-0.2	-0.23	-0.29
TMEM65	2.36	0.03	0.1723	-0.07	0.07	0.1	-0.04	-0.15	0.03	-0.2	-0.61	-0.54	-0.28	-0.91	0.13	-0.09	-0.34	-0.27	0.35
PPP1R13B	2.36	0.04	0.1785	0.21	0.1	0.24	-0.67	0.28	-0.96	0.06	-0.03	-0.09	-6.64	0.01	0.12	-6.64	-6.64	-0.26	-6.64
NOM1	2.36	0.04	0.1808	-0.25	0.33	0.12	-0.23	-0.85	-6.64	-0.59	0.03	-0.33	-0.05	-0.6	-0.59	-6.64	0.11	-0.78	-6.64
MDK	2.36	0.07	0.2637	0.37	0.27	-0.86	-0.01	-0.97	-0.58	-0.45	-0.4	-0.8	-0.2	-1.57	-1.56	-0.59	-0.33	-0.78	-1.17
COX5B	2.35	0.04	0.1835	0.13	-0.15	-0.08	0.13	-0.02	-0.2	-0.03	-0.53	0.25	-0.35	0.01	-0.05	-0.66	-0.44	-0.63	-0.36
TMEM223	2.35	0.04	0.1826	0.13	0.2	-0.39	0.04	-6.64	0.08	0.8	-6.64	0.37	0.74	-6.64	0.79	-0.44	-6.64	-6.64	0.74
CLU	2.34	0.04	0.1768	0.3	0.34	-0.1	-0.71	-0.44	0.13	0.54	-0.24	-6.64	-0.9	-0.93	-0.32	-6.64	-2.52	-1.16	-2.3
UQCRQ	2.34	0.04	0.1821	-0.11	0.05	-0.02	0.13	-0.12	-0.14	0.24	0.34	0.03	-0.18	-0.01	-0.41	-1.9	-1.98	-1.34	-1.24
ASNS	2.34	0.09	0.2986	0.49	0.42	-0.66	-0.58	-0.85	-0.84	-0.91	-0.93	-0.94	-0.97	-1.37	-1.31	-0.41	-0.39	-0.52	-0.64
PSMG4	2.34	0.05	0.2036	-0.08	0.22	-0.13	0.03	-0.59	-0.22	-0.49	-0.21	-0.1	-0.43	-0.3	-0.32	0.33	-0.38	-0.14	0
UBA5	2.34	0.04	0.1869	0.03	-0.2	0.31	-0.14	-0.45	-0.34	0	0.49	-0.05	-1.03	-0.36	-0.39	-0.38	-0.5	-1.18	-0.57
STIM1	2.34	0.04	0.1828	0.19	-0.02	-0.5	0.27	-0.94	0.03	-0.04	-6.64	-0.92	0.07	0.18	-0.76	-6.64	-0.73	-0.64	-6.64
PYCR1	2.34	0.1	0.3155	0.21	0.22	-0.27	-0.17	-0.26	-0.37	-0.27	-0.34	-0.19	-0.23	-0.38	-0.23	-0.34	-0.34	-0.41	-0.33
ME1	2.33	0.05	0.2122	0.17	0.08	-0.1	-0.11	0.03	0.03	0.05	0.03	-0.47	-0.19	-0.47	-0.42	-0.19	-0.19	-0.32	-0.22
LRRFIP1	2.33	0.07	0.2688	-0.17	0.05	0.05	0.11	-0.29	-0.18	0.07	-0.23	-0.18	-0.21	-0.1	0	-0.24	-0.18	-0.1	-0.18
AS3MT	2.33	0.04	0.181	0.24	0.25	-0.35	-0.18	-0.73	0.07	0.55	-0.05	-6.64	-1.1	-1.6	-1.11	-0.91	-1.87	-0.69	-1.4
UVRAG	2.33	0.04	0.1835	0.41	-0.33	-0.5	0.28	-6.64	1.24	-0.09	-0.4	-6.64	-6.64	-6.64	-6.64	0.83	0.67	0.51	-0.07
ABCB10	2.33	0.04	0.1867	-0.02	-0.04	0.09	0.02	0.07	-0.04	-0.01	0.01	-0.16	-0.09	-0.16	-0.22	-0.36	-0.15	0	-0.02
RMDN1	2.33	0.06	0.2279	-0.34	0.09	0.12	0.15	-0.19	-1.06	-0.34	-0.2	-0.68	-0.15	-0.19	0.02	-0.13	-0.5	-0.34	-0.22
TTF2	2.33	0.04	0.178	0.07	0.11	0.04	-0.18	-0.21	-0.79	-0.99	-0.38	-0.62	0.05	0.08	-0.54	-0.02	0.17	-0.01	-0.16
IDH1	2.33	0.05	0.2242	0.24	0.31	-0.24	-0.38	-0.37	-0.37	-0.62	-0.59	-0.06	0.03	-0.06	0.02	-1.11	-0.83	-1.22	-1.01
HSPH1	2.32	0.09	0.3061	-4.33	-4.52	1.13	0.82	-6.64	-6.64	-6.64	-4.39	-6.64	-4.48	-6.64	-4.45	-5.09	-2.78	-4.49	-6.64
FAM160B2	2.32	0.04	0.1835	0.29	0.42	-0.3	-0.6	-6.64	-0.1	-0.63	-0.24	-6.64	-6.64	-0.42	-6.64	0.35	-0.19	0.35	0.07
NEBL	2.32	0.04	0.186	-0.13	-0.18	0.35	-0.05	-0.34	-3.06	-0.57	0.15	-2.52	-0.2	0.01	-0.39	-6.64	-6.64	-0.43	0.12
COBLL1	2.32	0.04	0.1854	0.09	0.03	-0.04	-0.02	-0.34	-0.45	0.05	-0.54	0.22	0.06	0.24	0.24	-0.99	-1.05	-0.63	-0.45
PTPN23	2.32	0.08	0.2773	-0.19	0.12	-0.12	0.2	-0.33	-0.45	-0.12	-0.48	-0.12	-0.08	-0.32	-0.16	-0.06	-0.16	-0.33	-0.16
BAZ2A	2.31	0.04	0.1928	-0.18	-0.15	0.17	0.18	0.19	0.07	0.01	0.05	-0.3	-0.46	-0.37	-0.74	-0.44	-1.13	-0.31	-0.65
KIN	2.31	0.04	0.1803	0.21	0.03	-0.04	-0.17	0.2	-0.05	0.23	0.19	-0.24	-0.15	-0.28	-0.31	-0.91	-1.18	-1.05	-1.21
CLINT1	2.31	0.05	0.2219	0.02	-0.03	-0.04	0.11	0.05	-0.2	-0.19	-0.18	-0.14	0.03	-0.04	0.06	-0.1	-0.07	-0.09	-0.16
SPTBN2	2.31	0.04	0.185	0.06	0.1	-0.03	-0.08	0.16	0.1	-0.06	-0.13	-1	-0.79	-1.29	-1.16	-0.09	0	0.1	-0.15
TTK	2.31	0.04	0.1914	0.07	-0.06	-0.07	0.11	-1.01	-0.78	-0.66	-0.99	-1.11	-0.55	-0.79	-6.64	-0.47	-0.33	-0.31	-0.24
FADS2	2.3	0.04	0.1835	0.2	0.61	-0.5	-0.61	-0.32	-0.07	-0.2	-0.27	-1	0.13	-0.99	-0.61	-6.64	-6.64	-6.64	-1.35
MRPS16	2.3	0.04	0.1816	0.07	-0.02	0	0	0.09	0.05	-0.23	-0.05	-0.08	0.05	-0.32	-0.3	-0.14	-0.04	-0.06	0
LMAN2	2.3	0.04	0.1829	0.05	-0.06	0.02	0.04	0.06	0.08	0.12	-0.1	-0.16	-0.17	-0.12	0.04	-0.22	-0.11	-0.24	-0.26
TTC9	2.3	0.04	0.1878	0.36	0.03	0.16	-0.68	0.58	0.53	0.21	-0.03	-0.27	-0.73	-0.4	-0.43	-6.64	-6.64	-6.64	-6.64
GGCT	2.3	0.04	0.1848	0.05	0.01	-0.1	0.09	-0.25	-0.88	-0.14	-0.47	0.21	0.13	0.31	-0.04	-0.89	-0.46	-0.63	-0.12
MED24	2.3	0.04	0.1928	-0.18	0.03	0.17	0.02	-6.64	-6.64	0.75	-6.64	0.12	0.09	-0.13	-0.39	0.4	-6.64	-0.51	-0.03
RAB35	2.29	0.07	0.2603	-0.13	-0.03	0.12	0.08	-0.28	-0.34	-0.05	0	-0.15	-0.02	-0.1	-0.12	-0.11	-0.18	-0.24	-0.02
ELF1	2.29	0.04	0.1848	0.22	-0.15	-0.02	-0.03	-0.95	-0.11	-0.39	-0.22	0.01	-0.15	0.36	0.09	-0.74	-0.9	-0.46	-0.25
IRGQ	2.29	0.04	0.185	-0.61	0.45	-0.66	0.47	-6.64	-0.31	-0.45	-0.39	0.22	0.36	-0.16	-0.43	-6.64	-6.64	-0.18	-6.64
DNAH10	2.29	0.04	0.1939	0.04	0	-0.17	0.16	-6.64	0.25	-0.04	-6.64	-0.12	-0.22	0.07	0.09	0.28	0.12	-6.64	-6.64
MED8	2.29	0.06	0.2462	-0.19	0.04	0.07	0.11	-0.23	-0.34	-0.09	-0.31	-0.1	-0.42	-0.31	0.12	-0.06	-0.07	-0.09	-0.19
GPD2	2.29	0.04	0.1836	0.07	0.1	-0.1	-0.02	-0.02	0.03	-0.21	-0.11	0	0.08	0.03	0.04	-0.47	-0.6	-0.61	-0.59
PRDX2	2.29	0.04	0.185	0.02	0.09	-0.02	-0.03	0.12	-0.17	0.01	-0.15	-0.26	-0.24	-0.32	-0.19	0.07	-0.07	0.05	-0.03
EIF2B1	2.28	0.04	0.1928	-0.05	0.05	-0.03	0.08	-0.07	0.02	-0.21	-0.12	-0.18	-0.17	-0.26	-0.32	0.04	0.07	0	0.03
KIF2C	2.28	0.06	0.2331	-0.21	-0.12	0.09	0.26	-0.27	-0.26	-0.43	-0.48	-0.21	-0.38	-0.77	-0.74	0	0.02	-0.04	0
PPIC	2.28	0.04	0.185	0.09	-0.15	0.16	-0.07	-0.41	-0.37	-0.75	-0.38	0.54	0.11	0	0.18	-0.68	-0.92	-0.45	-0.79
MGA	2.28	0.04	0.1928	-0.04	-0.18	-0.36	0.48	-0.37	-0.59	-0.31	-0.09	-6.64	-0.38	-0.81	-0.45	-6.64	-6.64	0	-0.32
CTSD	2.28	0.04	0.1855	0.06	0.15	-0.05	-0.12	-0.11	-0.08	-0.17	-0.1	0.05	-0.04	0.11	0.08	-0.79	-0.77	-0.52	-0.6
GEMIN7	2.27	0.04	0.197	-0.13	-0.24	0.21	0.16	-0.11	-6.64	-0.14	0.04	0.04	-6.64	-0.75	-0.88	-6.64	-0.05	-0.53	-0.5
MCCC2	2.27	0.04	0.1883	0.01	0.07	-0.07	0.03	-0.21	-0.32	-0.05	-0.22	0.15	0.01	0.02	0.09	-0.26	-0.1	-0.23	-0.13
STBD1	2.27	0.04	0.1923	-0.28	-0.17	-0.33	0.61	-6.64	-0.43	-0.33	-6.64	-0.31	-6.64	-0.04	-0.63	-0.09	-0.96	-0.18	-0.67
ADNP	2.27	0.07	0.2608	-0.12	-0.02	0.02	0.16	-0.13	-0.13	-0.08	-0.13	-0.15	-0.01	0.03	-0.02	-0.21	-0.4	-0.23	-0.23
SLCO4A1	2.27	0.04	0.1997	-0.08	0.02	0.09	0.02	0.32	0.11	-0.06	0.17	-6.64	-6.64	-6.64	-6.64	0.06	-0.02	0.01	0.07
LAMP1	2.27	0.04	0.1877	0.15	0	-0.09	-0.01	-0.36	-0.09	0.08	-0.03	0.16	0.09	0	0.03	-0.85	-1.02	-0.77	-0.75
ATP5I	2.27	0.05	0.208	0.11	0.14	-0.07	-0.14	0.13	0.06	-0.07	0.2	-0.42	-0.47	-0.29	-0.29	-0.43	-0.14	-0.51	-0.34
BAG4	2.27	0.04	0.1867	0	-0.04	-0.03	0.12	-0.26	-0.28	-0.31	-0.28	-0.29	-0.11	0.37	-0.22	-0.14	0.22	-0.29	-0.25
SPC24	2.27	0.06	0.2343	-0.18	-0.16	-0.13	0.43	-0.59	-0.91	-0.29	-0.56	-0.2	-1.13	-0.59	-0.71	0.06	-0.26	-0.16	0.2
MRPS25	2.27	0.07	0.2666	-0.25	-0.54	0.31	0.35	-0.67	-0.29	-1.13	-0.27	-0.45	-1.35	-0.62	-0.58	-0.97	-0.56	0.23	-0.49
DNAJC19	2.26	0.05	0.2235	-0.17	0.14	0.01	0.06	0.12	0.07	-0.18	0.07	-0.45	-0.33	-0.4	-0.38	-0.16	-0.2	-0.09	-0.27
SUMO2	2.26	0.04	0.1883	0.02	-0.09	0.03	0.09	-0.24	-0.63	0.33	-0.06	-0.18	-0.27	-0.26	0	-0.27	-0.11	-0.25	0.01
VAPA	2.26	0.04	0.1883	-0.03	0.04	0.03	0.02	-0.06	-0.08	0.05	-0.05	0.04	-0.03	0.05	0	-0.32	-0.31	-0.1	-0.08
SMARCA4	2.26	0.04	0.1983	0.05	0	0.07	-0.06	-0.02	-0.18	-0.17	0.02	-0.02	0	0.07	0.06	-0.16	-0.29	-0.14	-0.28
FUT8	2.26	0.04	0.2017	-0.16	0.03	-0.03	0.2	-0.25	-2.62	-1.29	-6.64	-1.22	-1.53	0.07	-0.35	-0.14	0.4	-1.22	-0.12
EXOC6B	2.25	0.04	0.1898	0.02	0.03	-0.1	0.1	0.1	0.01	-0.15	-0.26	-0.12	0.17	-0.24	0.19	-0.51	-0.38	-0.45	-0.43
ADCK3	2.25	0.05	0.2036	0.12	0.01	-0.04	-0.03	0.67	0.88	-6.64	0.2	-6.64	-6.64	-6.64	-6.64	1.16	0.46	0.76	0.04
LRRC8E	2.25	0.05	0.2036	0.02	0.09	0.12	-0.19	-0.55	-0.44	-0.78	-0.61	-6.64	-0.23	-6.64	-1.4	-0.49	-0.52	-0.18	-0.18
MAOA	2.25	0.05	0.2193	-0.03	0.2	-0.12	-0.02	-0.09	-0.35	-0.17	-0.15	-0.59	-0.55	-0.37	-0.19	0.11	0.09	-0.01	-0.16
CDC20	2.25	0.05	0.2129	-0.34	0.07	-0.02	0.28	-0.75	-1.14	-0.72	-0.4	0.02	-0.19	-0.98	-0.58	-0.45	-0.29	0.02	0.46
LNPEP	2.25	0.05	0.2131	0.15	0.15	-0.15	-0.13	-0.46	-0.04	-0.42	-0.34	0.12	-0.12	0.09	0.16	-0.33	-0.74	-0.6	-0.44
RRM2B	2.24	0.04	0.1965	-0.22	0.37	-0.88	0.43	0.15	0.33	0.27	-0.14	-6.64	-6.64	-6.64	-6.64	-0.71	-0.45	0	-0.23
TSC22D4	2.24	0.09	0.299	0.58	0.39	0.29	-6.64	-6.64	-6.64	-6.64	-6.64	-6.64	-6.64	-0.85	-6.64	-6.64	-6.64	0.02	-6.64
ATPAF2	2.24	0.05	0.2036	0.1	0.16	-0.53	0.21	0.5	-6.64	-0.43	-6.64	-6.64	-0.26	0.19	-0.44	0.13	-6.64	0.33	0.34
TCHH	2.24	0.05	0.2063	-0.02	0.22	-0.11	-0.05	0.54	0.46	-0.04	-6.64	0.02	-6.64	-6.64	-0.15	-0.02	-6.64	0	0.02
TFAP4	2.23	0.05	0.2102	-0.23	-0.16	0.07	0.31	-0.6	-0.3	0.09	-0.52	-0.25	-0.11	-0.08	-0.13	-1.69	-0.78	-0.48	-0.1
ARL8B	2.23	0.05	0.2056	-0.16	0.28	-0.08	-0.02	0.03	-0.29	-0.11	-0.99	-0.97	-1.19	-6.64	-1.1	0.34	0.03	-1.43	-6.64
UQCC2	2.23	0.06	0.2313	0.06	0.17	-0.23	0.03	-0.53	-0.07	-0.16	0.03	-0.08	0.18	-0.22	-0.17	-0.6	-0.58	-0.49	-0.25
EIF3J	2.23	0.06	0.2459	-0.11	0.06	0.04	0.06	-0.22	-0.09	0.03	-0.22	-0.14	-0.19	-0.29	-0.07	0.02	-0.06	-0.1	0.06
MRPS21	2.22	0.05	0.2077	0.09	0.19	0.18	-0.51	0.45	0.63	1.6	0.62	-6.64	-6.64	-6.64	-6.64	0.07	0.47	0.17	-6.64
NT5C3B	2.22	0.05	0.2103	-0.03	-0.18	0.11	0.14	-0.3	-6.64	0.11	-0.2	-6.64	-6.64	-0.28	0.39	0.29	0.43	0.48	-6.64
ALDH1L2	2.22	0.09	0.2948	0.05	1.37	-2.35	-2.17	-3.1	-3.12	-3.24	-2.4	-1.92	-1.67	-1.66	-1.45	-3.48	-6.64	-3.56	-3.33
RALA	2.22	0.05	0.2117	0.1	-0.13	0.01	0.07	-0.43	-0.19	-0.16	-0.25	-0.41	-0.31	-0.27	-0.19	0.04	0.28	-0.08	0.03
TRIP10	2.21	0.09	0.3031	0.35	0.09	-6.64	0.76	-6.64	-6.64	-6.64	-6.64	-0.33	-6.64	-0.09	-6.64	-6.64	-6.64	-6.64	-6.64
UBE2J1	2.21	0.05	0.2117	-0.04	-0.23	0.44	-0.21	-6.64	-6.64	0.05	0.07	-0.29	0.31	-0.26	0.07	0.24	0.51	-6.64	-6.64
TBCE	2.2	0.07	0.2698	0.17	0.08	-0.14	-0.07	-0.15	0	-0.1	-0.42	-0.1	0.1	-0.15	-0.11	-0.32	-0.33	-0.2	-0.26
IQSEC1	2.2	0.05	0.2122	0.02	0.24	0.11	-0.39	0.08	0.39	-6.64	-6.64	-6.64	-6.64	0.27	-1.1	-0.24	0.51	0.49	0.34
CHST14	2.2	0.05	0.2039	0.07	0	0.1	-0.13	-0.27	-0.34	-0.62	0	-0.24	0.04	-0.26	-0.53	0.31	-0.24	-0.23	0.11
DSP	2.2	0.05	0.2117	-0.01	0.06	-0.01	0.02	-0.31	-0.35	-0.15	-0.16	0.09	0.16	0.27	0.3	-0.59	-0.57	-0.6	-0.62
NASP	2.2	0.07	0.2542	-0.06	0.16	-0.05	-0.01	-0.3	-0.12	-0.04	-0.18	-0.3	-0.24	-0.09	-0.26	0.05	-0.13	0.09	-0.02
ARHGAP32	2.2	0.09	0.2948	-0.07	-0.48	-0.09	0.51	-0.33	-0.21	-1.24	-0.01	-0.62	-0.63	-0.24	-0.42	-0.63	-0.77	-0.83	-0.36
MST1R	2.2	0.05	0.2133	-0.07	-0.16	-0.19	0.4	-6.64	-0.49	-6.64	0.21	0.22	0.89	0.21	0.28	0.55	-1.17	-6.64	-6.64
NUDT15	2.2	0.1	0.3182	-0.47	-0.16	0.2	0.34	-0.43	-0.52	-0.43	-0.61	-0.24	-0.14	-0.6	-0.75	-0.5	-0.57	-0.45	-0.06
GPATCH11	2.2	0.05	0.2039	0.01	0.01	-0.11	0.14	0.15	0.18	-0.09	0.04	-0.51	-0.56	-0.46	-0.62	0.06	-0.31	-0.09	-0.23
MLH1	2.2	0.05	0.2039	-0.11	0.04	0.01	0.1	-0.56	-0.11	-0.56	-0.4	0.19	-0.53	-0.42	-0.22	0.07	0.36	0.1	-1
KLF5	2.2	0.1	0.3155	-0.34	-0.26	0.78	-0.51	-0.61	-0.55	-0.57	-0.62	-0.63	-0.41	-0.41	-0.73	-0.78	-1.55	-1	-1.31
SRP19	2.19	0.05	0.2039	0.23	-0.22	0.04	-0.02	-1.03	-0.64	-0.86	-0.32	-0.68	-0.96	0.18	-0.18	-0.65	0.82	0.05	-0.44
KIF3A	2.19	0.05	0.2037	0.16	-0.04	0.01	-0.09	-0.12	-0.15	0.09	0.12	-0.37	-0.28	0.1	-0.46	-0.95	-0.8	-0.08	0.02
RAB4B	2.19	0.09	0.3037	0.7	0.33	-6.64	0.19	-6.64	-6.64	-6.64	-6.64	-6.64	-6.64	0.51	-6.64	-0.73	-6.64	-6.64	-6.64
MED29	2.19	0.09	0.3047	-0.06	0.5	0.73	-6.64	-6.64	-6.64	0.36	-6.64	-6.64	-6.64	-6.64	-6.64	-6.64	-6.64	-0.67	-6.64
HEATR1	2.19	0.06	0.2381	0.05	-0.06	0.02	0.04	-0.03	0	-0.07	-0.01	-0.17	-0.19	-0.12	-0.15	0.05	0.02	-0.05	-0.03
FBXO18	2.18	0.05	0.2185	-0.12	-0.02	0.14	0.05	-0.18	0.11	-0.22	-0.29	-0.6	0.09	-0.33	-0.24	-6.64	-6.64	-6.64	-0.33
FAM45A;FAM45B	2.18	0.05	0.2175	0.16	-0.12	0.15	-0.17	-0.47	-0.5	-0.61	-6.64	-0.47	-0.34	-0.2	-6.64	-0.24	-0.53	-1.2	-0.42
C5orf51	2.18	0.05	0.2122	0.02	0.07	0.07	-0.11	-0.33	-0.52	0.5	-0.2	-0.05	-0.11	0.1	0.03	-0.74	-1.63	-0.85	-0.33
AKR1D1	2.18	0.05	0.2278	0.28	0.31	-0.46	-0.21	0.24	0.24	0.06	0.07	-1.01	-0.89	-1.17	-1.6	-0.5	-0.43	-0.73	-1.62
TBC1D8	2.18	0.05	0.2119	0.32	-0.58	-0.31	0.4	0.23	-0.35	-0.46	-0.49	-0.37	-6.64	-6.64	-6.64	-0.71	-0.22	0.04	-0.77
ENDOD1	2.18	0.05	0.222	-0.04	-0.05	0.18	-0.05	-0.3	-0.15	0.26	-0.25	-0.53	-0.48	-0.25	-0.05	0.06	-0.17	-0.11	-0.11
PUF60	2.18	0.06	0.2297	-0.04	-0.09	0.07	0.1	0	0.06	0.16	0.09	-0.17	-0.29	-0.22	-0.22	-0.26	-0.3	-0.2	-0.2
MAP2K7	2.18	0.05	0.2182	0.29	0.01	-0.04	-0.26	-6.64	-0.6	-0.69	-0.41	-0.56	-6.64	-0.78	-0.45	-0.4	-0.19	-0.39	-0.53
CBX8	2.18	0.05	0.2275	-0.02	0.19	0.08	-0.22	0.53	0.05	-0.28	-0.12	-0.46	-0.34	-0.29	-0.7	-0.61	-0.4	-0.24	-0.43
WDR3	2.17	0.11	0.3306	0.01	-0.12	0	0.16	-0.13	-0.14	-0.18	-0.14	-0.09	-0.14	-0.14	-0.06	-0.06	-0.02	-0.14	-0.21
TOM1	2.17	0.05	0.2147	0.34	0.25	-0.25	-0.44	-0.91	-0.12	-0.55	-0.59	-0.42	-0.63	0.08	-0.51	-6.64	-6.64	-1.19	-0.79
NUMA1	2.17	0.05	0.22	0.08	-0.19	0.26	-0.14	-6.64	-0.36	-0.1	0.01	-0.64	-6.64	-6.64	-0.94	-0.23	-0.03	0.33	-0.15
ACAA1	2.17	0.09	0.2929	0.06	0.13	-0.04	-0.1	-0.26	-0.12	-0.2	-0.23	-0.06	-0.09	-0.12	-0.1	0.08	-0.09	-0.02	-0.17
SAPCD2	2.17	0.05	0.2197	-0.46	0.15	0.19	0.08	-6.64	0.69	-1.65	0.15	-6.64	-6.64	0.07	-6.64	0.17	-0.9	0.96	1.16
CCNA2	2.17	0.05	0.219	-0.29	-0.2	-0.04	0.47	-6.64	-0.6	-0.16	-0.37	-6.64	-0.07	-0.23	-0.42	-0.29	-0.11	-0.15	-6.64
MRPL30	2.17	0.07	0.2691	-0.16	-0.18	-0.03	0.36	-0.28	-0.34	-0.09	-0.09	-0.52	0.12	-0.52	-0.06	-0.46	-0.49	-0.23	-0.95
USP28	2.16	0.05	0.2194	0.07	0.13	-0.03	-0.13	-0.52	-0.5	0.99	-0.05	-2.97	-1.49	-1.79	-1.18	-0.42	-0.21	0.12	0.11
TIMM13	2.16	0.05	0.2188	-0.09	0.03	0.03	0.07	-1.43	-1.04	-0.25	-0.56	-0.27	-0.21	-0.46	-0.44	-0.08	0.04	0.35	0.45
FRMD4A;FRMD4B	2.16	0.05	0.2176	-0.45	0.68	-0.28	-0.17	0.32	-0.11	0.21	-0.26	-6.64	0.08	-0.61	-6.64	0.38	-6.64	-6.64	0.29
CTNND1	2.16	0.05	0.2168	0.02	0.08	0	-0.05	-0.37	-0.26	-0.18	-0.24	0.15	0.19	0.26	0.22	-0.57	-0.59	-0.51	-0.45
TANC1	2.16	0.05	0.2222	0.18	-0.03	-0.28	0.14	-6.64	-6.64	-0.47	-0.55	0.23	-0.13	-0.39	-0.11	-0.89	-0.86	-0.95	-0.85
RDH11	2.16	0.07	0.2692	0.09	0.09	-0.06	-0.07	0.01	-0.17	-0.12	-0.11	0.05	-0.15	-0.09	-0.29	-0.15	-0.22	-0.01	0.02
PITRM1	2.16	0.05	0.2168	0.01	0.08	-0.05	0.02	0.06	0.08	0.11	-0.03	-0.03	0.1	-0.13	-0.05	-0.59	-0.47	-0.55	-0.61
MRPL50	2.16	0.08	0.2863	0.07	-0.12	0.23	-0.15	-0.07	0.06	0.01	-0.35	-0.25	-0.37	-0.37	-0.33	-0.16	-0.18	-0.04	-0.5
BTK	2.15	0.05	0.225	0.15	-0.24	-0.11	0.2	-6.64	-6.64	-6.64	0	0.21	0.33	0.17	0.25	-6.64	0.57	0.07	-0.22
SARG	2.15	0.08	0.2826	-0.49	-0.15	0.46	0.06	-0.78	-0.85	-0.34	-0.86	0.12	-0.07	-0.09	-0.01	-0.67	-1.05	-0.83	-0.88
QRICH1	2.15	0.05	0.2226	-0.4	0.38	-0.27	0.2	0.06	-6.64	0.09	0.39	-6.64	0.2	-6.64	-0.3	0.1	0.29	0.16	-6.64
HIST3H2BB	2.15	0.05	0.2193	-0.35	-0.34	0.76	-0.36	-6.64	-0.2	0.85	1.33	-6.64	0.01	-0.34	-0.36	-6.64	-0.74	-0.6	-6.64
NAB1	2.15	0.05	0.2151	0.16	-0.03	0.39	-0.67	-6.64	-1.17	-0.63	-0.08	-0.35	-0.12	0.08	0.03	-1.58	-1.73	-0.92	-2.38
RPUSD2	2.15	0.05	0.2142	-0.02	0.1	0.06	-0.08	-0.57	-0.39	-0.17	-0.15	-0.14	-0.49	-0.44	-0.2	0.37	0.19	-0.3	0.09
PSRC1	2.15	0.05	0.222	-0.18	-0.44	0.4	0.14	-0.41	-0.2	-0.34	-0.44	-6.64	-0.71	-6.64	-6.64	-0.3	0.17	-0.28	0.12
IMUP	2.15	0.05	0.2256	0	-0.11	0.17	-0.02	-0.36	-0.18	-0.73	-0.78	-0.63	-0.78	-0.9	-0.8	-0.13	-6.64	-0.35	-0.84
POP4	2.15	0.07	0.2666	-0.14	-0.02	0.16	0.05	-0.03	-0.08	-0.15	0.06	-0.23	-0.01	-0.51	-0.28	-0.26	-0.16	-0.09	-0.08
ADSS	2.14	0.06	0.2438	-0.02	-0.06	0	0.13	-0.26	-0.17	-0.05	0.02	-0.27	-0.18	-0.2	-0.24	-0.07	-0.07	0.11	0.08
MSLN	2.14	0.05	0.2182	0.01	0.02	0.31	-0.37	-0.66	-0.36	-0.47	0.21	0.1	0.17	0.07	0.09	-1.46	-1.77	-1.56	-0.95
FAM3A	2.14	0.05	0.2254	-0.12	-0.37	0.45	-0.03	-6.64	-0.06	0.06	-0.29	-6.64	-6.64	-0.46	-6.64	0.29	0.68	0.13	0.73
KLHL42	2.14	0.05	0.2254	0.46	-0.09	-0.08	-0.35	-6.64	-6.64	0.23	-0.11	0.82	-6.64	-0.17	-0.01	0.79	-6.64	-0.26	-0.22
HDGF	2.14	0.06	0.2438	-0.19	-0.04	0.05	0.21	-0.37	-0.07	0.22	-0.08	-0.38	-0.77	-0.52	-0.47	-0.08	-0.05	-0.24	-0.05
RPUSD3	2.14	0.06	0.2441	0.22	-0.13	-0.07	0.02	0.19	0.06	-0.37	-0.3	0.11	-0.59	-0.46	-0.4	-0.31	-0.3	-0.15	-0.03
LGALS3BP	2.14	0.1	0.3107	-0.09	0.57	-0.44	-0.18	-0.49	-0.56	-0.11	-0.74	-0.51	-0.17	-0.17	-0.14	-0.89	-0.92	-0.99	-0.78
TOX2	2.14	0.09	0.3103	-6.64	0.41	0.51	0.36	-6.64	-6.64	-6.64	-6.64	-6.64	-6.64	-6.64	-6.64	-6.64	0.36	-6.64	0.31
MVK	2.14	0.06	0.2464	0.17	0.08	-0.06	-0.15	-0.15	-0.28	0.05	0.07	-0.14	-0.28	-0.39	0.27	-0.28	-0.43	-0.49	-0.28
SULT2B1	2.13	0.07	0.2705	0.65	0.36	-1.19	-0.43	0.07	0.29	-0.59	-0.48	-1.81	-0.78	-1.19	-1.23	-2.64	-2.97	-1.42	-2.03
GPT2	2.13	0.1	0.3126	0.93	-6.64	-0.04	0.2	-6.64	-6.64	-6.64	-6.64	-6.64	-6.64	-6.64	0.02	-6.64	0.43	-6.64	-6.64
DYNC1I1	2.13	0.1	0.3126	0.19	-6.64	0.1	0.86	-6.64	-6.64	-6.64	-6.64	0.45	-6.64	-6.64	0.13	-6.64	-6.64	-6.64	-6.64
UBR5	2.13	0.05	0.2193	0.07	-0.15	0.04	0.08	0.15	-0.04	-0.18	-0.11	-0.65	-0.62	-0.61	-0.42	0.02	0.09	0.02	-0.06
NAA15	2.13	0.05	0.2259	-0.01	0.03	0.01	0.03	-0.07	-0.06	-0.25	-0.13	-0.21	-0.23	-0.31	-0.2	0.14	0.04	0.16	0.06
ZZEF1	2.13	0.05	0.2259	-0.3	0.28	-0.05	0.07	-0.86	-0.87	-0.59	-0.89	-0.44	0.02	-0.31	-0.52	-0.51	-6.64	-0.94	-0.83
NINL	2.13	0.07	0.2636	0.04	-0.47	0.36	0	-0.06	0.34	-0.53	-0.09	-0.09	-0.79	-0.63	-0.17	-1.07	-0.86	-0.68	-1.05
HIST1H2AJ;HIST1H2AH;HIST1H2AG;H2AFJ;HIST1H2AD	2.13	0.07	0.261	0.15	-0.35	-0.76	0.63	-2.33	-1.96	-0.34	-0.76	-0.73	0.41	-0.88	0.39	-1.62	-1.1	-1.24	-0.7
RPL30	2.12	0.05	0.2219	-0.01	0.02	-0.02	0.08	-0.43	-0.48	-0.15	-0.08	-0.01	0.15	-0.14	0.09	-0.18	-0.13	-0.04	0.06
MTFP1	2.12	0.06	0.2318	-0.25	0.17	-0.11	0.2	-6.64	-6.64	0.28	-0.68	-0.69	0.01	0.34	-0.23	0.12	-0.29	-6.64	-0.66
UBR2	2.12	0.06	0.2318	-0.13	0.17	-0.04	0.04	-0.81	-0.36	-6.64	-0.83	-0.95	-0.53	-0.29	-0.05	-0.78	-0.64	-0.7	-0.43
MEMO1	2.12	0.06	0.2295	0	-0.22	0.15	0.1	0.21	0.1	-0.03	0.03	-0.62	-0.54	-0.67	-0.94	-0.13	-0.36	-0.16	-0.12
CCSMST1	2.12	0.06	0.228	0.28	0.1	-0.68	0.18	-6.64	-0.29	0.32	-0.64	0.26	-6.64	-0.18	-0.16	-0.72	-6.64	-0.64	-0.4
PRMT3	2.12	0.07	0.2636	-0.12	-0.09	0.02	0.22	-0.08	-0.19	-0.11	-0.43	-0.4	-0.28	-0.52	-0.45	0.03	0.04	0.12	-0.16
MRPL16	2.12	0.06	0.2318	-0.03	0.01	0.35	-0.36	-6.64	-6.64	-0.36	-0.47	0.16	0.1	-0.58	-6.64	0.25	-0.01	-0.48	-0.52
KIF20A	2.12	0.06	0.2432	0.13	0.27	-0.03	-0.39	-0.05	-0.5	-0.34	-0.44	-0.38	-0.11	-1.55	-1.27	-0.51	-0.16	0.15	-0.06
PSPH	2.12	0.11	0.3447	0.36	0.43	-0.56	-0.44	-0.83	-0.59	-0.78	-0.74	-0.57	-0.67	-0.79	-0.98	-0.31	-0.46	-0.49	-0.23
CECR5	2.11	0.07	0.2547	0.02	0.09	-0.15	0.08	-0.08	0	-0.37	-0.04	-0.13	0.15	-0.32	0.09	-0.22	-0.32	-0.32	-0.19
NDUFA10	2.11	0.06	0.231	-0.04	0.1	0	-0.01	0	-0.08	0.02	-0.1	0.04	-0.07	0.07	0.27	-0.62	-1.08	-0.74	-1.05
MT-CO2	2.11	0.05	0.2242	-0.05	0.01	-0.09	0.18	0.18	0.13	-0.23	-0.04	-0.02	-0.07	-0.03	0.06	-0.81	-0.87	-0.83	-0.69
KDELR2	2.11	0.06	0.2325	0.3	0.12	0	-0.47	-0.02	-0.68	-1.04	-0.17	-0.45	-6.64	0.34	0.47	-6.64	-0.04	-6.64	-0.44
UHRF1BP1	2.11	0.06	0.2336	0.25	0.07	-0.05	-0.27	-0.41	-0.39	-0.13	-0.95	-0.43	-0.25	-0.82	-0.3	-6.64	-6.64	-0.69	-0.2
SF3B2	2.1	0.06	0.228	-0.01	-0.02	0.04	0.04	-0.05	-0.01	-0.05	-0.07	-0.29	-0.28	-0.24	-0.28	0.05	0.13	0.06	0.03
SNX30	2.1	0.1	0.3156	-6.64	0.43	0.64	0.17	-6.64	-6.64	-6.64	-6.64	-6.64	-6.64	-6.64	0.95	-6.64	-6.64	-6.64	0.2
XPR1	2.1	0.06	0.2354	-0.29	0.37	-0.04	-0.06	-6.64	1.08	0.9	0.74	0.92	0.74	0.21	0.61	-6.64	-6.64	-6.64	-6.64
PLIN2	2.1	0.09	0.3068	0.16	0.22	-0.09	-0.28	-0.28	-0.41	-0.47	-0.48	-0.05	0.17	-0.13	-0.1	-0.29	-0.35	-0.48	-0.43
SMTN	2.1	0.09	0.2967	-0.28	-0.2	0.33	0.13	-0.06	-0.01	-0.31	-0.1	-0.57	-0.36	-0.93	-0.53	-0.18	-0.05	-0.7	-0.43
NNT	2.09	0.06	0.2307	0.16	0.13	-0.13	-0.12	0.13	0.05	-0.19	-0.15	0.07	0.08	0.07	0.19	-1.38	-1.49	-1.51	-1.57
COG4	2.09	0.06	0.228	-0.13	0.2	0.03	-0.07	-0.04	-0.07	-1.42	0.18	-0.1	-0.16	-0.1	-0.04	-0.24	-0.83	-0.39	-0.29
RPL10A	2.09	0.07	0.2547	-0.07	-0.06	0.11	0.07	-0.17	-0.19	-0.14	0.05	-0.08	0.02	-0.07	0.09	-0.37	-0.38	-0.04	-0.14
VTI1A	2.09	0.06	0.2333	0.53	-0.19	-0.17	-0.27	-0.35	-0.32	-0.44	-6.64	-0.23	-0.2	-0.67	-0.48	-1.03	-0.73	-6.64	-0.59
MRPS30	2.09	0.06	0.2376	-0.24	-0.1	0.1	0.25	-0.48	-0.77	0.02	-0.55	-0.23	-0.09	-0.48	-0.22	-6.64	-6.64	-0.71	-0.97
TMEM161A	2.09	0.06	0.231	0.23	0.15	-1.19	0.39	-6.64	0.15	0.09	-0.1	0.11	-6.64	0.12	-0.13	-6.64	0.28	-0.58	-6.64
ICT1	2.08	0.06	0.2355	-0.27	-0.17	0.29	0.14	-1.12	-0.38	-0.45	-0.17	-0.18	-0.16	-0.53	-0.83	-1.01	-0.49	-1.4	-6.64
CACTIN	2.08	0.08	0.2719	0.09	-0.15	-0.08	0.17	-0.4	-0.51	-0.08	-0.27	0.18	-0.06	-0.12	0.02	-0.31	-0.06	-0.26	-0.41
CCDC58	2.08	0.1	0.3252	0.13	-0.07	-0.2	0.17	-0.27	-0.18	-0.16	-0.29	0.03	-0.41	0.01	-0.25	-0.15	-0.09	-0.26	-0.24
MRPS35	2.08	0.11	0.3301	0.19	-0.21	0.1	-0.05	-0.13	-0.05	-0.12	-0.24	-0.3	-0.01	-0.25	-0.08	-0.4	-0.26	-0.12	-0.31
SNX4	2.08	0.1	0.3239	-0.19	-0.1	0.36	-0.09	-0.56	-0.45	-0.31	-0.44	0.1	-0.24	-0.05	-0.36	-0.38	-0.35	-0.22	-0.13
AMOTL1	2.08	0.06	0.243	0.02	0.11	-0.18	0.09	0.63	0.43	0.65	0.43	-6.64	-6.64	-0.03	-0.02	0.07	-6.64	-0.08	-6.64
TPM2	2.08	0.07	0.2618	-0.08	-0.4	0.09	0.34	-0.47	-0.24	0.04	-0.29	-1.04	-0.88	-0.91	-1.22	-0.53	0.03	0.1	0.12
DEF6	2.07	0.06	0.2438	0.08	0.23	-0.13	-0.15	-0.11	-6.64	-0.89	-0.29	-0.62	-0.69	-0.81	0.07	0.09	-0.57	-6.64	-0.48
HVCN1	2.07	0.06	0.2441	0.03	0.27	-0.22	-0.06	-6.64	-6.64	-0.61	-0.45	-0.31	-0.03	-0.33	-6.64	0.13	-0.3	0.36	0.2
FNDC3A	2.07	0.06	0.2464	-0.16	-0.17	0.24	0.11	-0.59	-0.16	-0.7	-0.2	0.1	-0.27	0.18	-0.03	-0.4	-1.11	0.13	-0.67
NUP35	2.07	0.09	0.3061	-0.16	0.07	0.07	0.07	-0.07	-0.24	-0.09	-0.22	-0.05	-0.2	-0.2	0.04	-0.25	0.01	-0.24	0.01
CEBPZ	2.07	0.06	0.2343	0.04	-0.01	0.05	-0.01	0.04	-0.05	-0.02	-0.01	-0.23	-0.19	-0.3	-0.24	0.04	0.08	0.02	0.01
CLASP1	2.07	0.07	0.2513	0.07	0.21	-0.09	-0.16	-0.51	-0.71	-0.57	-0.54	-0.46	-0.13	0.13	0.01	-0.12	-0.28	0.07	0.18
CNDP2	2.07	0.06	0.2462	0.03	0.13	-0.05	-0.06	-0.22	-0.14	-0.15	-0.41	-0.2	-0.27	-0.18	-0.07	-0.03	0.33	-0.01	-0.23
MOCS2	2.06	0.07	0.2513	-0.19	-0.04	-0.01	0.26	-0.53	-0.38	0.16	-0.27	0.11	0.12	0.03	0.03	-0.65	-0.7	-0.58	-0.63
VPS18	2.06	0.07	0.2593	0.2	0.15	-0.3	-0.04	-0.28	-1.26	-0.53	-0.29	0.05	0.15	-0.28	-0.16	-0.57	0.07	-0.56	-0.24
DLG5	2.06	0.11	0.3407	-1.17	-0.02	-0.55	0.95	-0.73	-0.8	-0.76	-0.79	-1.67	-2.31	-2.03	-0.64	-1.07	-1.23	-1.17	-0.97
TSTA3	2.06	0.06	0.2496	0.03	0.12	-0.01	-0.09	0.17	-0.04	-0.05	0.05	-0.15	-0.05	-0.12	-0.01	-0.21	-0.41	-0.29	-0.38
ATP5F1	2.06	0.11	0.3306	0.14	0.14	-0.11	-0.14	-0.09	0.11	-0.16	-0.13	-0.15	-0.17	-0.2	-0.17	-0.2	-0.34	-0.18	-0.31
F10	2.06	0.06	0.2471	0.13	0.17	0.05	-0.35	-6.64	0.29	0.04	-0.12	-6.64	0.12	0.35	-0.26	1.01	-6.64	0.63	-6.64
PCYT2	2.06	0.1	0.3256	0	0.27	0.04	-0.33	-0.11	-0.43	-0.5	-0.37	-0.08	0.03	-0.05	-0.24	-0.42	-0.23	-0.59	-0.37
RPS3	2.05	0.07	0.2571	0	-0.01	0.08	-0.01	-0.17	-0.17	-0.05	-0.09	-0.01	0.04	-0.05	0.05	-0.06	-0.11	0.05	-0.02
RBBP5	2.05	0.09	0.3013	-0.19	0.07	0.1	0.06	-0.19	-0.37	-0.01	-0.09	-0.11	-0.04	-0.22	-0.23	-0.01	0.08	-0.3	-0.36
FAM8A1	2.05	0.06	0.2488	-0.15	0.1	0.26	-0.21	0.19	-0.09	0.2	0.46	-0.33	-0.42	-0.31	-6.64	-6.64	-6.64	-0.55	-0.38
APMAP	2.05	0.07	0.261	0.05	0.11	-0.05	-0.06	0.05	0.14	-0.03	0.02	-0.04	-0.1	-0.17	-0.21	-0.14	-0.16	-0.29	-0.33
MAPT	2.05	0.09	0.296	0.04	0.06	-0.39	0.27	-0.5	-1.12	-0.07	0.13	-0.43	-0.44	-0.1	-0.31	-0.36	-0.65	-0.23	-0.12
STAU2	2.05	0.06	0.2474	-0.16	0.26	0.07	-0.15	-0.82	-0.63	-0.46	-0.34	-0.43	-0.5	-1.32	-0.65	-0.42	-6.64	-0.05	-0.56
LRSAM1	2.04	0.06	0.2487	0.14	0.31	-0.37	-0.12	-6.64	-6.64	-0.52	-0.28	0.47	-2.26	-0.9	-6.64	0.05	-0.27	0.97	0.82
PARP14	2.04	0.09	0.294	-0.04	0.29	-0.17	-0.06	-0.41	-0.58	-0.16	-0.48	-0.14	-0.28	-0.15	-0.04	-0.29	-0.6	0.15	0.04
CCDC22	2.04	0.06	0.2426	-0.11	0.01	0.17	-0.04	-0.01	-0.16	-0.24	-0.7	0.11	0.16	0.03	0.17	-0.56	-0.26	-0.44	-0.65
FKBP10	2.04	0.06	0.2466	0.25	-0.31	-0.16	0.2	-0.49	-0.46	-0.74	-0.23	-0.66	-1.41	-1.25	-1.1	-0.01	-0.22	0.74	0.22
MCM4	2.04	0.06	0.2464	0.05	-0.01	0	0.03	-0.26	-0.28	-0.07	0.08	0	-0.03	0.09	0.16	-0.48	-0.21	-0.09	-0.07
NPC1	2.04	0.06	0.2462	0.61	-0.81	-0.3	0.18	-6.64	-6.64	0.45	0.45	-0.07	0.65	-0.21	-6.64	-0.02	0.41	-6.64	-0.79
KDM5B	2.03	0.08	0.2798	-0.15	0.01	-0.04	0.21	-0.21	-0.5	-0.32	-0.26	-0.3	-0.3	-0.29	0.31	-0.07	-0.06	0.06	-0.34
KIF20B	2.03	0.1	0.3166	0.57	0.06	-0.66	-0.19	-0.4	-1.16	-0.5	-0.86	0.18	-0.02	-1.57	-0.98	-0.81	-0.75	-0.63	-0.27
RPL10	2.03	0.08	0.2808	-0.09	0.04	0.02	0.08	-0.1	-0.13	-0.08	0.06	-0.13	-0.05	0.04	0.06	-0.16	-0.26	-0.19	-0.02
ECE1	2.03	0.07	0.2622	-0.14	-0.09	-0.01	0.26	-0.81	-0.71	-0.12	-0.4	0.01	-0.36	0.12	-0.01	0.14	-0.09	-0.24	-0.57
GAA	2.02	0.06	0.2455	0.1	0.36	-0.23	-0.27	-0.36	-0.29	-0.42	-0.49	0.31	0.12	0.27	0.31	-1.73	-1.43	-2.75	-1.3
NUP160	2.02	0.07	0.2571	0.13	-0.01	0.01	-0.07	-0.05	-0.02	-0.3	-0.01	-0.12	0.01	-0.23	-0.12	-0.41	0.22	-0.16	-0.19
MAL2	2.02	0.06	0.2464	0.16	-0.08	0.04	-0.08	0.08	0.46	0.28	0.05	-0.2	-0.5	-0.42	-0.66	-0.53	-0.19	-0.62	-0.69
IK	2.02	0.09	0.2978	-0.11	0.08	0.04	0.05	-0.14	-0.03	-0.16	0.08	-0.25	-0.06	-0.16	-0.16	-0.17	0	0.08	-0.12
GPN1	2.02	0.1	0.3156	-0.24	-0.17	0.13	0.28	-0.29	-0.25	0.22	-0.25	-0.47	-0.36	-0.55	-0.65	-0.44	-0.32	-0.22	0.1
ATR	2.02	0.07	0.2569	-0.34	0.09	0.08	0.18	-0.03	-0.5	-0.3	-0.44	-0.51	-0.39	-0.28	-0.51	-6.64	-6.64	-0.48	-0.52
EHBP1L1	2.01	0.09	0.3063	-0.29	-0.16	0.65	-0.41	0.31	-0.39	0.02	-0.26	-0.9	-0.95	-1.33	-1.33	-0.48	-1.02	-0.94	-0.22
NDUFB7	2.01	0.07	0.2583	0.02	0.09	-0.05	-0.01	-0.94	-0.77	0.07	0.12	0.19	0.24	0.28	0.31	-2.62	-1.57	-1.03	-0.52
MX2	2.01	0.1	0.3278	0.48	0.45	0.35	-6.64	-6.64	-6.64	-6.64	-6.64	-6.64	-6.64	0.92	1.6	-6.64	-6.64	-6.64	-6.64
TRMT61B	2.01	0.07	0.262	-0.09	-0.09	0.02	0.2	-0.55	-0.31	-0.32	-0.1	-0.13	-0.21	-0.39	-0.64	0.18	-0.03	0.12	0.06
TMED2	2.01	0.07	0.2516	-0.02	0.04	0.16	-0.14	-0.49	-0.23	-0.04	-0.15	-0.13	0.03	0.2	0.15	-0.79	-0.7	-0.17	-0.22
CCND1	2.01	0.07	0.2574	0.01	0.04	0.32	-0.41	-6.64	-6.64	-0.17	0.08	-0.17	-0.76	-1.01	-0.37	0.46	-6.64	0.5	0.22
PPP1R10	2.01	0.07	0.2513	0.02	0.04	-0.03	0.02	-0.09	-0.04	-0.04	-0.09	-0.03	-0.14	-0.02	-0.07	-0.02	-0.02	-0.06	0.17
ALDH1L1	2.01	0.13	0.363	0.4	1.08	-1.86	-1.62	-3.39	-1.59	-1.56	-1.68	-1.43	-2.17	-1.57	-1.58	-1.66	-2.91	-1.61	-3.07
TIMM17A	2.01	0.07	0.2569	0.1	0.32	-0.46	-0.01	-1.15	0.04	-0.31	-0.58	0.79	-6.64	-0.65	0.03	-1.37	-0.79	-6.64	-0.56
LTN1	2.01	0.12	0.3621	-0.65	0.07	0.02	0.42	-0.23	-0.39	-0.87	-0.65	-0.55	-0.36	-0.45	-0.78	-0.21	-0.47	-0.26	-0.76
MAEA	2	0.07	0.2599	0.02	0.28	-0.35	0.04	-0.15	-0.09	-0.01	0.03	-0.23	-6.64	-6.64	-6.64	-0.24	-0.08	0.11	-0.24
SLC35A4	2	0.07	0.2581	0.08	-0.61	0.17	0.26	-6.64	-0.34	-0.05	-6.64	0	0.52	0.33	0.1	-0.74	-0.33	-0.9	-6.64
FKBP8	2	0.07	0.265	-0.14	-0.14	0.2	0.11	-0.25	-0.18	-0.2	-0.39	-0.52	-0.67	-0.67	-0.64	0.09	0.03	0.17	0.24
DHRS9	2	0.07	0.2581	-0.78	-0.05	0.42	0.21	1.21	0.07	0.06	0.1	0.25	0.2	-0.17	-0.05	-6.64	-6.64	-6.64	-6.64
MAPKAPK3	1.99	0.1	0.3126	-0.14	-0.36	0.28	0.19	0.16	-0.29	-0.27	-0.15	-0.54	-0.72	-0.95	-0.7	-0.16	-0.53	-0.11	-0.06
PSME1	1.99	0.07	0.2608	0.02	0.1	-0.02	-0.04	-0.01	0.23	0.05	0.02	-0.18	-0.18	-0.11	-0.11	-0.15	-0.24	-0.14	-0.23
PRKAR1B	1.99	0.07	0.2625	0	0.17	-0.07	-0.06	-0.71	-0.42	-0.51	-0.56	-0.74	-6.64	-1.02	-0.42	-0.16	-0.86	-0.1	-0.16
LMNA	1.99	0.07	0.2546	0.02	0.02	-0.02	0.03	-0.08	-0.19	-0.02	-0.04	-0.13	-0.15	-0.01	-0.05	0.01	0.03	0.1	0.06
AATF	1.99	0.09	0.3068	-0.06	0.04	-0.08	0.14	-0.18	-0.09	-0.14	-0.07	0.18	-0.19	0.02	-0.06	-0.21	-0.14	-0.22	-0.22
DDR1	1.99	0.07	0.2542	0.14	0.05	-0.23	0.08	0.33	0.43	-0.58	0.3	-0.95	-1.04	-0.59	-0.87	-0.38	-0.47	0.02	-0.15
HSPB8	1.99	0.07	0.2603	-0.04	0.51	-0.09	-0.52	-0.53	-6.64	0.25	-0.06	0.05	-0.4	-6.64	-6.64	0.17	-0.48	-0.32	-0.04
MRPL28	1.99	0.1	0.3166	-0.01	-0.19	0.21	0.02	0.03	0.09	-0.3	-0.25	-0.25	-0.1	-0.07	-0.09	-0.54	-0.38	-0.17	-0.19
CD55	1.99	0.07	0.2691	0.25	0.48	-0.56	-0.38	-1.47	-2.36	-0.33	-1.11	-0.19	0.46	0.23	0.36	-1.92	-1.55	-0.98	-0.46
CKMT1A	1.98	0.07	0.2569	-0.36	-0.08	-0.06	0.43	-1.13	-2.34	-0.67	-0.89	0.15	0.51	-0.01	0.57	-0.49	-0.56	-0.92	-3.92
DDX52	1.98	0.12	0.3498	-0.24	-0.07	0.42	-0.15	-0.31	-0.11	-0.35	-0.36	-0.66	-0.31	-0.45	0	-0.67	-0.35	-0.25	-0.07
SNX18	1.98	0.07	0.2688	-0.15	-0.06	0.27	-0.04	0.04	0.19	-0.19	-0.61	0.32	-0.19	-0.17	-0.08	-0.8	-0.56	-0.72	-0.44
PSAP	1.98	0.07	0.2574	-0.01	0.1	-0.04	0	-0.01	0.03	0.16	-0.06	-0.25	-0.41	-0.47	-0.42	-0.12	-0.14	0.04	0.14
DHX57	1.98	0.1	0.3126	0.1	0.19	-0.31	0.03	-0.09	-0.38	-0.07	0.1	-0.56	-0.71	-0.43	-0.31	0.01	-0.45	-0.13	-0.08
SPAST	1.98	0.13	0.366	-0.26	-0.29	0.67	-0.33	-0.22	-0.69	-0.57	-0.45	-0.67	-0.63	-0.6	-0.82	-1	-0.25	-0.56	-0.15
MED23	1.98	0.07	0.2577	-0.06	0.22	-0.12	0	-0.64	-0.5	-0.86	-1.42	-0.35	-0.04	-0.05	0.1	0.34	-0.36	0.15	-0.08
RHOD	1.98	0.12	0.3453	0.39	0.56	-6.64	0.32	0.01	-6.64	-6.64	-6.64	-6.64	-6.64	-0.77	-6.64	-6.64	-6.64	-1.39	-6.64
MACF1	1.98	0.07	0.2667	0.08	-0.04	-0.25	0.23	0.23	0.04	0.06	-6.64	-0.35	-0.71	-0.35	-6.64	-0.01	-6.64	0.34	0.13
WDR75	1.98	0.08	0.2708	0.13	-0.07	0.02	-0.03	0.13	0.04	-0.15	-0.12	-0.2	-0.3	-0.32	-0.25	0.19	-0.17	-0.06	-0.11
TOM1L1	1.98	0.07	0.2666	-0.21	0.28	-0.12	0.06	-6.64	-0.28	-0.45	-0.23	-0.13	-0.25	-0.62	-0.56	-0.82	-0.88	0.47	-6.64
GLTP	1.98	0.09	0.3034	-0.3	-0.01	0.4	-0.12	0.13	0.33	-0.39	-0.46	-0.44	-0.59	-0.41	-0.49	-0.11	-0.2	-1.06	-0.8
TOP2B	1.98	0.07	0.2582	-0.06	0.17	0.03	-0.1	-0.47	-0.34	-0.42	-0.18	0.04	0.24	0.21	0.37	-0.59	-1.16	-0.38	-0.42
LNX1	1.97	0.07	0.2691	0.13	0.02	-0.06	-0.04	0.23	0.32	0.4	0.44	-6.64	-6.64	-6.64	0.27	0.61	0.51	-6.64	0.27
MRPS31	1.97	0.11	0.3399	-0.02	0.28	-0.14	-0.11	-0.15	-0.32	0.03	-0.25	-0.14	-0.03	-0.03	-0.15	-0.26	-0.46	-0.47	-0.24
PEX16	1.97	0.07	0.2625	-0.04	0.14	-0.42	0.28	-0.28	-0.64	-0.41	-0.32	-0.39	-0.8	-0.98	-0.72	-0.36	-6.64	-0.46	-0.72
LMAN2L	1.97	0.07	0.2666	-0.5	0.22	0.06	0.17	-0.27	-0.48	0.42	-0.14	-0.63	-6.64	-0.55	-6.64	0.43	-6.64	0.01	0.28
PANK3;PANK1	1.97	0.07	0.2666	0.2	-0.55	-0.02	0.29	0.29	-6.64	0.31	0.33	-6.64	0.28	0.6	0.2	0.29	-6.64	-6.64	0.24
ARRB2	1.97	0.07	0.2652	0.08	0.45	-0.67	-0.02	-6.64	0.67	-6.64	-6.64	0.46	0.27	-0.03	0.33	0.16	-6.64	-0.07	0.41
ARRDC1	1.97	0.07	0.2606	0.11	-0.25	0.23	-0.08	-0.85	-0.46	-0.62	-1.63	-0.49	-0.44	-0.66	-0.7	0.22	0.26	0.46	0.2
UTP11L	1.97	0.07	0.2608	-0.03	0.02	-0.01	0.08	-0.11	-0.26	0	0.04	0.01	0.04	-0.02	0	-0.61	-0.37	-0.05	-0.02
ACOT7	1.97	0.07	0.2625	0.02	-0.01	-0.04	0.09	-0.2	-0.33	-0.24	-0.18	-0.52	-0.51	-0.47	-0.4	0.19	0.21	0.24	0.21
UBQLN2	1.97	0.07	0.2622	0.02	-0.13	-0.01	0.16	0.19	-0.13	-0.01	-0.54	-0.54	-0.46	0.11	0.23	-0.52	-0.31	0.04	-0.41
ATXN2	1.96	0.07	0.2636	0.01	0.15	-0.02	-0.09	0.06	-0.05	-0.17	-0.44	-0.33	-0.66	-0.08	-0.28	-0.1	0.21	-0.06	0.03
NEU1	1.96	0.09	0.2985	0.3	0.15	-0.38	-0.11	0.48	-0.3	-0.39	-0.16	-0.47	-0.67	-1.26	-0.75	-0.07	-0.47	-0.23	-0.33
JMJD1C	1.96	0.08	0.2719	0.03	0.1	-0.07	-0.01	-6.64	-0.53	-0.22	-0.25	-0.49	-0.7	-0.05	-0.23	-0.35	-6.64	-0.14	-0.34
SCAMP1	1.96	0.08	0.2886	0.01	-0.02	0.13	-0.07	-0.16	-0.03	-0.34	-0.23	-0.22	-0.12	-0.2	-0.03	-0.11	0.06	0.03	0.13
LRRC8D	1.96	0.08	0.2807	-0.21	0	0	0.24	-0.27	0.02	0.24	-0.5	0.02	-0.12	0.17	-0.31	-0.71	-0.49	-0.8	-0.31
WFS1	1.96	0.1	0.3132	0.85	-0.23	0.28	-2.55	-1.01	-2.23	0.11	-0.63	-1.17	-3.86	-2.7	-1.51	-2.25	-6.64	-3.18	-1.26
DNAJC21	1.96	0.08	0.2923	-0.2	-0.25	0.36	0.07	-0.5	-0.77	-0.11	-0.21	0.13	0.28	-0.07	-0.08	-0.81	-1.04	-0.9	-0.4
PAICS	1.96	0.07	0.2688	-0.07	-0.02	0.02	0.13	-0.03	-0.1	-0.06	-0.09	-0.32	-0.26	-0.49	-0.32	0.08	-0.04	0.09	0.09
REXO2	1.96	0.07	0.2691	0.21	-0.12	0.07	-0.13	-0.19	-0.52	-0.47	-0.75	-2.67	-1.77	-1.86	-2.55	0.24	0.62	0.64	0.78
LARP4	1.95	0.09	0.3047	-0.06	-0.12	0.11	0.11	-0.19	-0.5	-0.06	-0.15	0	0.07	0	-0.07	-0.35	-0.16	-0.11	-0.12
RAB5C	1.95	0.12	0.362	-0.05	-0.08	0.13	0.04	-0.1	-0.17	-0.15	-0.14	0.03	-0.11	-0.01	0	-0.1	-0.1	-0.07	-0.14
EPCAM	1.95	0.09	0.3019	0.01	-0.05	-0.18	0.24	-0.1	-0.22	0.1	0.09	-0.35	-0.35	-0.77	-0.5	-0.11	0	-0.2	-0.2
EIF4E2	1.95	0.09	0.3021	0.05	0.35	-0.31	-0.12	-1.29	-0.34	0.01	-0.76	-0.07	0.21	-0.34	-0.17	-0.49	-0.5	-0.3	-0.21
SUMO1	1.95	0.07	0.2673	-0.07	-0.02	0.07	0.07	-0.04	-0.13	0.13	-0.06	-0.42	-0.27	-0.12	-0.2	0	-0.24	0.23	-0.16
NDUFB3	1.95	0.08	0.2719	0.06	-0.03	0.06	-0.04	0.08	-0.21	-0.17	0.19	0.17	0.03	0.24	-0.11	-0.49	-0.86	-1.17	-0.63
VARS2	1.94	0.08	0.2897	-0.08	0.17	0.11	-0.18	-0.18	-0.55	-0.35	-0.18	0.07	-0.48	-0.26	-0.21	-0.56	0.17	0.29	-0.32
CREG1	1.94	0.08	0.2736	0.4	0.03	-0.22	-0.24	-0.17	-0.29	-0.09	0.09	-0.29	-0.35	-0.23	-6.64	-1.29	-6.64	-0.41	-0.73
NDUFB10	1.94	0.1	0.3155	-0.11	-0.1	0.17	0.08	-0.06	0.01	-0.06	-0.23	0.09	0	-0.14	-0.03	-0.37	-0.37	-0.34	-0.33
LRRC16A	1.94	0.08	0.2808	0.06	0.11	0	-0.13	-0.3	-0.1	-0.49	-0.39	-0.04	-0.03	0.17	0.17	-0.13	-0.16	-0.21	-0.12
BCAT1	1.94	0.08	0.2755	0.02	0.14	-0.42	0.24	-1.08	-0.75	-1.49	-1.15	0.34	0.01	0.46	0.28	-0.48	-0.64	-0.38	-0.57
RELA	1.93	0.07	0.2705	0.01	0.08	0	-0.04	0.01	0.05	-0.18	0.15	-0.55	-0.37	-0.39	-0.35	0.04	0.11	-0.03	-0.01
TMTC3	1.93	0.08	0.2877	-0.17	0.08	0.18	-0.06	-0.27	-0.45	0.12	-0.19	0.14	0.09	0.16	-0.39	-0.24	-0.28	-0.5	-0.68
C12orf45	1.93	0.14	0.3815	-0.09	-0.36	0.38	0.02	-0.02	-0.44	-0.26	-0.31	-0.42	-0.31	-0.41	-0.4	-0.13	-0.37	-0.41	-0.34
SAMD9	1.93	0.08	0.2717	-0.05	0.05	0.09	-0.03	-0.2	0.06	-0.03	0.32	-0.16	0.16	-0.03	-0.01	-0.52	-0.69	-0.48	-0.47
BRK1	1.93	0.08	0.2711	-0.39	0.32	-1.07	0.64	0.58	0.29	1.04	-6.64	-0.11	-6.64	-6.64	-0.12	-0.4	-0.57	-6.64	0.26
SAP30BP	1.93	0.1	0.328	-0.15	0.2	-0.23	0.19	-0.55	-0.15	-0.13	-0.68	-0.12	0.11	-0.11	-0.01	-0.65	-0.27	-0.28	-0.24
YARS2	1.93	0.08	0.2758	0.1	0.09	-0.05	-0.1	-0.18	-0.31	-0.35	-0.32	-0.26	-0.38	-0.29	-0.24	0.16	0.32	0.11	-0.04
XPNPEP3	1.92	0.14	0.3766	0.31	0.12	-0.09	-0.37	-0.22	-0.16	-0.27	-0.02	-0.21	-0.26	-0.35	-0.58	-0.46	-0.36	-0.27	-0.45
RBM28	1.92	0.12	0.3589	-0.02	-0.13	0.1	0.1	-0.21	-0.11	-0.11	-0.06	-0.15	-0.12	-0.2	-0.1	-0.15	0.09	-0.03	-0.07
SERPINB5	1.92	0.09	0.3021	0.08	-0.03	0.02	-0.02	-0.01	0.01	-0.03	0.01	-0.04	-0.11	0.04	0.06	-0.13	-0.09	-0.18	-0.14
FAM136A	1.92	0.08	0.2719	-0.18	0.05	-0.01	0.17	-0.81	-0.9	-0.15	-0.72	-0.35	-0.2	-0.36	-0.24	-0.09	0.5	-0.03	0.23
SIAE	1.92	0.08	0.2808	0.02	0.26	-0.4	0.1	-0.71	-6.64	-0.51	-0.68	0.04	0.3	-0.26	-0.25	-0.52	-0.18	-6.64	-0.77
RTCB	1.92	0.11	0.3316	-0.04	0	0.08	0.01	-0.07	-0.04	-0.08	-0.05	-0.08	-0.13	-0.1	-0.04	0.01	0.04	0.04	-0.01
UPK1B	1.92	0.08	0.2813	0.03	-0.04	0.32	-0.32	-0.59	-1	-0.41	-0.47	0.27	0.02	0.31	0.38	-6.64	-6.64	-0.97	-1.19
ATP6V0A2	1.92	0.08	0.2832	-0.17	-0.02	0.11	0.12	-0.78	-0.7	-0.26	-0.24	-0.08	-0.24	-0.09	0.01	-2.23	-6.64	-0.66	-0.49
XRCC4	1.92	0.1	0.3128	-0.25	0.01	0.11	0.15	-0.56	-0.03	-0.16	-0.22	0.02	-0.18	-0.58	-0.24	-0.04	-0.42	0.23	-0.36
CRYZL1	1.92	0.08	0.2808	0.18	0.07	-0.15	-0.07	-0.81	-0.4	-0.4	0.02	-0.67	-0.11	-0.24	-0.31	0.08	0	-0.07	0.3
AKAP8L	1.92	0.08	0.2808	0.36	0.07	-0.37	-0.09	-0.15	-0.02	-0.23	-0.38	-0.35	-0.08	-0.95	-0.39	-6.64	-0.21	-0.81	-6.64
MED27	1.92	0.08	0.2749	-0.44	-0.22	0.39	0.18	-1.05	-0.79	-0.66	-0.6	-1.05	-0.39	-0.74	-6.64	-0.45	-0.12	-0.66	0.22
HARS2	1.92	0.11	0.3396	0.23	-0.13	0.04	-0.12	0.02	-0.11	-0.42	-0.34	-0.17	-0.34	-0.36	-0.29	0.11	-0.03	-0.17	-0.1
UBFD1	1.92	0.08	0.2811	-0.38	-0.01	0.28	0.09	-2.65	-6.64	-1.35	0.04	-0.44	0.02	0.38	0.38	-2.92	-1.6	0.57	-0.04
MED17	1.92	0.09	0.308	0.27	-0.26	-0.19	0.16	-0.83	-1.12	-0.37	-0.17	-0.21	-0.4	0.02	-0.41	-0.09	0	0.19	-0.52
TBL3	1.91	0.09	0.2964	0	-0.05	0.06	0.05	0.07	0.03	-0.14	-0.08	-0.14	0.01	-0.15	0	-0.13	0.08	-0.1	-0.12
KIF15	1.91	0.12	0.3542	-0.32	0	-0.23	0.47	-0.37	-0.48	-0.23	-0.66	-0.68	0.02	-0.79	-0.53	-0.62	-0.43	-0.2	0.19
PPM1G	1.91	0.08	0.2873	-0.04	-0.13	0.07	0.14	-0.19	-0.05	0.13	-0.13	-0.31	-0.53	-0.42	-0.6	0	0.02	0.06	0.01
SND1	1.91	0.13	0.3696	0.09	0.12	-0.09	-0.08	-0.12	-0.12	-0.12	-0.09	-0.11	0	-0.07	0.05	-0.23	-0.13	-0.14	-0.12
EXOC8	1.91	0.1	0.3189	-0.06	0.27	-0.06	-0.12	0.01	-0.38	-0.25	-0.59	-0.44	0.17	0	-0.02	-0.19	-0.09	-0.47	-0.25
SFXN2	1.91	0.08	0.2808	0.37	-0.63	-0.06	0.2	-1.51	-6.64	-1.2	-6.64	-0.22	0.46	-0.14	0.46	-0.89	-0.59	-0.24	-0.43
ZYG11B	1.9	0.08	0.2845	-0.23	-0.47	0.3	0.31	-0.09	-0.14	-0.28	0.21	-6.64	-0.54	-0.01	-6.64	0.43	-6.64	0.12	-0.28
ARMC10	1.9	0.08	0.2822	-0.02	0.06	0	0.01	0.01	0.1	-0.25	-0.02	-0.09	-0.15	-0.39	-0.13	0.13	-0.48	-0.05	0.12
PTTG1IP	1.9	0.08	0.2844	-0.09	-0.1	0.4	-0.24	-6.64	-0.6	0.02	-0.29	-1.21	-0.83	-0.47	-1.14	-0.56	-0.31	-0.22	-0.14
ARL6	1.9	0.08	0.2878	-0.42	0.17	0.3	-0.1	0.34	0.32	0.09	0.55	-0.88	-0.35	-0.17	-6.64	-0.06	-6.64	-6.64	-0.15
COX17	1.89	0.13	0.3648	-0.96	-6.64	1	0.6	-6.64	-6.64	-6.64	-6.64	-6.64	-6.64	-6.64	-0.38	-6.64	-0.78	-6.64	-0.92
GCSH	1.89	0.08	0.2901	-0.25	0.23	-0.07	0.09	-6.64	0.4	-0.34	0.58	-6.64	-0.37	-0.16	-0.21	0.11	-6.64	0.03	-0.03
WDR4	1.89	0.08	0.2877	0.01	-0.07	0.13	-0.02	0.12	-0.03	-0.04	0.03	0.05	-0.25	-0.46	0.13	-0.23	-0.25	-0.23	-0.22
PARP4	1.89	0.08	0.2877	-0.28	0.57	0.07	-0.55	-6.64	-6.64	-6.64	0.63	0.56	-0.07	0.07	0.42	0.67	0.2	-6.64	0.28
NDUFA8	1.89	0.08	0.2855	-0.02	0.16	-0.1	0	-0.09	0.04	-0.05	-0.09	0.16	0.03	-0.05	0.09	-0.49	-0.62	-0.47	-0.46
TWF2	1.89	0.08	0.2897	-0.01	-0.18	0.08	0.14	-0.44	-0.22	-0.28	-0.17	-0.49	-0.5	-0.47	-0.47	0.12	0.06	0.21	0.28
ZC3H8	1.89	0.08	0.2923	-0.26	0.19	0.03	0.06	0.26	-0.47	-0.51	-0.52	-0.42	0.16	-0.29	-6.64	-0.26	-6.64	-0.36	-0.59
IPO8	1.89	0.08	0.2886	0	-0.05	0.02	0.09	-0.09	0.14	0.09	-0.1	-0.09	0.01	-0.19	-0.03	-0.32	-0.13	0	-0.16
PPFIA3	1.89	0.09	0.2923	0.14	-0.14	-0.04	0.08	-6.64	-0.42	-0.24	-0.42	-0.32	-0.41	-1.22	-0.86	-0.27	-0.18	-0.31	-0.48
ISYNA1	1.89	0.09	0.2989	0.02	0.13	-0.1	0	0.19	0.13	-0.07	-0.06	-0.03	-0.16	-0.15	-0.07	-0.25	-0.21	-0.38	-0.31
MPHOSPH10	1.88	0.13	0.3664	-0.23	-0.01	0.04	0.22	-0.33	-0.02	0.1	-0.36	-0.19	-0.07	-0.21	-0.2	-0.39	-0.23	-0.15	-0.18
SMC4	1.88	0.08	0.2885	-0.05	-0.08	0.11	0.07	-0.28	-0.36	-0.25	-0.2	-0.28	-0.25	-0.37	-0.31	0.12	0.02	0.27	0.2
ATXN1	1.88	0.13	0.3636	0.82	0.46	-6.64	-0.17	-0.08	-6.64	-6.64	-0.08	-6.64	-6.64	-6.64	-0.71	-6.64	-6.64	-6.64	-6.64
MTCH1	1.88	0.09	0.2939	0	-0.19	-0.07	0.27	-6.64	-6.64	-0.38	-0.87	0.31	-0.43	0.25	0.19	0.29	0.39	-6.64	0.33
AKAP8	1.88	0.08	0.2845	-0.03	0.08	0.03	-0.03	-0.13	0.17	-0.09	-0.33	-0.16	-0.34	-0.24	-0.29	0.13	0.24	-0.06	-0.17
NCOA3	1.88	0.13	0.3632	0.03	0.3	-0.49	0.11	-0.11	-0.04	-0.22	-0.19	-0.92	-0.25	-0.34	-0.07	-0.39	-0.5	-0.66	-0.72
SMARCC1	1.88	0.11	0.3389	0.08	0.04	0.11	-0.19	-0.03	0.05	-0.15	-0.04	-0.03	-0.19	-0.08	-0.06	-0.35	-0.37	-0.43	-0.06
ARHGEF16	1.88	0.1	0.3225	0.04	0.09	0.02	-0.11	0.04	0.08	-0.18	-0.13	-0.1	-0.17	-0.26	-0.27	-0.03	-0.03	-0.01	0
MCM6	1.88	0.08	0.2877	0.01	-0.02	0.02	0.06	-0.04	-0.09	-0.1	0.09	-0.04	-0.04	0.1	0.12	-0.37	-0.28	-0.06	-0.15
MTHFD2	1.88	0.1	0.3163	0.09	0.14	-0.09	-0.09	-0.17	-0.24	-0.15	-0.3	-0.19	-0.15	-0.41	-0.34	0.12	0.15	-0.01	0.03
KPNA6	1.87	0.12	0.3511	-0.15	0.07	-0.1	0.2	-0.45	-0.22	-0.11	-0.27	-0.17	-0.05	-0.18	0.18	-0.3	-0.21	-0.19	-0.02
BUB1B	1.87	0.12	0.3498	-0.6	-0.13	-0.01	0.56	-0.84	-0.97	-0.59	-0.8	-0.74	0.03	-1.24	-0.74	-0.08	-0.66	0.48	-0.57
KIAA0319L	1.87	0.08	0.2915	-0.29	-0.04	-0.36	0.56	-6.64	-1.95	-0.09	-6.64	-0.14	-0.4	0.27	0.09	-0.09	-0.26	-0.58	-0.82
NDUFA7	1.87	0.08	0.2873	0.11	0.2	-0.21	-0.09	-0.13	0	-0.04	0.13	0.06	-0.16	0.42	-0.11	-1.05	-1.18	-0.89	-1.36
TMEM192	1.87	0.09	0.2983	-0.12	0.04	0.08	0.05	-0.69	-6.64	-6.64	-0.29	-0.12	0.12	-0.15	-0.23	-0.03	-0.54	0.03	-0.87
ECSIT	1.87	0.08	0.2886	0.07	0.05	-0.17	0.09	0.49	0.27	-0.03	-0.35	-0.32	-0.43	-0.61	-0.68	-0.33	-0.14	-0.09	-0.26
PPP1R7	1.87	0.12	0.3479	0.13	0.07	-0.11	-0.05	-0.17	-0.11	-0.21	-0.24	0.1	-0.01	-0.05	-0.12	0.01	-0.04	-0.16	-0.28
TUBB3	1.87	0.12	0.3524	-0.2	-0.15	0.23	0.13	-0.42	-0.18	0.15	0.04	-0.44	-0.43	-0.23	-0.43	-0.28	-0.38	-0.09	0
TAP2	1.87	0.11	0.34	-0.09	0.18	0.02	-0.06	-0.23	-0.18	-0.09	-0.04	-0.17	-0.29	0.04	0.18	-0.24	-0.19	-0.23	-0.05
NDUFB1	1.87	0.1	0.3162	-0.29	0.03	0.42	-0.22	-0.02	-0.17	0.06	-0.23	0	0.11	-0.22	-0.31	-0.85	-1.23	-1.13	-0.96
FNIP1;FNIP2	1.86	0.09	0.2994	-0.04	0.16	0.02	-0.09	0.36	0.12	-0.18	-0.3	-6.64	-0.43	-0.44	-0.07	-0.23	-6.64	-1.37	-0.28
PALLD	1.86	0.08	0.291	0	0.11	-0.09	0.03	-0.5	-0.67	0.07	-0.04	-0.16	-0.14	0.46	0.38	-0.62	-0.45	-0.46	-0.24
MRPS23	1.86	0.14	0.383	0.29	-0.04	-0.15	-0.08	-0.15	-0.06	-0.06	-0.16	-0.25	-0.31	-0.4	-0.26	-0.31	-0.15	-0.1	-0.06
TAF5	1.86	0.08	0.2897	-0.01	0.2	0.01	-0.17	-1.03	-0.24	-0.58	-0.35	0.52	0.76	-0.16	-0.48	-0.85	-0.51	-0.27	-0.41
RNF214	1.86	0.09	0.2994	0.12	-0.05	-0.15	0.13	-0.05	0.35	-0.14	-0.55	-1.7	-6.64	-1.27	-2.21	-0.25	-0.4	0.14	0.24
NDUFS8	1.86	0.09	0.2977	0.45	-0.12	-0.34	-0.06	-0.11	0.16	-6.64	-0.26	-0.27	-0.32	0.13	-0.37	-6.64	-1.04	-0.98	-0.26
TRAPPC2B;TRAPPC2	1.86	0.13	0.3722	-0.6	-6.64	1.43	-0.56	-6.64	-0.77	-0.6	-0.64	-6.64	-6.64	-6.64	-6.64	-6.64	-6.64	-6.64	-6.64
N6AMT1	1.86	0.09	0.3014	-0.14	-0.07	-0.08	0.3	-6.64	-0.29	-6.64	-0.06	-0.13	0.65	0.42	-0.43	0.54	-6.64	-0.08	-0.33
TMBIM1	1.85	0.09	0.299	0.05	0.05	-0.07	0.02	-0.2	-0.13	0.16	0.16	0.1	0.13	0.2	-0.1	-0.68	-0.93	-0.42	-1.11
SKIV2L2	1.85	0.09	0.3018	0.03	0.03	0.02	-0.01	-0.03	-0.06	0.01	-0.01	0.16	0.1	0.11	0.08	-0.43	-0.58	-0.51	-0.41
VAMP8	1.85	0.09	0.2928	-1.16	-0.01	0.66	0.02	-0.74	0.08	-0.7	-0.49	-1.95	-1.3	-6.64	-1.92	-0.67	-6.64	0.54	0.9
SLC35F2	1.85	0.11	0.3319	-0.19	-0.37	-0.08	0.53	-0.39	-0.01	0.47	-0.11	-0.98	-0.73	-0.67	-0.24	-0.78	-0.21	-1.49	-0.58
LRRFIP2	1.85	0.13	0.3625	-0.29	0.02	0.3	-0.04	-0.21	-0.14	-0.34	0.05	-0.41	-0.58	-0.61	-0.44	-0.25	-0.14	0.05	-0.03
MAN1A2	1.85	0.12	0.3564	-0.11	0.26	-0.25	0.1	-0.23	-0.17	0.13	0.14	-0.25	-0.07	-0.26	-0.33	-0.42	-0.39	-0.65	-0.33
KIAA1191	1.85	0.09	0.3018	0.05	-0.45	0.2	0.17	-6.64	-0.09	-0.17	0.27	0.02	-1.06	0.35	-6.64	-0.12	-6.64	0.82	0.07
CAPG	1.85	0.09	0.2989	0.01	0.02	0.05	-0.02	0.07	0.07	-0.01	-0.11	0	-0.13	0.02	0.22	-0.29	-0.26	-0.21	-0.34
PPM1B	1.84	0.11	0.3439	-0.1	-0.05	-0.04	0.23	-0.21	-0.19	-0.25	-0.27	0.07	-0.15	0.03	-0.19	-0.3	-0.42	0.21	-0.24
STX5	1.84	0.14	0.3757	0.16	0.13	-0.19	-0.08	-0.12	0.05	-0.36	-0.23	-0.16	-0.36	-0.17	-0.03	-0.11	-0.06	-0.11	-0.28
PRKAA1	1.84	0.14	0.3757	0.04	0.06	-0.16	0.1	-0.12	-0.17	-0.21	-0.18	-0.1	0.11	-0.19	-0.01	-0.13	-0.14	-0.04	-0.13
MAP7	1.84	0.13	0.3711	0.13	-0.04	-0.08	0.03	-0.06	-0.21	0.02	0	0	-0.05	-0.09	-0.06	-0.11	-0.19	-0.16	-0.06
COMMD3	1.84	0.09	0.3	-0.28	-0.05	0.4	-0.1	-0.86	-0.33	-0.51	-0.66	0	-0.57	-0.29	-0.15	-0.98	-6.64	-0.82	-0.24
ZNF217	1.84	0.09	0.3026	-1.33	-1.57	1.12	0.18	-6.64	-6.64	-1.36	-0.91	-1.66	-0.58	0.27	-1.79	0.45	-6.64	0.02	-1.79
DSCC1	1.84	0.1	0.3259	0.15	-0.01	0.09	-0.2	0	-0.02	0.01	0	0.1	-0.38	-0.15	-0.18	-0.59	-0.56	-0.17	-0.19
GALK1	1.84	0.09	0.309	0.21	0.11	-0.25	-0.06	-0.18	-0.51	-0.17	-1.06	-0.01	-0.03	0.41	0.05	-0.47	-0.29	-0.3	-0.67
DARS	1.84	0.11	0.3302	0.1	0.07	-0.07	-0.05	-0.05	-0.04	-0.1	-0.01	-0.25	-0.23	-0.25	-0.26	0.02	0.05	0.05	-0.02
ZNF512	1.84	0.09	0.3018	-0.03	-0.38	0.06	0.33	-0.39	-0.74	-0.68	-0.37	-1.36	-6.64	-0.65	-0.87	-0.15	-0.28	0.22	-0.2
PPWD1	1.84	0.12	0.3594	-0.13	0.26	-0.18	0.06	-0.3	-0.46	-0.32	-0.17	-0.5	-0.26	-0.31	-0.03	-0.16	0.24	-0.05	-0.16
OLA1	1.84	0.09	0.305	0.03	0.09	0	-0.06	-0.01	0.11	0	0.21	-1.22	-1.18	-1.3	-1.14	0.09	0.18	0.13	0.1
GALNT4	1.83	0.09	0.3068	-0.09	0.05	0.19	-0.1	-0.1	-0.47	-0.32	-6.64	-0.33	0.08	-6.64	-0.31	0.77	0.46	-6.64	0.76
RGS19	1.83	0.13	0.3723	1.15	-0.21	-6.64	-0.07	-6.64	-6.64	-6.64	-6.64	-0.31	0.25	-0.45	-6.64	-6.64	-6.64	-6.64	-6.64
PAK1IP1	1.83	0.11	0.3308	0.17	0.03	-0.1	-0.05	-0.2	-0.11	-0.53	-0.21	-0.21	0.04	-0.02	-0.06	0.04	0.08	-0.16	-0.23
SCYL1	1.83	0.09	0.3021	0.09	-0.02	-0.01	-0.01	-0.01	-0.13	0.05	0.04	-0.79	-0.52	-0.64	-0.31	0.04	0.18	0.07	0.04
GNB2L1	1.83	0.11	0.3386	-0.05	0.01	-0.07	0.16	-0.32	-0.09	-0.06	0.02	-0.01	0.07	-0.05	0.01	-0.34	-0.27	-0.18	-0.09
RNF114	1.83	0.09	0.2989	-0.08	-0.05	0.05	0.13	-0.89	-0.72	-0.42	-0.13	-0.31	0.06	-0.06	-0.28	0.09	0.11	0.09	0.16
CA2	1.83	0.1	0.3225	-3.83	0.76	0.77	-0.81	-6.64	-6.64	-6.64	-6.64	-1.1	-6.64	-6.64	-3.17	0.31	0.91	1.35	-0.21
OAS2	1.83	0.12	0.3495	0.38	-0.32	0.23	-0.39	-0.72	-0.24	-0.58	-0.24	-0.69	-0.61	0.21	0.58	-0.89	-0.84	-0.72	-0.69
GOLGA5	1.83	0.11	0.344	0.18	0.13	-0.03	-0.26	-0.38	-0.4	-0.33	-0.5	-0.05	-0.03	-0.04	0.19	-0.61	0.1	-0.28	-0.29
CBL	1.82	0.09	0.3011	-0.6	0.24	0.56	-0.46	-0.15	-1.12	-0.89	-0.58	-6.64	-0.67	-1.35	-2.62	-0.55	0.15	0.07	0.17
DOCK6	1.82	0.09	0.3021	-0.51	0.07	0.25	0.14	0.36	0.6	0.04	-2.72	-0.76	-3.39	-2.64	-0.15	0.5	-0.55	-0.83	0
CCDC59	1.82	0.14	0.3783	-0.14	-0.29	-0.08	0.45	-0.69	-0.53	-0.33	-0.3	-0.06	0.05	-0.22	-0.16	-0.48	-0.6	-0.67	-0.05
SP3	1.82	0.09	0.3073	-0.49	-0.1	0.46	0.02	0.01	0.02	-0.18	-0.18	-1.34	-0.71	-6.64	-0.87	-0.21	-6.64	-0.17	0.32
AGPAT9	1.81	0.1	0.3162	0.19	0.03	-0.06	-0.12	0.03	0.1	0.16	-0.18	-0.17	-0.09	-0.22	-0.87	-0.19	-0.19	-0.3	-0.15
IGF2R	1.81	0.12	0.3518	0.18	0.22	-0.14	-0.25	-0.61	-0.44	-0.37	-0.38	0.11	0.03	0.14	0.13	-0.47	-0.44	-0.32	-0.43
FUBP1	1.81	0.13	0.3739	-6.64	0.21	0.65	0.38	-6.64	-6.64	-6.64	-6.64	-6.64	0.09	-6.64	0.2	-6.64	0.22	-6.64	-6.64
GORASP2	1.81	0.11	0.3359	0.05	0.22	-0.31	0.05	-0.18	0.12	0.07	0.1	-0.63	-0.66	-0.69	-0.69	-0.17	-0.11	-0.19	-0.11
CES1	1.81	0.09	0.3034	0.53	0.43	-0.72	-0.62	1.92	1.76	1.85	1.63	-3.52	-3.36	-2.93	-3.12	-2.55	-2.29	-3.96	-3.97
SPRR1A	1.81	0.09	0.3061	-0.83	-0.15	0.54	0.17	-0.02	-0.57	-6.64	0.06	-0.35	-6.64	0.35	0.04	0.29	-6.64	-0.09	-0.38
CASP1	1.81	0.14	0.3775	0.11	0.24	-0.18	-0.16	-0.2	-0.25	-0.14	-0.06	-0.59	-0.39	-0.08	-0.38	-0.13	0.01	-0.1	-0.14
LRRC1	1.81	0.09	0.305	0.09	0.06	-0.11	0	-0.39	-0.04	-0.01	-0.19	0.07	0.08	0.18	0.18	-0.37	-0.52	-0.41	-0.25
PNO1	1.81	0.12	0.348	0.06	-0.2	0.13	0.04	-0.26	-0.15	-0.37	-0.01	0.08	0.05	0.05	-0.06	-0.4	-0.42	-0.21	-0.15
NCAPD3	1.81	0.11	0.3406	-0.3	-0.1	0.24	0.16	-0.72	-0.28	-0.03	0.49	-0.53	-0.26	-0.16	-0.11	-0.57	-0.25	-0.72	-0.26
TMEM9	1.81	0.13	0.3751	0.43	0.58	0.25	-6.64	-6.64	-0.02	-6.64	0.55	-6.64	-6.64	-6.64	-6.64	-6.64	-6.64	0.11	-6.64
SCO2	1.81	0.1	0.3155	-0.1	0.05	0.11	-0.02	-0.61	-0.65	-0.74	-0.85	-0.49	-0.5	-0.79	-6.64	-0.15	-0.05	0.12	0.02
RPS12	1.81	0.09	0.3058	0.04	0.08	-0.08	0.01	-0.67	-0.61	-0.06	-0.14	0.09	-0.03	0.1	0.05	-0.16	-0.32	0.05	0.06
IGSF8	1.81	0.12	0.3589	-0.05	-0.01	-0.25	0.31	-0.02	0.09	0.07	0	-0.31	-0.51	-0.58	-0.15	-0.39	-0.11	-0.53	-0.56
RBM4	1.81	0.11	0.3355	-0.11	0.05	0.05	0.06	-0.05	0.01	0.07	0.04	-0.32	-0.2	-0.07	-0.07	-0.22	-0.07	0.03	-0.16
VPS45	1.81	0.1	0.322	0.19	0.2	-0.28	-0.11	-0.56	-0.53	-0.27	-0.36	-0.12	0.26	0.08	0.26	-0.56	-1.28	-0.43	-0.17
ABCC5	1.81	0.09	0.309	0.08	-0.1	0.08	-0.01	0.47	0.56	0.03	-0.21	-0.22	-0.34	-0.95	-0.73	-0.16	-0.08	-0.79	-0.47
MRPS12	1.8	0.09	0.3094	0.24	0.3	-0.44	-0.17	-0.12	-0.33	-6.64	-0.64	-0.48	-0.65	-0.58	-0.61	-0.4	-0.44	-0.68	-0.4
GOSR2	1.8	0.1	0.3155	-0.18	-0.26	-0.03	0.42	-6.64	-6.64	-0.05	-0.04	-0.22	0.22	0.23	0.42	0.19	-6.64	0.16	-0.37
CSNK1A1	1.8	0.11	0.3358	0.06	0.08	0.11	-0.21	-0.3	0.09	-0.24	-0.37	-0.37	-0.18	0.22	-0.21	-0.55	-0.02	0.05	-0.13
GTPBP6	1.8	0.1	0.3156	0.06	0.31	-0.24	-0.14	-6.64	-0.69	-0.43	-0.3	0.35	-0.05	0.39	0.21	-1.35	-6.64	-0.65	-0.2
MRPL41	1.8	0.1	0.3161	0.02	0.02	-0.02	0.04	-0.21	-0.64	-0.14	0.29	-0.33	-0.19	0.28	-0.09	-0.52	0.35	-0.34	-0.3
MED22	1.8	0.11	0.3394	-0.32	0.07	-0.01	0.25	-0.66	-0.52	-0.21	-0.59	-0.61	-0.49	-0.49	0.2	-0.13	0.06	-0.23	0.35
FUCA2	1.8	0.1	0.3181	0.13	0.01	0.1	-0.22	-0.17	-0.07	0.12	0.23	0.04	-0.08	-0.09	-0.23	-0.57	-0.88	-0.49	-0.29
CHMP5	1.8	0.09	0.3095	0.03	0.04	-0.05	0.04	0.07	-0.16	-0.06	-0.13	0.05	-0.18	-0.15	-0.23	-0.1	0.03	0.13	0.04
CHCHD4	1.8	0.1	0.3161	-0.24	-0.35	0.21	0.32	-0.11	-0.35	0.61	-0.49	-6.64	-0.24	-0.07	-6.64	0.44	0.28	0.39	-6.64
CCDC93	1.8	0.1	0.3181	-0.08	0.21	-0.07	-0.03	0.28	0.2	-0.12	0.2	0.34	0.36	0.17	0.54	-6.64	-6.64	-6.64	-1.13
TUBB8	1.8	0.14	0.3778	-6.64	0.03	0.2	0.9	-6.64	-6.64	0.29	-6.64	-6.64	0.52	-6.64	-6.64	-6.64	-6.64	-6.64	-0.21
UXT	1.8	0.13	0.3636	-0.06	-0.2	0.24	0.05	-0.28	-0.22	-0.46	-0.22	0.23	-0.48	-0.09	-0.38	0.03	-0.24	-0.05	-0.19
CHD5	1.79	0.14	0.3783	-6.64	-0.11	0.98	0.18	-6.64	-0.21	0.05	0.64	-6.64	-6.64	-6.64	-6.64	-6.64	-6.64	-6.64	-6.64
VPS16	1.79	0.11	0.3357	-0.06	-0.1	0.3	-0.13	-0.55	0.27	-0.3	-0.44	-0.13	-0.39	0	-0.18	-0.28	-0.84	0.16	-0.14
WNK1	1.79	0.14	0.3774	0.14	0.12	-0.06	-0.17	-0.08	0.02	-0.19	-0.37	-0.13	-0.35	-0.18	0	0.01	-0.03	-0.2	-0.23
TRAPPC2L	1.79	0.1	0.3181	-0.2	0.03	-0.04	0.23	-0.46	-0.65	-0.05	-0.3	-0.2	-0.09	-0.47	-0.58	-0.42	-6.64	-0.96	-0.5
CHMP7	1.79	0.14	0.3783	-6.64	0.17	0.61	0.47	-6.64	-6.64	0.58	-6.64	-6.64	-6.64	0.07	-6.64	-6.64	-6.64	0.27	-6.64
SMU1	1.79	0.14	0.3785	0.79	0.31	0.09	-6.64	-0.18	0.4	-6.64	0.6	-6.64	-6.64	-6.64	-6.64	-6.64	-6.64	-6.64	-6.64
NSL1	1.79	0.1	0.32	0.18	-0.21	0.02	0.04	-0.11	0.06	-0.19	-0.49	0.1	-6.64	-0.1	-0.28	-0.12	-0.68	-6.64	-0.45
TAOK1	1.79	0.14	0.3795	-0.16	0.19	0.06	-0.05	-0.38	-0.12	0	-0.26	-0.33	0.05	-0.15	-0.02	-0.09	-0.07	-0.22	-0.11
SMCR7L	1.79	0.12	0.3527	-0.05	-0.36	0.04	0.34	-0.02	0.13	-0.1	-0.48	-0.3	0.02	0.07	-0.5	-1.05	-0.86	-0.49	-0.37
FABP4	1.79	0.1	0.3166	-0.27	-0.63	0.2	0.5	-6.64	-2.17	-2.22	-6.64	2.95	1.24	2.68	1.85	-2.39	-2.96	-6.64	-2.18
GNB2	1.79	0.12	0.3503	0.06	-0.02	-0.13	0.13	0.03	-0.19	-0.04	-0.2	0	0.13	-0.13	0.06	-0.33	-0.2	-0.18	-0.27
ZHX1	1.79	0.14	0.3787	0.51	0.19	0.55	-6.64	-6.64	-6.64	0.23	-6.64	-6.64	-6.64	-6.64	-6.64	-6.64	-6.64	0.36	0.4
TTI1	1.79	0.13	0.3722	-0.13	0.01	-0.15	0.28	0	-0.42	-0.07	-0.13	-0.42	-0.25	-0.38	0.19	-0.38	-0.01	-0.34	-0.19
RAB34	1.79	0.1	0.3225	-0.05	0.06	0.05	0.01	0.25	-6.64	0.2	0.01	0.25	0.49	0.21	0.05	-0.06	-6.64	-0.28	-6.64
CIZ1	1.78	0.1	0.3204	-0.38	-0.01	0.09	0.28	-6.64	0.01	-0.15	-0.11	0.03	-0.01	0.13	0.42	-6.64	-6.64	-0.04	0.52
MRPL52	1.78	0.14	0.3795	0.08	0.54	-6.64	0.61	-6.64	-6.64	0.39	0.1	-6.64	0.51	-6.64	-6.64	-6.64	-6.64	-6.64	-6.64
UROD	1.78	0.12	0.3449	0.1	0.13	-0.17	-0.02	-0.11	0.04	-0.29	0.13	-0.18	-0.06	-0.11	0.09	-0.56	-0.15	-0.27	-0.3
H2AFV;H2AFZ	1.78	0.1	0.3175	-0.02	0.14	-0.1	0.02	-0.32	-0.27	-0.14	0.15	0.07	0.01	0.13	-0.03	-0.34	-0.64	-0.09	-0.17
INTS7	1.78	0.13	0.3724	0.12	0.05	-0.14	0.01	-0.13	0.02	-0.3	-0.3	-0.02	-0.07	-0.04	-0.08	0.01	-0.18	-0.04	-0.07
PDCD6IP	1.78	0.1	0.3156	0.04	0.02	-0.02	0.02	0.01	0.02	-0.08	0.01	0	0.01	0.04	0.05	-0.02	-0.09	-0.12	-0.16
KIF4A	1.78	0.14	0.3851	-0.07	-0.27	0.22	0.12	-0.2	-0.2	-0.15	-0.09	-0.38	-0.54	-0.37	-0.4	-0.09	-0.15	0.11	-0.08
MRPL24	1.78	0.11	0.3326	0.16	-0.05	0.08	-0.15	0.03	0.13	-0.37	0.29	-0.12	-0.23	-0.42	-0.05	-0.31	-0.28	-0.11	-0.53
NDUFB9	1.78	0.1	0.3155	0.19	-0.12	-0.02	-0.01	-0.07	0.17	-0.11	0.02	0.15	0.12	0.18	-0.32	-1.26	-0.68	-0.56	-0.61
EIF4G3	1.78	0.11	0.3284	-0.18	-0.02	0.04	0.19	-0.38	-0.11	-0.15	-0.15	0.1	0.06	0.12	0.11	-0.37	-0.42	-0.86	-0.26
UFM1	1.77	0.1	0.3181	0.15	-0.04	-0.03	-0.04	0.01	-0.02	0.02	-0.21	-0.06	0.16	-0.02	0.06	-0.56	-0.12	-0.58	-0.28
NOP14	1.77	0.12	0.3524	-0.1	0.02	0	0.13	-0.05	0.05	-0.06	-0.18	-0.07	0.06	-0.18	0.1	-0.19	-0.12	-0.37	-0.14
RRP8	1.77	0.1	0.3187	0.04	-0.04	0.06	-0.01	0	-0.05	-0.17	-0.04	0.02	0.15	-0.03	0.06	-0.27	-0.09	-0.1	-0.14
CFAP20	1.77	0.1	0.3256	-0.08	0.13	0	0	0.13	-0.09	-0.42	-0.05	-0.36	-0.1	-0.32	-0.04	-0.25	0.13	0.07	-0.05
UFSP2	1.77	0.15	0.3932	0.14	0.13	-0.15	-0.08	0.12	-0.08	-0.19	-0.03	-0.29	-0.13	-0.25	-0.2	-0.16	-0.02	-0.17	-0.18
BCS1L	1.77	0.1	0.3186	-0.06	0.12	-0.1	0.09	0.19	-0.06	0.03	-0.3	-0.05	-0.99	-0.37	-0.21	-0.01	-0.04	-0.11	-0.11
IBA57	1.77	0.14	0.3831	0.06	0.19	-0.22	0	0.04	0.06	-0.33	-0.19	-0.23	-0.32	-0.19	-0.18	0.07	-0.11	-0.39	-0.2
MECR	1.77	0.1	0.3233	0.59	-0.48	-0.18	-0.1	0.35	0.44	-0.45	0.01	-0.16	0.01	-6.64	-6.64	-0.19	-6.64	-0.07	0.35
VPS35	1.76	0.12	0.3527	0.08	0.11	-0.04	-0.11	-0.34	-0.24	-0.26	-0.19	-0.19	-0.01	-0.08	-0.08	0.1	0.03	-0.03	0.06
GPKOW	1.76	0.1	0.3225	0.08	0.04	0.02	-0.09	0.07	-0.07	0.1	-0.11	-0.42	-0.25	-0.31	-0.26	0.02	0.01	0.1	-0.04
PRKAR2A	1.76	0.14	0.3819	-0.13	0.1	-0.04	0.12	-0.17	-0.35	-0.04	-0.24	-0.1	-0.09	0.04	0.01	-0.02	-0.06	-0.14	-0.11
TOM1L2	1.76	0.12	0.3491	0.08	0.3	-0.46	0.03	-0.39	-0.84	-0.52	-1.59	-0.06	-0.21	-0.08	-0.38	-0.39	-0.39	0.13	0.16
TRIM33	1.76	0.1	0.3204	0.03	0	0.09	-0.08	0	-0.16	0.14	-0.13	0.01	0.1	-0.12	-0.17	-0.02	-0.66	-0.27	-0.03
PPID	1.76	0.13	0.3696	-0.06	-0.08	0.15	0.04	-0.29	-0.06	-0.14	-0.16	-0.08	0.04	-0.25	-0.14	-0.04	0.01	0.12	-0.18
VPRBP	1.75	0.11	0.3308	-0.05	0.04	-0.03	0.09	-0.2	0.08	-0.9	-0.14	0.2	0.19	-0.36	-0.36	-6.64	-6.64	-0.33	-0.13
MRPL51	1.75	0.11	0.3302	-0.01	-0.15	0.34	-0.19	-0.05	-0.08	0.17	-6.64	0.49	0.44	-0.06	0.46	-6.64	-0.05	-6.64	-0.22
CASK	1.75	0.1	0.3221	0.49	0.04	-0.44	-0.2	-0.66	-0.33	-0.53	-0.57	0.56	0.56	0.48	0.53	-2.18	-2.07	-3.72	-1.62
FASTKD2	1.75	0.11	0.3442	-0.02	-0.14	0.17	0.03	-0.2	-0.2	-0.04	-0.44	-0.23	-0.21	-0.42	-0.29	0.12	-0.09	0.19	0.11
KIAA1468	1.75	0.11	0.3302	0.33	0.06	-0.29	-0.12	-6.64	-6.64	-0.51	-0.26	-0.51	-1.05	-0.11	0.28	0.41	-0.16	0.17	-0.59
MYCBP	1.75	0.1	0.3244	-0.63	0.36	-0.12	0.26	-0.54	-0.8	-6.64	-0.8	-0.33	-1.01	-0.43	0.66	-0.86	0.04	-1.54	-0.29
INTS2	1.75	0.12	0.3479	-0.28	-0.13	-0.1	0.46	-0.43	-1.8	-0.38	-0.32	-0.4	-0.37	-0.49	0.16	-0.21	0.32	-0.41	-0.44
MKL2	1.75	0.1	0.328	0.04	0.24	-0.48	0.15	-0.94	-0.94	-0.35	-6.64	-0.43	-0.01	0.33	0.13	-1.05	-0.88	-0.75	-0.24
AIF1L	1.75	0.14	0.3861	0.55	0.45	0.27	-6.64	-6.64	-6.64	-6.64	-6.64	-6.64	-6.64	-6.64	-6.64	0.49	0.75	-6.64	0.47
DCAF7	1.74	0.12	0.3498	0.08	-0.14	0.05	0.06	-0.16	-0.04	-0.03	-0.05	-0.05	0.26	-0.05	-0.15	-0.2	-0.36	-0.28	-0.15
RPS19BP1	1.74	0.11	0.3293	-0.01	-0.01	-0.01	0.09	-0.22	0.33	0.14	-0.54	0.14	0.16	-0.22	-0.25	-0.83	-0.23	-0.06	-0.29
GOLGA1	1.74	0.12	0.3592	-0.18	-0.54	0.51	0.07	-0.78	-0.86	-0.54	-0.73	-1.46	-1.32	-0.02	-0.91	-0.58	0.02	0.62	0.16
CHAF1A	1.74	0.11	0.3311	-0.25	-0.27	0.14	0.35	-0.33	-0.75	-0.34	-0.4	-0.01	-0.04	-0.1	-0.1	-6.64	0.04	-6.64	-0.26
EEA1	1.74	0.11	0.3293	-0.03	0	0.04	0.06	-0.42	-0.46	-0.26	-0.33	0.09	-0.03	0.08	0.12	-0.16	-0.01	0.12	0.05
TBCC	1.74	0.11	0.3302	-0.24	-0.04	0.4	-0.15	-0.89	-6.64	-0.07	-1.2	-1.12	0.01	-0.41	-0.1	-0.15	-0.94	0.05	-0.16
MTOR	1.74	0.11	0.3302	0.11	0	0.02	-0.07	-0.27	-0.09	-0.26	-0.24	-0.25	-0.18	-0.14	-0.27	0.09	0.04	0.28	0.09
PIGO	1.74	0.11	0.3355	0.08	0.14	0.01	-0.18	-0.18	0.02	0.25	0.02	0.12	-6.64	0.6	-0.06	-6.64	-6.64	0.24	0.39
LPCAT4	1.74	0.13	0.3686	-0.16	-0.45	0.25	0.29	-0.02	0.08	0.11	0.34	-0.53	-0.7	-0.73	-0.9	-0.46	-1.09	-0.4	-0.46
GLMN	1.74	0.12	0.3589	0.07	0.06	0.17	-0.28	-0.58	-0.4	0.06	-0.24	0.31	-0.2	-0.18	-0.63	-0.01	-0.47	-0.26	0.02
QARS	1.74	0.14	0.3824	0.1	0.04	-0.11	0.03	0.02	0.05	-0.12	-0.01	-0.08	-0.04	-0.04	-0.01	-0.12	-0.25	-0.18	-0.12
SCRN1	1.73	0.12	0.3534	-0.03	0.18	-0.09	-0.01	-0.33	-0.39	-0.02	-0.22	0.11	0.14	-0.05	0.08	-0.35	-0.12	-0.17	-0.17
DDX28	1.73	0.14	0.3824	-0.16	-0.15	-0.08	0.38	-0.12	-0.17	-0.1	0.17	-0.43	-0.23	-0.25	-0.42	-0.79	0.02	-0.58	-0.28
IQCD	1.73	0.11	0.3302	-0.78	-0.84	1.12	-0.48	-0.32	-0.99	-6.64	-6.64	-0.29	-0.51	-0.76	-1.16	-0.23	-1.26	-0.87	-0.32
CDH13	1.73	0.11	0.3354	-0.37	-0.26	0.25	0.32	-0.98	-0.36	-0.53	-0.06	-6.64	-1	-6.64	-6.64	0.72	0.81	1.14	0.92
EPHA1	1.73	0.18	0.4435	-6.64	1	-6.64	1.01	-6.64	-6.64	-6.64	-6.64	-6.64	-6.64	-6.64	-6.64	-6.64	-6.64	-6.64	-6.64
PGPEP1	1.73	0.18	0.4435	0.98	1.03	-6.64	-6.64	-6.64	-6.64	-6.64	-6.64	-6.64	-6.64	-6.64	-6.64	-6.64	-6.64	-6.64	-6.64
RBP1	1.73	0.18	0.4435	1.08	0.93	-6.64	-6.64	-6.64	-6.64	-6.64	-6.64	-6.64	-6.64	-6.64	-6.64	-6.64	-6.64	-6.64	-6.64
C6orf47	1.73	0.18	0.4435	-6.64	0.88	-6.64	1.12	-6.64	-6.64	-6.64	-6.64	-6.64	-6.64	-6.64	-6.64	-6.64	-6.64	-6.64	-6.64
STX16	1.73	0.18	0.4435	-6.64	-6.64	1.18	0.82	-6.64	-6.64	-6.64	-6.64	-6.64	-6.64	-6.64	-6.64	-6.64	-6.64	-6.64	-6.64
RTFDC1	1.73	0.11	0.3299	0.05	-0.05	0.06	0	-0.16	-0.1	0.08	-0.05	0.19	-0.21	0.11	-0.05	-0.13	-0.02	-0.24	-0.21
MOCOS	1.73	0.18	0.4435	0.74	1.23	-6.64	-6.64	-6.64	-6.64	-6.64	-6.64	-6.64	-6.64	-6.64	-6.64	-6.64	-6.64	-6.64	-6.64
FARP1	1.73	0.18	0.4438	-6.64	0.63	1.3	-6.64	-6.64	-6.64	-6.64	-6.64	-6.64	-6.64	-6.64	-6.64	-6.64	-6.64	-6.64	-6.64
RAB5B	1.73	0.12	0.3589	0.2	0.11	-0.19	-0.1	-0.12	-0.18	-0.6	-0.46	0.08	-0.02	0.25	0.08	-0.32	-0.14	-0.55	-0.43
SPPL2A	1.72	0.18	0.4444	-6.64	-6.64	0.41	1.43	-6.64	-6.64	-6.64	-6.64	-6.64	-6.64	-6.64	-6.64	-6.64	-6.64	-6.64	-6.64
HSPB1	1.72	0.11	0.3383	0.05	0.1	-0.01	-0.09	-0.4	-0.28	-0.14	-0.24	0.35	0.26	0.59	0.49	-1.24	-1.31	-0.96	-1.29
TRPM4	1.72	0.11	0.3383	0.15	-0.31	0.14	0.03	0.32	0.26	0.36	0.6	-0.97	-1.24	-1.25	-0.69	-0.31	-6.64	-0.88	-1.16
UTP3	1.72	0.15	0.4044	-0.07	-0.01	0.11	0.02	-0.02	-0.06	-0.02	-0.07	0.04	-0.18	-0.08	-0.09	0.03	-0.09	-0.08	-0.11
HNRNPDL	1.72	0.11	0.3394	-0.39	-0.01	0.17	0.22	-6.64	0.18	0.64	-6.64	0.13	0.43	-0.03	0.6	-6.64	-0.15	-0.06	-0.48
PPIA	1.72	0.11	0.3389	0.07	-0.21	0.25	-0.09	-6.64	-0.85	-0.63	-0.09	-0.29	-0.09	0.03	-0.03	-0.65	-1.11	-0.42	-0.31
RBM4B	1.72	0.15	0.3929	-0.03	0.4	0.79	-6.64	-6.64	-6.64	-6.64	-6.64	0.44	-6.64	-6.64	-6.64	-6.64	0.74	-6.64	0.73
LAMA5	1.72	0.13	0.3636	0.09	0.19	-0.02	-0.24	0.24	0.2	-0.21	-0.44	-0.16	-0.04	-0.34	-0.3	-0.41	-0.15	-0.11	-0.69
TBX2	1.72	0.11	0.3389	0.01	0.03	-0.02	0.04	-0.48	-0.46	-0.14	-0.2	0.29	0.11	-0.02	-0.04	0	-0.25	-0.06	0.07
HN1	1.72	0.15	0.4025	-0.72	0.06	0.07	0.42	-0.69	-0.43	-0.24	-0.71	-0.52	-0.69	-0.36	0.4	-0.66	-0.28	-1.3	-0.51
ID1	1.72	0.11	0.3357	-0.02	0.34	-0.05	-0.28	-0.22	0.15	0.37	0	-0.22	0.07	0.03	-0.24	-1.75	-0.99	-0.85	-0.97
NOL8	1.72	0.11	0.3389	0.33	0	-0.51	0.11	-6.64	-6.64	-0.36	-0.28	-6.64	0.42	0.07	0.07	0.37	0.12	0.56	0.1
FAM208B	1.72	0.11	0.3407	-0.24	0.07	0.08	0.12	0.16	-0.01	0.04	-0.35	-0.03	-0.32	-0.12	-6.64	-0.42	-6.64	-0.64	-0.1
DDX11	1.72	0.11	0.3415	-0.08	-0.06	-0.08	0.24	-0.25	-0.31	-6.64	-0.17	0.17	-0.11	-0.23	-0.25	-0.46	-6.64	-0.19	0.08
ATP1B3	1.72	0.11	0.3326	-0.1	0.12	0	0.03	0.01	0	-0.07	-0.27	0.18	0.11	0.15	0.12	-0.58	-0.42	-0.5	-0.5
PROCR	1.71	0.11	0.334	-0.05	-0.14	0.15	0.08	-0.29	0.19	-0.13	-0.07	-0.43	-0.85	-0.87	-0.81	0.11	0.08	0.2	0.15
MRPL32	1.71	0.15	0.3947	-0.05	-0.33	-0.15	0.46	-0.26	-0.05	-0.06	0.04	-0.41	-0.17	-0.19	-0.11	-0.78	-0.58	-0.72	-0.87
COX7A2	1.71	0.11	0.3349	-0.03	0.22	0.06	-0.23	0.09	0.52	-0.08	0.19	-0.22	-0.28	-0.02	-0.18	-1.32	-1.13	-0.51	-0.75
EEF1D	1.71	0.15	0.3932	-0.14	-0.07	0.08	0.16	-0.02	0.04	0.16	-0.07	-0.15	-0.26	-0.27	-0.24	-0.24	-0.18	-0.13	-0.14
PLXNA3	1.71	0.11	0.3392	0.14	0.33	0.1	-0.71	-0.3	-6.64	0.7	-6.64	0.31	0.25	0.23	-6.64	-0.16	-0.2	0.06	-0.12
HOMER3	1.71	0.11	0.3447	-0.28	-0.32	0.54	-0.05	-0.73	-1.26	-0.94	-0.07	-1.44	-1.05	-0.69	-1.65	0.68	-0.21	0.74	0.06
HEATR5B	1.71	0.15	0.395	-0.12	0.05	-0.03	0.15	-0.22	-0.31	-0.16	0.03	-0.1	-0.01	-0.04	-0.09	-0.08	0.08	-0.18	-0.14
AURKB	1.71	0.11	0.3362	-0.07	-0.07	0.1	0.09	-0.24	-0.22	-0.24	-0.24	0.14	0.38	-0.57	-0.26	-0.05	-0.34	0.11	-0.11
CRYBG3	1.71	0.14	0.3777	-0.09	-0.29	0.22	0.15	-0.61	-0.11	-0.13	-0.05	-0.04	-0.5	-0.36	-0.42	-0.08	0.36	-0.56	-0.42
ALDH1A1	1.71	0.11	0.3394	-0.19	0.28	-0.81	0.47	-3.79	-3.07	-3.79	-3.15	2.56	2.52	2.66	3.2	-4.03	-6.64	-4.47	-4.43
ELMOD2	1.71	0.11	0.3359	0.31	0.59	-0.26	-1.1	-0.37	-6.64	0.06	-0.57	0	0.26	0.04	0.53	-6.64	-6.64	-0.43	-0.23
MMS22L	1.71	0.15	0.3963	0.47	-6.64	-0.12	0.78	-6.64	-6.64	-6.64	0.37	-6.64	-6.64	-6.64	1.44	-6.64	-6.64	-6.64	0.3
SHKBP1	1.71	0.11	0.3446	-0.03	0.23	0.12	-0.33	-6.64	-0.67	-0.11	-0.03	0.18	-0.49	0.05	-0.07	-6.64	-0.54	-0.18	0.01
COPS5	1.71	0.17	0.4305	0.05	0.19	-0.21	0	-0.11	-0.11	-0.17	-0.26	-0.04	0.01	-0.19	-0.2	-0.16	-0.18	-0.25	-0.04
GRB2	1.7	0.11	0.3442	-0.07	-0.11	0.06	0.16	0.25	0.27	0	-0.06	-0.2	-0.13	-0.49	-0.21	-0.72	-0.13	-0.29	-0.26
ARIH2	1.7	0.11	0.3383	0	0.03	-0.12	0.13	0.25	0.38	-0.27	0.08	-0.51	-0.49	0.15	-0.22	-0.49	-0.46	-0.35	-0.08
BANF1	1.7	0.14	0.3783	-0.62	0.45	-0.07	0.09	-0.91	-0.64	0.15	-0.72	-0.56	-1.44	-1.13	-0.56	-0.5	0.2	-0.25	0.36
GOLPH3L	1.7	0.12	0.3473	-0.07	0.13	-0.07	0.06	-2.35	-6.64	0.27	-0.29	-0.04	-0.32	-0.19	-0.57	-0.21	-0.72	0.01	-0.15
TACSTD2	1.7	0.17	0.4241	0.33	0.32	-0.45	-0.33	-0.16	0.03	-0.09	-0.36	-0.37	-0.43	-0.4	-0.42	-0.35	-0.72	-0.7	-0.9
BIN1	1.7	0.12	0.3453	-0.2	0.22	-0.22	0.19	-0.15	-0.27	-6.64	-0.29	-0.53	-0.35	-0.59	-6.64	0.18	-0.23	0.06	0.34
INTS4	1.7	0.15	0.4051	-0.06	-0.16	0.25	-0.01	-0.13	-0.18	-0.05	0.11	-0.17	-0.03	-0.15	-0.09	-0.11	-0.44	-0.33	-0.32
REEP6	1.7	0.11	0.3396	0.57	-0.16	-0.3	-0.23	0.02	-1.14	-0.24	-0.06	-1.24	0.22	-0.19	-0.49	-0.12	-6.64	-1.63	-0.59
TSC2	1.7	0.12	0.3484	0.13	0.01	-0.12	0.03	-0.17	0.52	-6.64	-6.64	-6.64	-0.05	0.09	0.13	0.3	0.18	0.39	0.38
TRAFD1	1.7	0.11	0.339	0.12	0.14	-0.16	-0.07	-0.63	-1.56	-0.12	-0.03	-0.13	-0.04	0.08	-0.06	-0.22	0.07	-0.15	-0.17
MXRA7	1.7	0.13	0.365	-0.29	0.22	0.17	-0.09	-0.28	-0.19	-0.09	-0.21	-0.02	-0.81	0.19	0.02	-0.85	0.14	-0.35	-0.73
SPATA33	1.7	0.12	0.3498	-0.07	0.1	0.14	-0.13	-6.64	-6.64	-6.64	0.26	0.46	0.13	0.41	0.18	-0.19	-0.02	0.6	-0.05
PAXBP1	1.7	0.12	0.346	0.09	-0.18	0.15	-0.02	-0.55	-0.57	0.24	-0.06	-0.23	-0.38	-0.11	0	0.28	0.07	-0.66	-0.23
COMT	1.69	0.13	0.3649	-0.08	0.07	-0.03	0.09	-0.28	-0.28	0.14	-0.1	-0.08	-0.07	-0.08	-0.08	-0.21	0	-0.07	0.11
EPHB4	1.69	0.16	0.4064	1.44	-1.04	-6.64	-0.26	0.84	-6.64	-6.64	-0.46	-6.64	-6.64	-6.64	-6.64	-6.64	-6.64	0.02	-6.64
METTL3	1.69	0.13	0.3646	-0.07	0.14	0.23	-0.31	0.08	0.33	-0.89	-0.87	-0.63	-0.12	-0.35	-0.3	0.03	-0.4	-0.02	-0.16
DTNB	1.69	0.12	0.3511	0.04	0.07	0.03	-0.09	0.42	0.04	0.4	-6.64	0.12	0.2	-0.02	0.22	0.23	-6.64	-6.64	0.28
FBXO28	1.69	0.13	0.3646	-0.16	-0.08	0.17	0.1	-0.63	-0.05	-0.01	-0.45	-0.04	0.14	-0.16	-0.16	-0.54	0.08	-0.2	-0.02
GSTM3	1.69	0.11	0.344	0.04	0.06	-0.08	0.03	-0.26	-0.22	-0.65	-0.51	0.02	0.1	-0.08	-0.12	0.22	0.03	0.01	0.01
ATOX1	1.69	0.17	0.4303	-0.62	-0.27	0.2	0.5	-0.87	-0.79	0.07	-0.85	-0.13	-0.41	-0.4	-0.69	-0.53	-0.4	-0.65	-0.25
MVP	1.68	0.12	0.3513	0.02	0.21	-0.01	-0.18	-1.02	-0.99	-0.78	-0.94	0.97	0.94	1.05	1.25	-2	-3.86	-2.11	-1.76
ANKRD39	1.68	0.12	0.3509	0.23	-0.27	-0.28	0.28	-0.19	-6.64	-0.06	0.11	0.28	-0.35	-0.92	-0.52	0.1	-6.64	-0.2	-0.16
WARS2	1.68	0.14	0.3867	0.24	0.05	-0.07	-0.21	-0.13	0.04	-0.53	0.02	-0.44	-0.14	-0.39	0.26	-0.27	-0.29	-0.23	-0.19
HNRNPC;HNRNPCL4;HNRNPCL1;HNRNPCL3;HNRNPCL2	1.68	0.12	0.3529	-0.24	-0.22	0.17	0.27	-6.64	0.05	-0.01	-0.15	-0.26	-0.28	-0.35	0.35	-0.41	-6.64	-0.3	-0.35
L2HGDH	1.68	0.18	0.4397	0.32	0.17	-0.14	-0.39	-0.14	-0.19	-0.41	-0.62	-0.25	0.01	-0.31	-0.25	-0.28	-0.23	-0.35	-0.45
SMEK1	1.67	0.12	0.3498	0.09	-0.04	-0.07	0.07	-0.2	-0.22	-0.06	-0.63	-0.01	-0.04	-0.14	0.04	0.24	0.06	-0.22	-0.14
RANBP2	1.67	0.15	0.3955	0.06	0.04	0	-0.05	-0.02	-0.1	-0.07	-0.11	-0.04	0.01	0.04	0.06	-0.02	-0.01	-0.07	-0.06
NENF	1.67	0.16	0.4066	-0.53	0.04	0.34	0.08	-0.31	-0.29	-0.17	-0.67	-0.75	-0.73	-0.64	-0.11	-0.28	0.48	-0.59	-0.33
PGM1	1.67	0.12	0.3594	0.13	0.14	-0.11	-0.13	0.28	0.24	0.21	0.11	-0.39	-0.32	-0.44	-0.42	-0.35	-0.4	-0.33	-0.34
ARFGAP3	1.67	0.14	0.3815	0.21	0	0.12	-0.33	-0.52	0.15	-0.31	-0.22	0.03	0.02	0.01	0.07	-0.67	-0.22	-0.71	-0.65
STOML2	1.67	0.16	0.4167	-0.02	0.17	-0.1	-0.01	0.06	-0.05	0.06	-0.07	-0.09	-0.09	-0.17	-0.13	-0.11	-0.07	-0.22	-0.25
CCZ1;CCZ1B	1.67	0.12	0.35	-0.03	-0.14	0.14	0.07	-0.34	-0.18	0.04	-0.16	0.25	0.21	0.1	-0.42	0.02	-1.34	-0.19	-0.74
NR1H2;NR1H3	1.67	0.12	0.3599	0.12	0.01	-0.05	-0.02	0.6	-0.02	0.25	0.07	-0.2	-1.02	-0.36	-0.35	-6.64	-0.06	-6.64	-0.27
DENND4C	1.67	0.12	0.3533	-0.34	-0.04	-0.42	0.61	-0.48	-0.31	-0.48	-6.64	-6.64	-0.05	-0.19	0.16	-0.42	-0.32	-0.04	-0.3
NDUFB6	1.66	0.17	0.4303	0.36	-0.08	0.18	-0.56	-0.32	-0.32	-0.87	-0.26	-0.32	-0.08	-0.01	-0.05	-0.51	-0.7	-0.51	-0.59
CKAP2	1.66	0.14	0.3824	-0.39	0.11	0.23	0.04	-0.46	-0.02	-0.79	-0.72	-0.03	-0.27	-0.64	-0.63	0.39	-0.16	-0.08	-0.05
CEP55	1.66	0.12	0.3577	0.09	-0.3	-0.06	0.27	-0.93	-0.28	-0.29	-0.08	-0.57	-0.56	-1.14	-0.83	-0.09	-0.2	0.88	0.17
TRIP11	1.66	0.14	0.3864	-0.05	0.28	-0.05	-0.16	-0.67	-0.39	-0.12	-0.41	0.28	-0.31	-0.15	-0.13	-0.18	-0.02	0.02	-0.23
INADL	1.66	0.14	0.3817	-0.33	-0.19	0.2	0.28	-0.16	-0.16	-0.28	-0.82	-0.25	0	0.35	0.16	-0.78	-0.53	-0.37	-1
WDR33	1.66	0.13	0.3736	-0.02	-0.12	0.16	0.02	-0.01	-0.11	-0.28	-0.15	-0.09	-0.07	-0.09	0.15	0.01	-0.6	-0.12	-0.09
COX6C	1.66	0.13	0.3696	-0.03	-0.2	0.22	0.04	0.09	-0.2	-0.2	-0.4	0	0.16	0.2	-0.19	-0.81	-0.15	-0.51	-0.3
ERCC6L	1.66	0.12	0.3599	-0.01	0.15	0.13	-0.24	-0.49	-0.71	-0.47	0.04	-0.32	-0.67	-0.7	-0.19	0.13	0.13	0.29	0.22
ARHGEF40	1.66	0.12	0.3599	0.02	-0.2	-0.37	0.47	-6.64	-6.64	-0.42	-0.28	0.71	0.12	-0.31	0.75	0.07	-6.64	0.32	0.54
TFIP11	1.66	0.14	0.3845	0.04	0.12	0.02	-0.14	-0.08	-0.24	-0.17	-0.38	0.06	0.08	-0.17	0.06	-0.18	-0.03	0.01	-0.17
IFI16	1.66	0.12	0.3562	0.1	0.13	-0.02	-0.16	-0.17	-0.59	-0.52	-0.3	0.28	0.19	0.36	0.49	-0.45	-0.84	-0.35	-1.71
TPM4	1.65	0.12	0.3599	-0.15	0.16	-0.28	0.26	-0.99	0.17	0.03	-0.16	0.1	-0.03	0.28	0.16	-1.45	-0.84	-1.1	-0.41
AKAP1	1.65	0.17	0.4258	-0.28	-0.07	0.15	0.21	-0.24	-0.35	-0.21	-0.3	-0.25	-0.17	-0.47	-0.42	-0.02	-0.18	0.13	0.05
CNPY4	1.65	0.13	0.3625	0.11	-0.08	0.37	-0.47	-6.64	0.2	0.14	0.33	-0.02	0.02	0.25	0.36	0.08	-6.64	0.33	-6.64
ZDHHC5	1.65	0.12	0.3578	-0.09	-0.02	0.03	0.14	-0.4	-0.45	0.08	0.04	-0.07	0.18	0.44	0.26	-0.92	-0.41	-0.43	-0.77
SORBS3	1.65	0.12	0.361	-0.61	0.29	0.07	0.16	-0.14	-0.2	-0.4	-6.64	0	-0.29	-6.64	0.15	-0.12	-0.52	-0.18	-0.21
NUCB2	1.65	0.17	0.4314	-0.47	0.71	-0.52	-0.03	-0.87	-0.83	-0.32	-1.09	-0.33	-0.59	-0.61	0.31	-0.74	-0.22	-1.16	-0.56
RNASEH2C	1.65	0.13	0.3651	-0.11	0	0.09	0.08	-0.36	-0.21	-0.05	-0.13	-0.06	-0.3	-0.45	-0.23	-6.64	0.68	-6.64	-0.07
MTIF3	1.65	0.15	0.4031	0.06	0.19	0.02	-0.24	-0.02	0.15	-0.03	-0.13	-0.05	0.06	-0.29	-0.18	-0.39	-0.49	-0.29	-0.39
RAD51AP1	1.65	0.13	0.3652	-0.11	-0.07	0.18	0.04	-6.64	-0.63	-0.32	-0.23	0	0.26	-0.2	-0.24	0.09	-6.64	0.18	-0.12
PDRG1	1.65	0.17	0.4264	-0.23	-0.06	0.14	0.17	0	0.06	-0.24	-0.23	-0.28	-0.34	-0.45	-0.14	-0.07	-0.01	-0.08	-0.22
ZMYND11	1.65	0.12	0.3594	0.46	0.12	-0.25	-0.44	-0.47	-0.23	-0.7	-0.34	-0.27	0.3	-0.19	-0.27	-6.64	-0.88	-0.85	-0.92
RPS23	1.64	0.12	0.3585	0.06	-0.04	0.06	-0.02	-0.23	-0.31	0.02	0.01	0.1	0.17	0.02	-0.1	-0.24	-0.23	-0.04	-0.01
RRP12	1.64	0.13	0.3718	0.04	0.13	-0.08	-0.04	-0.32	-0.21	-0.07	-0.12	0.07	0.21	0.03	0.04	-0.25	-0.32	-0.21	-0.04
TRIM23	1.64	0.14	0.3849	-0.17	0.07	0.05	0.09	-0.19	-0.15	-0.23	-0.15	-0.28	0.14	0.03	0.17	-0.32	-0.03	-0.07	-0.35
MDP1	1.64	0.13	0.3636	0.32	0.24	-0.63	-0.05	0.09	1.23	0.85	0.56	0.04	-6.64	-1.09	0.19	-0.09	-0.49	-6.64	-6.64
POLR1A	1.64	0.14	0.3824	0.09	0.01	0.2	-0.29	0.05	0.21	-0.26	-0.17	-0.07	-0.17	-0.04	0.13	-0.72	-0.68	-0.54	-0.41
PJA2	1.64	0.17	0.4249	-0.06	-6.64	0.39	0.82	-0.92	-0.61	-0.2	-6.64	-6.64	-6.64	-6.64	-6.64	-6.64	-6.64	-6.64	-0.39
DLG3	1.64	0.13	0.368	0.05	0	0.02	0	-0.12	-0.23	-0.43	-0.18	-0.36	-0.24	-0.12	-0.14	-1.98	-6.64	0.02	-0.15
VPS26A	1.64	0.17	0.4248	0.12	0.06	-0.03	-0.11	-0.23	-0.1	-0.11	-0.09	-0.14	-0.18	-0.09	0.07	0	-0.07	0.05	-0.08
PRPF6	1.64	0.17	0.4252	-0.12	0	0.07	0.1	-0.2	-0.09	-0.09	0.02	-0.12	-0.02	-0.13	0.03	-0.22	-0.08	-0.08	0.05
LSM8	1.64	0.15	0.3957	-0.24	0.27	-0.02	0	-0.22	-0.42	-0.1	-0.57	-0.31	-0.24	-0.26	0.26	-0.39	0.13	-0.51	0.11
ZC3H15	1.64	0.13	0.3686	-0.08	-0.08	0.12	0.09	-0.22	0.1	-0.11	0.03	-0.45	-0.31	-0.34	-0.45	0.02	0.21	-0.08	0.07
USP16	1.63	0.13	0.3655	-0.11	-0.26	0.35	0	-6.64	-0.58	0.27	-0.32	-0.31	-0.52	0.22	-0.21	-0.68	-1.05	-0.61	-0.39
PRPF18	1.63	0.13	0.3676	0.18	0.1	-0.39	0.1	-0.31	0.59	-0.11	-0.36	0.18	0.07	-0.05	-0.4	-0.26	-6.64	-6.64	-0.78
EIF2S3;EIF2S3L	1.63	0.12	0.3622	0	0.01	0	0.04	-0.07	-0.14	-0.02	-0.07	-0.01	0.06	-0.05	0	0.02	0	-0.02	0.08
VAC14	1.63	0.13	0.37	0.1	0.09	0.06	-0.22	-0.63	-0.57	-0.23	0.19	-0.19	-0.1	-0.09	-0.18	-0.22	-0.54	0.06	0.36
HAT1	1.63	0.13	0.3679	-0.12	0.06	-0.12	0.21	0.06	-0.03	0.02	0.21	-0.69	-0.53	-0.56	-0.78	-0.26	-0.07	0.11	0.09
MIA3	1.63	0.17	0.4278	0.16	0.16	-0.13	-0.16	-0.06	-0.12	-0.09	-0.23	-0.07	-0.03	0.09	-0.04	-0.3	-0.27	-0.42	-0.29
SLC20A2	1.63	0.13	0.363	-0.03	0.01	-0.08	0.15	0.47	-0.12	0	0.46	-0.4	-0.34	-0.13	-0.06	-0.85	-0.49	-0.21	-0.56
SPNS1	1.63	0.13	0.3677	0.07	-0.31	0	0.25	-0.09	-0.2	-0.5	-6.64	-0.42	0.01	0.13	-0.15	-1.22	-0.23	-0.61	-0.76
CAD	1.63	0.13	0.369	0.04	0.04	-0.01	-0.01	0.09	0.14	-0.02	0.11	-0.54	-0.47	-0.56	-0.48	0.06	0.03	0.08	0.08
EEF1A2	1.63	0.17	0.4301	0.17	0.31	-0.33	-0.18	-0.34	-0.35	-0.37	-0.45	-0.44	-0.58	-0.49	-0.42	0.15	-0.07	0.12	-0.08
BLOC1S1	1.62	0.13	0.37	0.14	-0.05	-0.35	0.24	-0.05	-0.4	-6.64	-0.4	-0.07	-0.13	0.15	-6.64	-0.21	-0.14	-0.13	0.12
SCO1	1.62	0.13	0.366	-0.06	-0.02	0.17	-0.04	-0.17	-0.44	-0.21	-0.46	-0.53	-0.09	-0.34	-0.14	0.13	0.2	0.2	0.16
DNTTIP1	1.62	0.13	0.37	0.09	0.03	-0.22	0.14	-0.15	0.03	-0.05	-0.34	-0.05	0.31	-0.75	-0.8	0.03	-0.5	-0.2	0.11
DYSF	1.62	0.13	0.3687	-0.07	0.21	0.11	-0.23	0.17	-0.09	-0.4	-0.76	-2.82	-1.91	-1.81	-2.88	0.54	1.15	0.07	0.8
EPHB2	1.62	0.13	0.369	0.06	0.2	-0.14	-0.08	0.01	-0.33	0.27	-0.15	0.39	-0.18	-0.09	0.03	-0.51	-0.59	-0.68	-0.46
SHROOM2	1.62	0.19	0.4595	-0.25	0.88	-0.69	-0.45	-0.24	-0.8	-0.41	-0.62	-0.9	-0.81	-0.99	-0.95	-0.19	-0.66	-0.84	-1.06
DBNL	1.62	0.16	0.421	-0.15	-0.01	0.05	0.15	-0.24	-0.32	-0.05	-0.17	-0.13	-0.08	0	-0.16	-0.04	-0.22	0.1	0.04
CDC16	1.62	0.19	0.4509	-0.24	0.18	-0.2	0.26	-0.24	-0.38	-0.21	-0.04	-0.4	-0.17	-0.38	-0.18	-0.18	0.07	-0.3	-0.2
KYNU	1.62	0.14	0.3824	0.11	0.24	-0.15	-0.18	-0.24	-0.38	-0.08	-0.22	-0.56	-0.86	-0.4	-0.43	0.08	0.1	0.21	0.13
INCENP	1.62	0.14	0.3795	0.15	-0.12	-0.17	0.16	-0.31	-0.29	-0.11	-0.39	-0.04	-0.1	-0.7	-0.54	-0.01	0.25	0.3	-0.35
DDX27	1.62	0.13	0.3679	0.03	0.03	0	-0.01	-0.08	-0.17	0.09	0.02	0.07	0.09	-0.01	-0.02	-0.01	-0.17	-0.03	-0.16
CTTN	1.62	0.13	0.366	-0.06	-0.03	0.12	0.02	0.09	0.06	0.17	0.1	-0.51	-0.51	-0.54	-0.53	-0.09	0	0.08	0.04
HSPA12A	1.62	0.13	0.366	0.01	-0.15	0.11	0.07	0.2	0.31	-0.04	0.15	-0.92	-0.72	-0.4	-0.54	-0.22	-0.31	0.01	0.15
HS2ST1	1.62	0.13	0.3736	0.14	-0.22	-0.07	0.16	-0.88	-0.91	-0.29	0.02	0.15	0.05	-0.29	-0.29	-0.3	0.07	-0.17	0.21
FTSJ2	1.62	0.13	0.3705	-0.31	-0.01	-0.02	0.33	-6.64	-0.79	-0.44	-0.84	-0.1	0.19	-0.06	-0.3	-0.61	-0.32	-0.28	-0.46
RALB	1.62	0.14	0.3757	0.02	-0.04	-0.07	0.14	0.17	0.22	-0.15	-0.13	-0.05	-0.21	-0.48	-0.09	-0.13	-0.01	-0.16	-0.17
SEC23B	1.62	0.18	0.4363	0.12	0.08	-0.11	-0.04	-0.24	-0.12	-0.05	-0.18	-0.08	0.02	-0.16	0	-0.03	-0.05	0.03	-0.12
CA12	1.62	0.17	0.4305	-0.43	-6.64	-1.94	1.6	-6.64	-6.64	-0.86	-6.64	-6.64	-6.64	1.37	-6.64	-6.64	-0.87	-6.64	-6.64
SHC1	1.62	0.17	0.4274	0.07	-0.06	-0.1	0.13	0	-0.17	-0.16	-0.23	-0.07	-0.07	-0.21	-0.08	0.05	-0.08	-0.09	0.08
SHARPIN	1.61	0.13	0.3685	-0.48	-0.24	0.48	0.11	-0.1	0.24	-0.04	-0.21	-0.72	-1.08	-6.64	-0.07	-0.7	-0.48	-0.95	-0.67
HMGN5	1.61	0.16	0.4102	-0.39	-0.11	0.1	0.35	-0.62	0.25	-0.19	-0.32	-0.44	-0.15	0.18	0.1	-0.61	-0.97	-0.57	-0.46
INPP4B	1.61	0.13	0.372	-0.13	0	0.2	-0.04	0.22	-0.01	0.47	0.72	-0.44	-1.37	-2.89	-0.78	-0.52	-0.13	-0.11	-0.58
CLK2	1.61	0.13	0.3757	0.08	-0.07	-0.17	0.19	-6.64	-0.09	0.36	0.24	0.09	0.59	0.2	0.32	-6.64	0.13	0.63	-6.64
DBT	1.61	0.17	0.4326	0.07	0.06	-0.49	0.31	-0.76	-0.43	-0.24	-0.74	-0.14	0.08	-0.12	-0.09	0.06	-0.58	-0.39	-0.42
NDUFB4	1.61	0.13	0.37	0.13	-0.01	0.03	-0.1	0.13	-0.05	-0.03	0.11	0.05	0.04	0.22	0.26	-0.92	-0.83	-0.83	-0.76
NDUFA2	1.61	0.14	0.3879	0.24	0.07	-0.04	-0.27	-0.3	-0.26	-0.24	0.22	-0.04	0.06	0.08	-0.05	-0.82	-0.85	-0.35	-0.2
LRRC47	1.61	0.15	0.3894	0.09	-0.01	0.01	-0.03	-0.03	-0.02	-0.11	-0.11	0.08	0.06	-0.01	0.05	-0.17	-0.03	-0.13	-0.1
SNAPIN	1.61	0.18	0.4392	0.09	0.2	-0.1	-0.16	-0.15	0.14	-0.17	-0.12	-0.12	-0.18	-0.39	-0.03	-0.17	-0.25	-0.18	-0.06
MTX1	1.61	0.15	0.4044	0.16	0.12	-0.24	-0.01	-0.47	-0.28	0.03	-0.03	-0.16	-0.24	-0.36	-0.39	-0.28	-0.32	0.25	0.17
VPS26B	1.61	0.13	0.3738	0	0.11	0.09	-0.16	-0.02	-0.05	-0.32	-0.09	-0.33	-0.47	-0.5	-0.58	-0.01	0.22	0.17	0.14
SCFD1	1.61	0.16	0.421	0	0.13	0.01	-0.1	-0.1	-0.13	-0.21	-0.06	-0.2	-0.16	-0.08	-0.13	-0.05	0.1	0.09	-0.01
DCUN1D5	1.61	0.15	0.391	-0.11	-0.35	0.24	0.2	-0.25	-0.17	-0.35	0.18	-1.14	-0.87	-0.66	-0.54	0.04	0.19	-0.12	0.07
DYNLT1	1.6	0.13	0.3751	-0.07	0.23	-0.07	-0.06	-0.53	0.07	0.17	-0.04	-0.63	-0.29	-0.74	-0.41	-0.09	0.23	0.12	-0.08
CHMP1A	1.6	0.16	0.4139	0.22	-0.03	-0.28	0.1	-0.23	-0.03	-0.79	-0.2	-0.32	-0.2	-0.08	-0.4	0.29	-0.24	-0.12	-0.15
PCM1	1.6	0.14	0.3773	-0.11	-0.28	0.19	0.2	-6.64	1.3	0.34	0.01	0.12	0.34	0.36	0.07	-6.64	-6.64	-0.07	-0.16
USP42	1.6	0.14	0.3773	-0.12	0.29	-0.17	0.02	0.73	0.01	-0.47	0.09	0.17	-0.11	0.02	-0.55	-0.17	-6.64	-6.64	-0.83
MIS12	1.6	0.13	0.372	-0.53	0.79	-0.39	-0.23	-0.74	-0.38	0.17	-1.35	0.31	-0.6	-0.49	0.38	-6.64	-0.09	-6.64	-0.13
NCAPG	1.6	0.14	0.3807	-0.12	-0.03	0.18	0	-0.42	-0.22	-0.38	-0.22	-0.23	-0.13	-0.41	-0.34	0.16	0.11	0.19	0.2
NUDT16	1.6	0.14	0.3815	0.12	0.03	-0.03	-0.07	0.13	0.2	-0.11	0.06	-0.14	-0.11	-0.17	-0.33	-0.1	-0.06	-0.23	-0.12
CAP1	1.6	0.14	0.3757	-0.37	-0.25	0.06	0.47	-6.64	0.02	-0.13	-0.4	-6.64	-0.2	0.24	-0.34	-0.06	0.23	-1.18	0.24
USP48	1.6	0.14	0.3804	0.12	-0.12	0.07	-0.02	-0.15	-0.15	-0.48	0.17	-0.14	0.18	-0.02	0.01	-0.38	-0.37	-0.13	0.03
DNM1L	1.6	0.13	0.3751	0.1	0.28	0.03	-0.46	-0.47	-0.64	-0.21	-0.15	-0.97	-0.9	-0.22	-0.19	-0.29	-6.64	-0.17	0.1
RAB31	1.6	0.13	0.373	-0.84	-0.27	0.82	-0.18	-0.32	-1.14	-0.64	-1.53	-1.19	-0.34	-6.64	-0.34	0.18	-0.39	-1.31	0.17
HGH1	1.6	0.13	0.3726	-0.06	-0.09	0.16	0.03	0.03	0.3	0.32	0.29	-0.14	-0.33	-0.36	-0.26	-0.49	-0.49	-0.46	-0.33
VRK2	1.6	0.13	0.3745	-0.03	-0.05	0.2	-0.08	-0.72	-0.52	-0.46	0	-0.34	-0.11	-0.27	-0.16	-0.24	0.17	0.4	0.19
SYNE2	1.59	0.13	0.3726	0.16	-0.14	-0.9	0.57	-0.9	-1.67	-2.97	-0.82	0.75	0.84	1.04	1.08	-2.7	-6.64	-1.06	-1.45
RNF31	1.59	0.14	0.3795	0.15	0.13	0.11	-0.41	0.5	0.31	-0.43	-0.09	-0.48	-0.6	-0.68	0	-6.64	0.31	-6.64	0.01
EFCAB14	1.59	0.14	0.3802	0.34	-0.03	-0.21	-0.1	0.57	0.13	-0.15	-0.78	-0.06	-0.09	-0.16	0.09	-6.64	-0.26	-6.64	-0.33
EML1	1.59	0.14	0.3774	0.26	-0.36	0.56	-0.76	-0.47	-6.64	-0.05	1.55	-0.21	-0.4	1.43	-0.23	-6.64	-6.64	0.15	-0.89
TACC2	1.59	0.14	0.3824	0.07	0.09	-0.15	0.03	-0.15	0.19	0.14	-0.21	-0.3	0.1	0.05	0	-0.42	-0.12	-0.39	-0.33
CDK13	1.59	0.17	0.4287	0.81	-6.64	-0.67	0.72	1.32	-6.64	1.19	-6.64	1.07	-6.64	-6.64	-6.64	-6.64	-6.64	-6.64	-6.64
BOLA1	1.59	0.15	0.391	0.12	0.28	-0.4	-0.03	-0.93	-0.02	-0.04	-0.62	0.15	-0.33	-0.57	-1.08	0.26	-1.03	0.17	0.06
SPAG5	1.58	0.16	0.4202	-0.4	-0.16	0.23	0.28	-0.95	-0.45	0.09	-0.16	-0.36	-0.35	-1.04	-0.5	-0.12	-0.31	-0.02	0.27
KDM2A	1.58	0.14	0.3778	-0.04	-0.04	0.06	0.07	0.04	0.1	0.03	0.07	-0.23	-0.52	-0.47	-0.55	0.03	0.09	0.01	0.03
CHD4	1.58	0.15	0.4038	-0.07	0.01	0.08	0.03	0	0.02	-0.01	0.09	-0.08	-0.09	-0.07	-0.04	-0.23	-0.19	0.04	-0.05
SAAL1	1.58	0.17	0.4275	-0.16	-0.24	0.23	0.17	-0.17	-0.18	0.2	-0.06	-0.02	-0.41	-0.28	-0.5	-0.21	-0.76	-0.08	-0.15
IRS1	1.58	0.18	0.4399	-6.64	-0.17	0.25	0.97	-6.64	-6.64	-6.64	-0.07	-0.46	-0.4	-6.64	-0.29	-6.64	-6.64	-6.64	-6.64
NUMB	1.58	0.17	0.4248	0.16	0.02	-0.24	0.08	0.15	-0.2	0.05	-0.21	-0.43	-0.13	-0.46	-0.34	-0.13	0.11	-0.07	-0.2
MCM10	1.58	0.14	0.3824	-0.25	-0.21	0.45	-0.05	-6.64	0.36	0.52	0.72	0.24	0.31	0.27	0.63	-0.69	-6.64	-6.64	-0.05
DHX36	1.58	0.14	0.3795	-0.01	0.06	0.01	0.01	-0.23	-0.13	0.07	-0.08	0.03	0.08	0.12	0.14	-0.09	-0.3	-0.07	-0.2
SYNRG	1.58	0.19	0.4525	0.18	-0.3	0.07	0.06	-0.47	-0.16	-0.13	0.06	-0.19	-0.43	-0.09	-0.21	-0.09	-0.07	-0.18	-0.1
ZNF385A	1.58	0.15	0.398	0.16	0.26	-0.19	-0.25	0.4	-0.33	-1	-0.38	-0.53	-0.31	-0.56	0.31	-0.08	0.08	-0.2	-0.72
SIRT5	1.58	0.14	0.3783	0.15	0.05	-0.06	-0.09	-0.65	-0.31	-0.4	-1.13	0.08	0.27	0.12	-0.09	0.11	-0.13	-0.06	-0.04
NT5DC3	1.58	0.14	0.3824	0.14	-0.21	-0.47	0.43	-6.64	0.43	-6.64	-6.64	0.4	-0.97	0.39	-0.15	0.51	0.66	0.24	0.58
ITGB5	1.57	0.14	0.3824	-0.3	-0.35	0.22	0.36	-0.4	0.01	0.59	-6.64	-6.64	0.19	0.21	-0.14	-0.26	-0.72	-0.61	-0.19
DNPEP	1.57	0.17	0.4269	0.12	0.1	-0.01	-0.18	-0.1	-0.17	-0.22	-0.03	-0.26	-0.3	-0.31	-0.23	0.02	0.12	-0.03	0.09
IMPDH2	1.57	0.14	0.3802	0.06	0.02	-0.06	0.03	-0.08	0.06	0.17	-0.04	-0.21	-0.07	-0.2	-0.33	-0.01	-0.02	-0.06	0.07
OSBPL9	1.57	0.14	0.3801	-0.11	-0.01	0.11	0.06	-0.15	-0.46	-0.09	-0.43	-0.17	-0.52	-0.44	-0.65	0.15	0.44	0.18	0.19
MADD	1.57	0.14	0.3824	0.39	0.06	-0.56	0.02	0	-0.05	0	-0.08	0.23	0.11	0.08	-0.3	-6.64	-6.64	-0.51	-0.85
PRCP	1.57	0.14	0.3833	-0.23	0.39	-0.13	-0.06	-0.08	0.12	-0.56	-0.41	-1.08	-0.93	-0.97	-0.73	-6.64	0.09	0.39	0.17
USO1	1.57	0.17	0.4314	0.16	0.08	-0.1	-0.1	-0.21	-0.21	-0.28	-0.19	-0.01	0.09	0.07	0.11	-0.24	-0.12	-0.14	-0.19
ARCN1	1.57	0.15	0.4021	0	-0.08	0.07	0.07	0.01	0	-0.01	0.06	-0.18	-0.27	-0.18	-0.21	0.01	-0.05	0.05	0.01
HSD17B11	1.57	0.14	0.3804	0.02	0.09	-0.12	0.05	-0.25	-0.03	-0.78	0.14	-0.21	-0.05	0.35	-0.45	0	-0.23	-0.42	0.18
WASH6P	1.57	0.14	0.3824	0.46	-0.35	-0.03	-0.16	-1.06	-0.69	-0.29	-0.24	-6.64	-0.38	-0.48	-0.47	-0.17	0	-0.01	-0.26
GPN3	1.57	0.14	0.3871	-0.04	-0.21	-0.13	0.37	0.31	-0.1	0.15	-0.23	-0.6	-6.64	-6.64	-0.5	0.39	-0.15	-0.1	-0.07
WRAP53	1.57	0.14	0.3867	-0.15	-0.38	0.2	0.29	-6.64	-0.46	0.02	-0.12	-0.05	-0.34	-0.52	-6.64	-0.45	0.27	0.29	0.32
MRPL47	1.56	0.14	0.3824	-0.03	-0.06	0.07	0.07	0.1	0.03	-0.27	-0.08	0.02	0.15	0.02	-0.28	-0.64	-0.69	0.32	-0.3
ALDH2	1.56	0.15	0.4038	0.19	0.16	-0.22	-0.12	0.25	0.16	-0.09	-0.08	-0.54	-0.57	-0.75	-0.52	-0.25	0.17	-0.2	-0.14
TEX2	1.56	0.14	0.3857	-0.41	0.13	0.27	-0.03	-0.28	-0.3	-2.18	-0.17	-0.28	-0.73	-0.5	-6.64	0.13	-0.13	0.37	-0.09
TCEA1	1.56	0.16	0.4125	0.17	0	-0.02	-0.11	-0.28	-0.17	0.1	-0.1	-0.28	-0.32	-0.22	-0.19	0.14	0.05	0.04	-0.02
FTSJ3	1.56	0.15	0.3944	0.07	-0.09	0.06	0.02	-0.29	-0.18	0.16	0.04	-0.06	-0.05	0.13	-0.04	-0.22	-0.06	-0.1	-0.18
CXorf38	1.56	0.15	0.3911	-0.11	0.02	-0.09	0.22	0.37	0.71	0.56	0.48	0.23	-0.51	-6.64	-6.64	0.42	-6.64	0.38	0.22
SQSTM1	1.56	0.2	0.4674	-0.04	0.19	-0.19	0.07	-0.25	0	0.05	-0.22	-0.07	-0.08	-0.14	-0.17	-0.22	-0.17	-0.13	-0.1
DCAF11	1.56	0.15	0.3894	-0.31	0.04	0.2	0.08	0.01	-0.53	-0.1	-0.99	-0.06	0.3	-6.64	-0.94	-0.25	-0.56	-0.11	-0.35
EYA3	1.56	0.15	0.4038	-0.15	-0.13	0.32	-0.03	0.58	-0.83	-0.11	-0.08	-0.38	0.01	-0.33	-0.34	-0.33	-0.6	0.01	-0.34
NCLN	1.56	0.16	0.4129	0.09	0.09	-0.12	0	0	-0.23	-0.13	-0.06	0.04	0.13	-0.01	0.07	-0.23	-0.09	-0.19	-0.38
INTS12	1.56	0.18	0.4444	-6.64	0.27	0.27	0.7	-6.64	-6.64	-6.64	-6.64	-0.22	0.32	-0.16	-6.64	-6.64	-6.64	-6.64	-0.31
RBM3	1.56	0.14	0.3842	-0.09	0.05	0.13	-0.05	-0.06	-0.05	0.24	-0.33	0.06	-0.24	-0.04	0.51	-0.52	-0.59	-0.36	-0.47
NUDCD3	1.55	0.17	0.4264	-0.11	-0.05	0.03	0.17	-0.28	-0.19	-0.1	-0.19	-0.05	-0.06	-0.02	-0.33	-0.02	0.21	-0.23	0
RANBP6	1.55	0.15	0.3932	-0.26	-0.18	0.19	0.24	0	-6.64	0.07	-0.61	-0.28	-0.03	-0.39	-0.48	0.91	-0.31	0.29	-6.64
CORO1B	1.55	0.15	0.4027	0.09	0.14	-0.1	-0.09	-0.15	0.05	0.09	-0.04	-0.49	-0.26	-0.4	-0.4	0.05	0.1	0.08	-0.12
UTP18	1.55	0.16	0.4202	0.03	-0.12	0.1	0.05	-0.22	-0.12	-0.06	-0.12	0.18	0.06	0.01	-0.13	-0.19	-0.28	0.04	-0.17
EP300	1.55	0.18	0.4435	0.03	0.37	-0.22	-0.2	-0.55	-0.66	-0.31	-0.57	0.24	-0.02	0.05	-0.19	-0.28	-0.36	-0.32	-0.04
SACM1L	1.55	0.17	0.4216	0.1	0.05	0	-0.11	0.12	0.22	-0.14	-0.08	-0.23	-0.17	-0.12	-0.11	-0.16	-0.08	-0.12	-0.05
UBE2D2	1.54	0.15	0.398	0.13	0	0.03	-0.11	0.02	-0.23	-0.02	-0.06	0.06	-0.16	-0.04	-6.64	-0.05	-6.64	0.15	-0.02
TMEM214	1.54	0.15	0.3896	0.04	0.05	0.04	-0.08	-0.09	-0.17	0.07	-0.08	-0.17	-0.14	-0.43	-0.36	0.1	0.06	0.12	0.1
TANGO6	1.54	0.15	0.3957	0.28	-0.3	0.04	-0.02	-0.36	-0.06	-0.76	-0.65	-0.77	0.34	-0.39	-0.06	-6.64	-0.49	-0.46	0.14
WBP11	1.54	0.21	0.4767	-0.14	0.12	0.06	0	0.01	-0.11	-0.06	-0.02	-0.08	-0.07	-0.03	-0.07	-0.08	-0.21	-0.1	-0.09
NCKAP1	1.54	0.15	0.3932	0.07	0.04	0.04	-0.11	0.08	0.16	0.17	0.28	-0.35	-0.28	-0.27	-0.24	-0.33	-0.08	-0.22	-0.15
STX4	1.53	0.2	0.4678	0	0.64	-0.25	-0.66	-0.52	-0.12	-0.29	-1.07	-0.81	-0.5	-0.5	-0.74	-1.1	-0.02	-0.42	-0.07
CRELD2	1.53	0.16	0.4214	-0.28	-0.08	-0.03	0.36	-1.34	-0.44	0.09	-0.13	-0.09	0.05	-0.08	-0.51	-0.53	-0.35	0.02	0.01
SLC33A1	1.53	0.15	0.4015	0.16	0.09	-0.17	-0.05	-0.31	-0.2	-0.86	-0.19	0.11	0.36	0.06	-0.01	0.06	-0.38	-0.59	-0.16
FAM98B	1.53	0.17	0.425	0.09	0.1	-0.13	-0.01	0.13	-0.01	0.04	-0.16	-0.1	0.04	0.09	-0.33	-0.18	-0.35	-0.11	-0.22
LRIF1	1.53	0.19	0.4533	0.11	-6.64	0.79	0.28	-6.64	-6.64	-6.64	0.31	-6.64	-0.51	-6.64	-6.64	-6.64	-6.64	-0.09	0.37
TKT	1.53	0.15	0.3969	0.09	0.05	-0.04	-0.05	-0.33	-0.33	-0.26	-0.26	0.1	0.2	0.15	0.14	-0.14	-0.13	-0.13	-0.08
ITPR2	1.53	0.15	0.4021	0.43	-0.01	-0.63	0.07	0	0.33	0.27	-0.34	0.53	0.17	-6.64	0.61	0.88	-6.64	-6.64	0
TNIK	1.52	0.15	0.4019	-0.03	-0.58	0.35	0.16	0.18	0.18	-6.64	0.38	-0.53	-6.64	-0.92	0.05	0.45	-0.72	-0.31	0.15
NOLC1	1.52	0.19	0.4535	0.2	-6.64	0.72	0.31	-6.64	0.48	-6.64	-6.64	-0.7	-6.64	-6.64	-6.64	-6.64	0.01	-6.64	0.39
RPL11	1.52	0.19	0.4569	-0.15	-0.09	0.12	0.15	-0.3	-0.28	0.05	-0.03	-0.05	-0.02	-0.06	-0.01	-0.29	-0.27	-0.15	0
DHX15	1.52	0.18	0.4441	0.07	0.06	0.01	-0.09	0.04	0.02	-0.13	-0.03	-0.14	-0.12	-0.18	-0.1	0.02	0.06	-0.01	-0.06
ACTR5	1.52	0.18	0.4435	-0.23	-0.27	0.31	0.17	-0.47	-0.5	0.21	-0.1	-0.4	-0.13	-0.83	-0.13	-0.01	0.19	-0.64	-0.46
BLMH	1.52	0.16	0.4191	0.04	0.08	-0.16	0.09	-0.15	0.02	-0.01	0	-0.11	0.18	-0.04	0.01	-0.15	-0.45	-0.53	-0.16
NDUFA13	1.52	0.16	0.4112	0.31	-0.15	0.02	-0.17	-0.02	0.43	0.01	0.08	-0.11	-0.08	0	-0.11	-0.67	-0.94	-0.84	-0.83
NDUFS1	1.51	0.15	0.4021	0.12	0.02	0.01	-0.1	0.13	0.14	-0.05	0.02	0.15	0.09	0.05	0.1	-0.82	-0.63	-0.47	-0.63
WDR82	1.51	0.2	0.4705	0.16	0.07	-0.08	-0.11	-0.2	-0.14	-0.05	-0.08	-0.14	0.02	0.04	0.03	-0.23	-0.1	-0.14	-0.12
CTH	1.51	0.22	0.4926	0.47	0.8	-1.26	-1.03	-0.9	-1.2	-1.31	-1.52	-1.15	-1.17	-1.22	-1.06	-0.95	-0.24	-0.96	-0.94
TMEM126A	1.51	0.16	0.4066	0.12	-0.01	-0.04	-0.03	0.26	-0.09	0.21	0.09	-0.87	-0.81	-0.31	-0.7	0.24	-0.04	0.15	-0.24
REEP3	1.51	0.16	0.4097	-0.27	-0.37	0.39	0.18	0.03	-0.46	-0.09	0.19	-0.39	-0.39	0.12	0.66	-6.64	-6.64	0.16	-0.66
FBXL18	1.51	0.16	0.4112	0.01	0.18	-0.04	-0.1	-0.03	-0.05	-0.37	-0.24	-0.45	-0.24	-0.41	-0.37	0.28	0.31	-0.05	0.03
PTGFRN	1.51	0.16	0.415	-0.03	-0.25	0.16	0.15	-0.07	-0.04	-0.03	-0.06	0.2	0.06	0.21	-0.03	-0.6	-0.79	-0.75	-0.64
PMF1	1.51	0.16	0.4112	-0.16	-0.45	0.38	0.15	-6.64	-0.1	0.19	0.4	0.29	0.21	-6.64	-6.64	0.27	0.32	0.56	0.76
RANBP9	1.5	0.2	0.463	-0.07	-0.09	0.28	-0.11	-0.33	0.03	0.01	-0.12	-0.44	-0.28	-0.33	-0.19	-0.16	0.05	0.01	-0.08
DHX32	1.5	0.16	0.4111	-0.04	0.04	0.33	-0.35	-0.26	0.08	-6.64	-0.37	-1.11	-0.47	-0.28	-0.63	-0.03	-0.23	0.01	-0.14
DNM1L	1.5	0.16	0.4121	-0.14	-0.13	-0.11	0.37	-0.35	-0.64	-0.19	0.03	-0.43	-0.57	-0.61	-0.13	-6.64	-0.07	-0.25	-0.04
RTKN	1.5	0.2	0.4615	-0.38	0.53	-0.33	0.04	-0.26	-0.45	-0.28	-0.68	-0.89	-0.79	-0.78	-0.59	0.49	-0.15	-0.11	-0.18
KCTD12	1.5	0.17	0.4269	-0.48	-0.53	0.26	0.52	-1.44	-2.4	-1.48	-0.74	-0.1	0.32	0.25	0.34	-0.57	-0.75	-0.28	-0.25
CEP290	1.5	0.16	0.415	-0.29	0.15	0.16	0	0.08	-0.16	0.22	0.36	-0.15	-6.64	0.02	-6.64	-0.25	0.03	-0.13	-0.25
ABI1	1.5	0.17	0.4215	0.09	0.08	-0.09	-0.04	0.03	0	-0.1	0.1	-0.1	-0.24	0.04	0.15	-0.2	-0.38	-0.05	-0.22
MDH2	1.5	0.21	0.4734	0.13	0.11	-0.13	-0.08	-0.1	-0.09	-0.23	-0.22	-0.01	0.01	0.01	-0.03	0.01	-0.12	-0.2	-0.19
UBE2D3;UBE2D2	1.5	0.18	0.4356	-0.13	0.05	-0.17	0.27	-0.7	-0.65	0.17	0.07	-0.19	0	-0.11	-0.15	-0.2	-0.47	-0.07	0.05
AIP	1.5	0.16	0.4091	0.03	0.09	-0.07	0	0.15	0.25	0.16	0.03	-0.43	-0.27	-0.34	-0.44	-0.32	-0.11	-0.09	0.14
TARBP2	1.5	0.17	0.4268	-0.1	0.04	-0.1	0.2	-0.23	-0.08	0.08	-0.23	-0.26	-0.15	-0.34	-0.53	-0.32	0.16	0.05	0.24
RNH1	1.49	0.16	0.4116	-0.05	0.08	-0.04	0.06	-0.41	-0.35	0.15	0.1	-0.03	0.01	-0.02	0.1	-0.14	-0.17	-0.06	-0.1
ZNF326	1.49	0.19	0.452	-0.13	-0.04	0.15	0.06	-0.06	-0.12	0.05	-0.13	-0.13	-0.27	-0.27	-0.29	-0.02	-0.12	0.05	0.13
ITGAE	1.49	0.16	0.4179	-0.01	-0.22	0.24	0.01	-6.64	-0.26	0.1	-0.1	0.39	0.03	0.32	0.3	-0.38	0.07	-6.64	-0.66
COG6	1.49	0.2	0.4658	0.19	0.02	0.04	-0.22	-0.04	-0.07	0.11	-0.22	-0.01	-0.18	0	-0.08	-0.22	-0.27	-0.46	-0.21
HSD17B8	1.49	0.18	0.4441	0.19	0.2	-0.05	-0.35	-0.4	-0.02	-0.36	-0.25	0.13	0.01	0.13	0.23	-0.63	-0.65	-0.43	-0.64
TIMM23	1.49	0.19	0.4583	-0.35	-0.02	0.18	0.18	-0.22	-0.13	-0.53	-0.41	-0.17	-0.04	0.22	-0.33	0.25	-0.55	-0.31	-0.4
TMEM126B	1.49	0.2	0.463	0.04	0.29	-6.64	0.83	-6.64	-0.48	1.48	-6.64	-6.64	-6.64	-6.64	-6.64	-6.64	-0.15	-6.64	-0.21
GEMIN5	1.49	0.19	0.4563	-0.11	-0.05	0.1	0.1	-0.09	-0.08	-0.22	-0.13	-0.22	-0.11	-0.22	-0.15	0.07	0.06	0.04	0.06
UFD1L	1.49	0.2	0.4625	-0.04	-0.09	0.03	0.14	-0.06	-0.05	0.17	-0.11	-0.08	-0.09	-0.02	-0.06	-0.23	-0.03	-0.15	-0.17
PPP1R11	1.49	0.16	0.4215	-0.14	0.08	0	0.1	-6.64	-0.26	-0.36	-0.01	0.29	-0.25	0.25	-3.25	0.37	-0.01	-0.23	-0.35
CEP170B	1.48	0.17	0.4242	0	0.17	-0.01	-0.12	-0.48	-0.17	0.25	-0.01	-0.44	-0.24	-0.15	-0.05	0.27	-0.23	-0.02	-0.17
C6orf203	1.48	0.17	0.4248	0.19	-0.12	0.02	-0.04	0.2	0.31	0.02	-0.21	-0.69	-0.34	-0.1	-0.13	-0.14	-0.19	-0.22	-0.15
AP1G1	1.48	0.16	0.4154	-0.02	0.06	-0.03	0.04	0.06	0.01	-0.37	-0.07	-0.03	-0.05	0.02	0.13	-0.13	-0.03	0.01	-0.11
ABCB6	1.48	0.18	0.4381	0.31	0.13	-0.13	-0.33	-0.15	0.04	-0.32	-0.07	0.05	0.14	0.1	0.11	-0.82	-0.83	-0.8	-0.79
GALM	1.48	0.16	0.4161	0.36	-0.02	-0.16	-0.18	0.32	0.39	-0.49	-0.12	0.26	0.21	-0.15	0.19	-1.1	-1	-1.29	-1.34
DDHD1	1.48	0.2	0.4651	0.41	-6.64	0.23	0.61	-6.64	-6.64	0.45	-0.13	-6.64	-6.64	-6.64	-6.64	-6.64	-6.64	0.44	0.27
ATP5S	1.48	0.16	0.4202	0.22	0.34	-0.31	-0.32	-0.25	-6.64	0.16	-0.5	0.37	0.15	0.12	-0.06	-0.22	-0.27	0	-6.64
COPG1	1.48	0.21	0.4752	0.11	0.11	-0.1	-0.07	-0.14	-0.13	-0.13	-0.14	0.02	0.05	0.05	0.02	-0.22	-0.13	-0.1	-0.12
SUDS3	1.48	0.17	0.4248	0.11	0.13	-0.17	-0.04	-6.64	0.68	0.01	0.6	0.25	0.49	0.4	0.22	-6.64	-6.64	0.96	0.01
NLRP2	1.48	0.17	0.4269	0.08	-0.07	0.35	-0.41	-0.39	-0.78	0.14	0.9	-0.18	0.2	-0.69	-0.56	-1.32	-0.91	-0.7	-0.03
OAS1	1.47	0.16	0.421	0.05	0.49	-0.65	-0.05	-6.64	0.24	0.05	-0.11	-0.12	-0.94	-6.64	-0.67	0.66	0.17	-0.28	-0.02
RNASEH2B	1.47	0.19	0.4569	-0.04	0.3	-0.17	-0.07	0.07	0.25	-0.41	-0.14	-0.51	-0.15	-0.59	-0.11	-0.21	-0.15	-0.09	-0.09
RBBP4	1.47	0.17	0.4263	0.27	-0.04	-0.03	-0.19	0.38	-0.44	-0.6	0.01	0	0.33	0.33	-0.09	-0.35	-6.64	0.4	-6.64
COQ5	1.47	0.17	0.4258	0.19	-0.19	-0.08	0.11	-0.61	-0.77	-0.52	-0.59	0.63	0.03	-0.07	-0.06	-0.39	-6.64	-0.34	-0.27
SNRPC	1.47	0.16	0.4202	-0.05	-0.15	0.09	0.14	-1.16	-0.32	0.19	0.01	-0.01	0.03	0.16	-0.44	0.11	-0.74	-0.18	0.06
GBA	1.47	0.2	0.4703	0.29	0.11	-0.17	-0.23	-0.18	-0.11	-0.33	-0.07	-0.16	-0.1	0.17	0.07	-0.24	-0.43	-0.45	-0.6
SMIM20	1.47	0.2	0.4681	-6.64	0.26	0.61	0.39	0.46	-6.64	-6.64	0.68	-6.64	-6.64	0.65	-6.64	-6.64	-0.48	-6.64	-6.64
YPEL5	1.46	0.18	0.4373	-0.09	-0.12	-0.09	0.31	-0.36	-0.27	-0.29	-0.43	-0.45	-0.91	-0.31	-0.26	0.15	0.33	0.1	0.2
CHORDC1	1.46	0.18	0.4435	-0.13	-0.08	0.06	0.19	-0.16	-0.3	0.07	0.15	-0.24	-0.32	-0.37	-0.49	0.06	-0.07	-0.03	0.14
ACYP1	1.46	0.18	0.4364	-0.17	0.16	0.01	0.04	-0.02	0.34	0	0.01	-0.44	-0.6	-0.22	-0.17	-0.1	-0.04	-0.18	-0.18
PPP1R12A	1.46	0.17	0.4269	-0.02	0.06	0.04	-0.03	0.04	-0.1	0.05	-0.16	-0.13	-0.12	-0.1	-0.13	-0.01	-0.05	0.17	0.05
COPS7A	1.46	0.19	0.4485	0	-0.09	0.09	0.05	-0.15	-0.22	-0.02	-0.06	-0.01	0	-0.12	-0.17	0.07	-0.05	-0.12	0.16
OBSCN	1.46	0.23	0.5092	-0.23	-0.01	0.51	-0.37	-0.56	-0.19	-0.35	-0.27	-0.28	-0.16	-0.35	-0.4	-0.2	-0.29	-0.24	-0.48
NSUN4	1.46	0.17	0.429	-0.04	0.1	-0.12	0.11	-0.04	0.01	-0.01	0.26	-0.36	-0.08	-0.41	-0.35	-1.1	-6.64	-0.4	-0.29
RPRD1A	1.46	0.17	0.4311	-0.01	0.15	0.05	-0.14	-0.39	0.17	-0.15	-0.3	-0.07	0.01	-0.24	-0.21	0.29	-0.21	-0.51	0.11
MTG2	1.46	0.17	0.4274	-0.03	0.38	-0.4	0.01	0.4	0.1	-0.4	0.04	-6.64	0.69	-0.42	-0.32	-0.61	-6.64	-0.02	0.23
MTMR12	1.46	0.17	0.4287	0.15	-0.08	-0.17	0.13	-0.52	-0.3	-6.64	0.13	-0.21	-0.35	-0.27	-0.33	-0.22	-0.15	-0.18	-0.34
PMS1	1.46	0.17	0.4275	0.04	-0.42	0.02	0.32	-0.02	0.15	-0.21	0.12	-0.32	-0.28	-6.64	-6.64	0.21	-0.01	0.43	-0.24
DNLZ	1.46	0.17	0.4287	-0.25	0.16	0.27	-0.2	0.06	-6.64	-0.64	0.04	-0.08	-0.27	-0.15	-0.51	-6.64	0.08	0.71	0.61
TNK1	1.46	0.2	0.4703	0.25	0.73	-6.64	0.24	-6.64	-6.64	-6.64	-6.64	0.31	-6.64	0.16	0.85	-6.64	-6.64	-6.64	0.08
RALGPS2	1.46	0.17	0.4305	-0.04	-0.04	0.2	-0.08	-0.46	-0.09	-6.64	0.28	-0.36	-0.27	-0.73	-6.64	0.61	0.62	0.17	0.35
ZC3H14	1.46	0.23	0.4964	0	-0.14	0.11	0.08	-0.11	-0.09	-0.07	-0.02	-0.19	-0.07	-0.01	-0.03	-0.18	-0.01	-0.07	-0.03
VAC14	1.46	0.2	0.4681	-0.14	0.35	-0.25	0.02	-0.1	-0.4	-0.41	-0.62	-0.07	-0.21	-0.17	0.26	-0.16	-0.06	-0.07	-0.73
PPP6R3	1.46	0.17	0.4269	-0.08	-0.02	0.02	0.13	0.22	0.43	0.19	0.18	-0.92	-0.94	-0.78	-0.78	-0.08	0.08	-0.07	-0.02
CYP2S1	1.45	0.17	0.4258	-0.01	0.16	-0.23	0.11	-0.5	-0.66	-0.27	-0.49	0.38	0.3	0.39	0.58	-0.88	-0.35	-0.7	-0.69
HERC2	1.45	0.23	0.495	-0.49	-0.07	-0.04	0.49	-0.34	-0.28	-0.01	-0.06	-0.85	-0.41	-0.61	-0.33	-0.43	-0.36	-0.17	-0.16
GPALPP1	1.45	0.22	0.4861	0.02	0.2	0.05	-0.25	-0.06	-0.12	-0.17	-0.28	0.02	-0.38	-0.22	-0.2	-0.17	-0.03	0.13	-0.23
RILPL1	1.45	0.18	0.4437	0.35	-0.11	-0.07	-0.17	-0.48	-0.11	-0.44	-0.65	-0.03	-0.33	0.02	-0.41	0.67	-0.57	0.1	-0.6
ACOT13	1.45	0.18	0.4414	0.15	0.21	-0.17	-0.18	-0.48	-0.17	-0.23	-0.46	0.16	0.28	0.1	0.39	-0.37	-0.64	-0.56	-0.53
NUP93	1.45	0.17	0.4269	-0.04	0.03	0.04	0.03	-0.02	-0.13	-0.15	-0.08	-0.06	-0.08	-0.13	-0.1	0.08	0.03	0.16	0.06
PHGDH	1.45	0.22	0.4865	0.24	0.35	-0.34	-0.33	-0.56	-0.55	-0.4	-0.64	0	0.03	0.07	0.07	-0.44	-0.41	-0.44	-0.42
TMOD3	1.45	0.19	0.4509	-0.03	0.01	0.11	-0.04	0.02	-0.19	0.08	-0.04	0.05	0.02	-0.1	-0.1	-0.07	-0.24	-0.01	-0.02
METTL9	1.45	0.21	0.4729	-6.64	0.42	0.27	0.57	-6.64	-6.64	0.41	0.61	-6.64	0.22	-6.64	0.41	-6.64	-6.64	-6.64	-6.64
CASP8	1.45	0.21	0.4828	-0.29	-0.07	0.19	0.17	0.25	-0.27	-0.22	0.08	-0.22	-0.33	-0.26	-0.35	-0.36	-0.25	-0.15	-0.07
PKP2	1.45	0.22	0.4865	-0.17	-0.18	0.23	0.13	-0.26	-0.34	-0.22	-0.07	0.11	0.01	0.04	-0.09	-0.32	-0.33	-0.17	-0.28
TMEM59	1.45	0.17	0.4308	0.12	0.19	-0.41	0.08	-6.64	-0.22	0.31	0.01	-0.73	-0.4	-0.57	-0.67	-0.08	-0.7	-0.41	0.34
SCD	1.45	0.19	0.452	0.07	0.32	-0.23	-0.17	0.04	0.07	-0.05	-0.39	0	0.11	-0.12	-0.24	-1.01	-0.85	-0.18	-0.21
RHOBTB3	1.45	0.17	0.4316	0.3	-0.06	-0.3	0.04	-0.53	-0.36	-0.28	0.12	-0.17	0.34	-0.53	-0.27	-6.64	-0.28	-0.55	-0.42
PDPR	1.45	0.2	0.466	0.17	0.14	-0.34	0.03	0.16	-0.1	-0.55	-0.08	-0.43	-0.14	-0.26	-0.12	-0.21	0.29	-0.44	-0.58
SLC9A4	1.45	0.18	0.4356	0.04	-0.01	-0.08	0.1	0.71	0.04	-6.64	0.23	-0.06	-0.07	-0.1	-0.14	-6.64	0	-0.05	-0.2
DHX33	1.45	0.2	0.4703	-0.22	-0.19	0.6	-0.33	-0.66	-0.74	-0.62	-0.36	-0.01	-0.28	-0.19	0.73	-0.78	-0.72	-0.83	-0.3
AURKA	1.45	0.18	0.4348	0.15	-0.17	0.11	-0.06	-0.37	-1.44	-0.64	-0.11	0.07	0.05	-0.6	-6.64	-0.28	0.16	0.1	0.21
APITD1	1.44	0.17	0.4313	-0.43	-0.48	-0.09	0.72	-0.13	-0.2	0.57	0.17	-6.64	0.18	-6.64	-6.64	0.95	0.52	0.02	0.53
SLC25A3	1.44	0.18	0.435	0.1	0.07	-0.03	-0.1	-0.42	-0.35	-0.34	-0.28	0.07	0.01	0.02	0.17	0.02	0.09	-0.01	-0.12
ESD	1.44	0.22	0.4874	-0.13	0.11	0.04	0.03	-0.12	-0.09	0.09	0.03	-0.17	-0.13	-0.16	-0.08	-0.07	0.02	-0.05	-0.1
XRCC1	1.44	0.18	0.4393	0.08	0.02	-0.1	0.05	-0.13	-0.04	-0.17	-0.25	-0.07	0	-0.39	-0.09	0.12	-0.09	0.14	0.1
SIN3B	1.44	0.18	0.4364	-0.36	0.03	-0.01	0.32	0.43	0	0.28	-0.17	0.42	-6.64	-0.23	-0.47	0.37	-0.77	0.13	-6.64
PARK7	1.44	0.18	0.4418	-0.04	0.08	-0.01	0.02	-0.15	-0.12	0.01	-0.09	0.04	0.12	0.05	0	-0.1	-0.16	-0.12	0.05
ZNF845	1.44	0.21	0.4765	-6.64	0.49	0.38	0.41	-6.64	-6.64	1.14	0.43	-6.64	0.49	-6.64	-6.64	-6.64	-0.16	-6.64	-6.64
ENY2	1.44	0.17	0.4311	0.26	0.02	-0.43	0.12	0.4	-0.13	-0.11	0.02	0.23	-0.29	0.22	-0.22	-2.8	-0.4	-2.87	-0.25
MAZ	1.44	0.21	0.4769	0.78	-0.05	0.43	-6.64	-6.64	-6.64	0.4	0.12	0.54	0.63	-6.64	-6.64	-6.64	-6.64	-6.64	-6.64
STRN3	1.43	0.21	0.477	-0.07	-0.2	0.2	0.09	-0.19	-0.55	-0.09	-0.04	-0.02	-0.28	-0.33	-0.13	0.01	-0.15	0.02	0.06
HUWE1	1.43	0.19	0.4569	0.1	0.06	-0.04	-0.07	-0.17	-0.24	-0.15	-0.2	0	0.12	0.09	0.07	-0.07	-0.08	-0.07	-0.07
AP4M1	1.43	0.18	0.4405	-0.18	0.18	-0.04	0.08	0.04	-0.01	0.18	0.12	-0.04	0.21	-6.64	-0.06	0.09	-6.64	-0.17	0.04
CD68	1.43	0.21	0.4773	0.29	0.77	0.14	-6.64	-6.64	-6.64	0.37	0.48	-6.64	-6.64	0.46	-6.64	-6.64	0.56	-6.64	-6.64
DIEXF	1.43	0.23	0.4986	-0.12	0.22	-0.02	-0.05	-0.04	-0.14	-0.22	-0.05	-0.05	-0.06	-0.13	0.01	-0.36	-0.07	-0.05	-0.11
LSM1	1.43	0.18	0.4429	-0.09	0.11	0.1	-0.07	-0.27	-0.28	-0.3	0.36	-0.65	-0.37	-0.24	-0.61	-0.1	-6.64	0.14	-0.19
KRT4	1.43	0.18	0.4434	0.07	0.17	-0.12	-0.08	-0.97	-0.98	-1.24	-0.94	2.25	1.97	2.06	2.03	-4.76	-4.26	-5.07	-4.03
RDH13	1.43	0.2	0.4681	-0.08	0.14	0.06	-0.08	-0.16	-0.04	-0.1	-0.25	-0.06	0.01	-0.15	-0.31	0.14	-0.08	-0.07	0.09
TMX2	1.42	0.18	0.4463	0.19	0.1	-0.11	-0.15	0	-0.06	0.15	-0.11	-0.07	0.02	-0.07	0.26	-0.48	-0.26	-0.76	-0.53
SH3BGRL3	1.42	0.24	0.5203	-0.84	0.02	0.15	0.44	-0.26	-0.26	-0.51	-0.45	-0.25	-0.56	-0.53	-0.23	-0.72	-0.4	-0.73	-0.54
DNAH11	1.42	0.18	0.4435	0.28	0.2	-0.25	-0.25	-6.64	0.17	0.06	0.34	0.31	-6.64	0.63	0.6	0.52	-6.64	0.61	0.64
PLBD2	1.42	0.22	0.4837	-0.92	0.16	0.32	0.2	-0.53	-0.22	0.37	-0.23	-0.28	-0.52	-0.03	-1.05	-1.51	-1.34	-0.45	-0.56
SAMM50	1.42	0.18	0.4391	0.01	0.23	-0.05	-0.16	-0.64	0.1	-0.2	-0.03	-0.07	-0.13	-0.13	0	-0.04	-2.54	-0.09	0.02
NDE1	1.42	0.22	0.4925	0.04	-0.19	-0.16	0.3	-0.14	-0.12	-0.07	-0.47	-0.1	0.08	0.04	-0.38	-0.17	-0.44	-0.32	-0.05
ASNSD1	1.42	0.22	0.4949	0.09	-0.24	0.33	-0.18	-0.3	-0.19	-0.15	0.07	-0.34	-0.65	-0.09	-0.23	-0.16	0.13	-0.34	-0.24
GNAI1	1.42	0.18	0.4388	-0.09	0.08	0.1	-0.04	0.04	0.15	-0.14	-0.34	-0.17	0.13	0.26	0.25	-0.16	-0.54	-0.28	-1
KIAA0101	1.42	0.18	0.4435	-0.08	-0.51	0.45	0.04	0.52	0.33	0.41	-0.16	0.83	0.86	0.24	0.53	-6.64	-6.64	-6.64	0.03
IMPDH1	1.42	0.2	0.4656	-0.15	0.01	0.06	0.12	-0.1	0.03	0.07	0.01	-0.21	-0.19	-0.38	-0.36	-0.08	0.04	0.03	0.02
NOC3L	1.41	0.2	0.4674	0.01	-0.2	0.05	0.17	0.15	0.19	-0.24	-0.05	-0.11	-0.04	-0.02	-0.39	-0.51	-0.28	-0.05	-0.19
STXBP3	1.41	0.23	0.5035	0.07	0.25	-0.15	-0.15	-0.09	-0.07	-0.28	-0.24	-0.24	0.01	-0.34	-0.13	0.01	0.08	-0.2	-0.2
MEN1	1.41	0.21	0.4829	-0.08	0.14	0.26	-0.34	0.3	0.11	-0.01	-0.28	-0.11	-0.54	-0.37	-0.34	-0.16	-0.64	-0.33	-0.26
CDC42BPG	1.41	0.18	0.4428	0.49	-0.12	-0.3	-0.15	-0.24	-0.7	-2.69	-0.41	-1.01	-0.29	-0.7	-1.01	-0.94	1.07	0.17	0.89
FBXL12	1.41	0.24	0.5186	-6.64	1.36	0.54	-6.64	-6.64	-6.64	-6.64	0.42	-6.64	-6.64	-6.64	-6.64	-6.64	-6.64	-6.64	-6.64
CMC1	1.41	0.23	0.4986	0.32	-0.16	0.04	-0.21	-0.31	0.02	-0.09	-0.23	-0.2	0.02	-0.13	0.09	-0.41	-0.5	-0.13	-0.35
NT5DC2	1.41	0.19	0.4489	-0.04	-0.25	0.09	0.22	0.16	-0.12	0.28	0.42	-0.07	0.2	-0.36	-0.04	0.22	-6.64	-6.64	-0.22
MCM5	1.41	0.18	0.4435	0.03	-0.04	0.04	0.01	-0.15	-0.12	-0.07	-0.03	-0.03	0.05	0.05	0.23	-0.21	-0.13	-0.04	-0.03
POLE	1.41	0.22	0.4848	0.08	-0.23	0.26	-0.1	-0.21	-0.48	-0.26	-0.31	0.13	0.07	-0.04	0.18	-0.19	-0.43	-0.34	-0.17
GEMIN2	1.4	0.24	0.5196	-6.64	-6.64	1.13	0.87	-6.64	-6.64	-6.64	-6.64	-6.64	0.63	-6.64	-6.64	-6.64	-6.64	-6.64	-6.64
COPS2	1.4	0.2	0.4694	-0.13	0.05	0.07	0.06	0.08	0.06	-0.34	0.04	-0.14	-0.18	-0.06	-0.2	-0.1	0	0.02	-0.05
DDX18	1.4	0.23	0.5042	-0.06	-0.17	0.19	0.07	-0.06	0.02	0.05	0.07	-0.25	-0.24	-0.22	-0.15	-0.2	-0.1	-0.16	-0.08
TUBA1C	1.4	0.2	0.4677	-0.17	0.14	0.16	-0.1	0.02	-0.53	0	-0.34	-0.23	-0.15	-0.27	-0.34	-0.09	0	0.38	-0.14
NDUFA12	1.4	0.18	0.4444	0.03	0.1	0.08	-0.18	-0.06	0.02	0.15	0.35	0.25	0.12	0.13	-0.11	-0.85	-0.81	-0.7	-0.86
ECI1	1.4	0.24	0.5132	0.3	0.4	-0.41	-0.45	-0.06	-0.2	-0.43	-0.52	-0.11	-0.05	-0.24	-0.09	-0.63	-0.7	-0.64	-0.83
AMFR	1.4	0.24	0.5203	1.08	0.93	-6.64	-6.64	-6.64	-6.64	-6.64	-6.64	-6.64	-6.64	-6.64	-6.64	-6.64	0.77	-6.64	-6.64
LRBA	1.4	0.24	0.5116	0.12	0.05	-0.01	-0.12	-0.08	-0.11	-0.17	-0.16	-0.06	-0.04	-0.02	-0.12	-0.01	-0.03	0.06	-0.02
TYMP	1.4	0.24	0.5116	0.53	0.19	-0.7	-0.25	-0.58	-0.31	-0.54	-0.51	-0.85	-0.77	0.1	-0.14	-0.67	0	-1.01	-0.18
RARS	1.4	0.21	0.4773	0.04	0.08	-0.02	-0.05	0	0.04	-0.1	-0.1	-0.05	-0.07	-0.14	-0.11	0.09	0.04	0.01	-0.06
UTP6	1.39	0.21	0.4788	0.12	-0.09	0.09	-0.08	0.07	-0.04	-0.18	-0.19	0	0.02	-0.07	0.03	-0.38	-0.2	0.03	-0.07
HPSE	1.39	0.25	0.5217	-6.64	-6.64	1.12	0.89	-6.64	-6.64	0.88	-6.64	-6.64	-6.64	-6.64	-6.64	-6.64	-6.64	-6.64	-6.64
NOTCH2	1.39	0.25	0.5217	-6.64	1.02	-6.64	1	-6.64	-6.64	-6.64	-6.64	-6.64	-6.64	-6.64	-6.64	-6.64	-6.64	-6.64	0.89
SIRT2	1.39	0.25	0.5224	0.84	-6.64	1.16	-6.64	-6.64	-6.64	-6.64	-6.64	-6.64	0.9	-6.64	-6.64	-6.64	-6.64	-6.64	-6.64
PCDH7	1.39	0.21	0.4788	-0.28	0	0.01	0.27	-0.17	0.02	0.37	0.02	-0.33	-0.74	-0.36	-0.23	-0.14	-0.44	-0.13	-0.15
USP11	1.39	0.25	0.5255	0.26	0.41	-0.98	0.01	-0.34	-0.58	-0.55	-0.87	-0.12	-0.29	-0.18	-0.34	-0.58	-0.8	-0.98	-0.63
BTF3L4	1.39	0.25	0.5228	-6.64	0.63	-6.64	1.3	-6.64	-6.64	-6.64	-6.64	-6.64	0.87	-6.64	-6.64	-6.64	-6.64	-6.64	-6.64
ATAD2	1.39	0.19	0.4541	-0.02	0.12	-0.1	0.05	-0.16	-0.23	0.1	-0.03	0.37	0.43	0.29	0.34	-1.63	-1.06	-0.66	-0.87
SMARCAD1	1.39	0.23	0.5081	-0.29	-0.01	-0.18	0.43	-0.29	0.25	-0.22	-0.07	-0.3	-0.22	-0.26	-0.52	-0.16	-0.69	-0.46	-0.09
MTPAP	1.39	0.21	0.4811	0.17	0.1	-0.15	-0.1	-0.52	-0.17	-0.12	-0.06	-0.01	-0.13	0.13	0.02	-0.4	-0.05	-0.2	0.05
ANKRD54	1.39	0.25	0.5229	-6.64	-6.64	1.02	1	-6.64	-6.64	-6.64	-6.64	-6.64	-6.64	-6.64	-6.64	-6.64	-6.64	-6.64	1.03
GFPT1	1.39	0.25	0.5304	0.27	0.37	-0.44	-0.33	-0.28	-0.28	-0.34	-0.35	-0.2	-0.11	-0.2	-0.14	-0.47	-0.45	-0.57	-0.49
EIF2AK2	1.38	0.19	0.4522	0.02	-0.03	0.1	-0.03	0.09	0.07	0.12	0.05	-0.49	-0.48	-0.38	-0.3	-0.01	0.11	0.09	0.02
RUFY2	1.38	0.19	0.459	0.24	-0.1	0.16	-0.31	2.24	2.01	-0.11	0.23	-6.64	-0.31	-6.64	-0.68	0.14	0.43	-0.06	-6.64
COMMD8	1.38	0.25	0.5235	0.82	-6.64	1.17	-6.64	1.06	-6.64	-6.64	-6.64	-6.64	-6.64	-6.64	-6.64	-6.64	-6.64	-6.64	-6.64
DUSP3	1.38	0.2	0.4631	0.17	0.02	-0.08	-0.07	0.21	0.13	0.02	0.06	-0.52	-0.3	-0.04	-0.31	-0.12	-0.23	-0.08	-0.09
ATG7	1.38	0.19	0.4558	0.16	-0.06	0.16	-0.25	-2.25	-1.55	-0.49	-1.08	0.66	0.42	-1.21	-1.19	0.82	-0.2	0.76	0.21
SDCBP	1.38	0.22	0.4852	-0.2	-0.13	0.15	0.2	-0.43	-0.41	-0.09	-0.29	-0.3	-0.27	-0.36	-0.32	0.07	0.14	0.22	0.1
RPS15	1.38	0.23	0.5081	-0.21	0	0.15	0.09	-0.11	-0.09	-0.15	-0.03	-0.03	-0.16	0.05	-0.22	0.04	-0.42	-0.08	-0.17
SEC23IP	1.38	0.2	0.4703	-0.03	-0.07	0.08	0.07	-0.13	-0.08	-0.14	0.02	-0.1	0.07	0.11	0.13	-0.16	-0.22	-0.09	-0.07
BCCIP	1.38	0.19	0.4615	0	0.14	0.17	-0.3	-6.64	-6.64	-0.16	0.29	0.39	0.69	0.49	0.72	-6.64	0.75	0.71	0.54
VANGL1	1.38	0.19	0.4583	-0.02	0.06	0.04	-0.03	-0.16	0.09	-0.08	0.27	-0.25	-0.18	0.1	0.22	-0.76	-0.32	0.03	-0.16
UBR3	1.38	0.19	0.4612	-0.29	0.22	0.13	-0.05	0.04	0.04	0.1	-0.08	0.35	-0.3	0.03	-0.31	-0.75	-6.64	-1.16	-0.51
ZAK	1.37	0.2	0.4624	-0.28	0	0.14	0.16	0.61	0.27	0.6	0.65	-6.64	-0.24	-6.64	-6.64	0.35	0.92	0.51	0.79
FOXH1	1.37	0.23	0.5012	-0.22	-0.24	0.24	0.21	0	-0.55	-0.49	-0.55	0.09	-0.09	-0.01	-0.25	-0.07	0.11	-0.31	-0.36
NT5C	1.37	0.22	0.495	-0.11	-0.05	0.33	-0.17	-0.32	0.11	-0.34	-0.31	-0.11	0.07	0.11	0.13	-0.53	-0.27	-0.31	-0.36
ORC5	1.37	0.2	0.463	0.02	-0.1	-0.05	0.17	-0.68	-0.69	-0.55	-0.05	-0.39	-6.64	-0.14	-0.03	0.67	-0.36	0.16	-0.23
TRIM37	1.37	0.25	0.5274	-6.64	1.3	0.64	-6.64	-6.64	-6.64	-6.64	-6.64	-6.64	1.23	-6.64	-6.64	-6.64	-6.64	-6.64	-6.64
GTF2H4	1.37	0.19	0.4614	0.27	-0.08	-0.4	0.17	0.26	-0.29	-0.36	-6.64	-0.28	-0.49	-0.04	-0.58	-0.53	0.08	0.06	-0.49
UBE2J2	1.37	0.19	0.4605	-0.26	0.2	0.49	-0.61	-0.37	-0.28	-0.26	-6.64	-0.12	-0.05	-0.36	0.5	0.69	0.16	-0.15	-6.64
CPSF1	1.37	0.23	0.5033	0.17	-0.03	-0.11	0.01	0.03	0.04	0.06	0.11	-0.13	-0.21	-0.12	-0.16	-0.16	-0.15	-0.11	-0.19
HOMER1	1.37	0.2	0.4637	-0.15	-0.03	0.05	0.17	-0.55	-0.12	-0.3	0.14	-0.15	-0.24	-0.16	-6.64	0.5	-0.35	-0.79	-0.24
ING1	1.37	0.25	0.5279	1.28	-6.64	0.67	-6.64	-6.64	-6.64	-6.64	-6.64	-6.64	-6.64	-6.64	-6.64	-6.64	-6.64	1.3	-6.64
USMG5	1.37	0.2	0.4681	0.23	0.09	-0.09	-0.22	0.14	-0.14	-0.24	-0.5	0.32	0.12	0.05	0.18	-0.35	-0.58	-0.53	-0.73
MED6	1.37	0.19	0.4612	-0.38	-0.35	0.72	-0.26	-0.28	-0.48	0.17	-0.14	0.05	0.21	-6.64	-0.23	-0.18	0.12	0.28	-6.64
NDUFA11	1.36	0.19	0.4612	-0.11	0.43	0.33	-0.97	-0.18	-6.64	-0.45	0.14	0.25	0.54	0.02	0.83	-6.64	-0.5	-0.86	-0.82
ZWINT	1.36	0.2	0.4615	-0.09	-0.05	0.09	0.1	-0.27	0.27	-0.17	-0.33	0.43	-0.16	-0.01	-0.23	-0.44	-0.38	-0.1	0.05
LRRK1	1.36	0.2	0.4655	-0.01	-0.13	-0.17	0.32	0.21	0.22	-0.2	0.17	-0.36	-0.46	-0.58	-0.49	-6.64	-0.36	-0.29	-0.24
STX16	1.36	0.22	0.4884	0.29	0.22	-0.59	-0.01	-0.83	-0.67	-0.72	-0.07	-0.04	0.07	0.26	-0.02	-1.38	0.16	-0.63	-0.42
PAPD5	1.36	0.2	0.4661	0.05	-0.01	0.2	-0.22	-0.25	0.06	0.26	-0.26	-0.15	-0.08	-6.64	-0.33	-0.58	-0.18	-0.32	-0.37
PFN2	1.36	0.2	0.4623	0	0.02	-0.04	0.07	-0.1	-0.09	-0.22	-0.1	-0.12	-0.12	-0.18	-0.12	0.1	0.09	0.19	0.11
BCAS3	1.36	0.2	0.4674	-0.01	-0.02	0.2	-0.14	1.01	0.63	0.24	0.55	0.08	0.09	-0.02	-0.4	-6.64	-1.69	0.16	-6.64
NAPG	1.36	0.2	0.4623	0.07	0.07	-0.06	-0.03	0.28	0.25	0.17	0.03	-0.16	-0.29	-0.34	-0.23	-0.15	-0.08	-0.26	-0.22
RABIF	1.36	0.2	0.4674	-0.14	-0.06	0.11	0.13	-0.03	0.43	-0.12	-0.23	0.2	-0.31	-0.91	-0.19	-0.33	-6.64	-0.46	-0.23
RPS11	1.36	0.2	0.4624	-0.02	-0.01	0.05	0.04	-0.31	-0.25	-0.01	-0.05	0.02	0.06	0.08	0.1	-0.16	0.01	0.05	-0.08
RUNDC1	1.36	0.25	0.5306	1	1.02	-6.64	-6.64	1.58	-6.64	-6.64	-6.64	-6.64	-6.64	-6.64	-6.64	-6.64	-6.64	-6.64	-6.64
SSSCA1	1.36	0.21	0.4798	-0.16	-0.42	0.2	0.33	-0.6	-0.36	-0.1	-0.06	-0.82	-0.51	-0.4	-1.46	0.24	-0.14	-0.09	0.48
TYK2	1.35	0.2	0.4681	0.2	0.18	-0.03	-0.37	-6.64	0.48	-6.64	0.98	3.06	-0.23	-0.09	0.05	-0.3	0.16	-0.01	-6.64
ABCB8	1.35	0.2	0.4681	0.16	0.13	-0.25	-0.02	-6.64	-0.6	-0.02	-0.21	0.48	0.35	0.02	-0.05	0.47	0.51	-0.07	-6.64
FOCAD	1.35	0.2	0.4655	-0.04	0.1	-0.12	0.11	-0.37	-0.07	0.31	-0.36	-0.32	0.13	0	0.16	-0.22	-0.27	0.18	-0.63
FAT3	1.35	0.2	0.4651	-0.19	0.78	0.23	-1.83	-6.64	-6.64	-0.06	-0.34	0.18	-6.64	0.07	-0.02	-0.1	0.08	-0.23	0.47
ADD3	1.35	0.21	0.4773	0.17	0.26	-0.43	-0.03	-0.7	-0.76	-0.22	-0.73	0.32	-0.24	0.25	0.76	-0.62	-0.82	-0.46	-0.31
MRPL10	1.35	0.24	0.5203	-0.13	0.17	0.14	-0.15	-0.17	-0.26	0.05	0.06	-0.17	-0.19	-0.08	-0.24	-0.02	-0.31	0.04	-0.15
RNF7	1.35	0.2	0.4657	-0.06	0.15	-0.59	0.38	-6.64	-0.82	-0.26	-0.01	-0.9	-0.24	-0.27	-0.79	-0.15	0.18	-0.37	0.51
ACOT11	1.35	0.2	0.4703	-0.14	0	0.15	0.03	-0.54	-6.64	-6.64	-0.42	0.24	0.7	0.63	0.87	-0.43	-0.23	-0.2	0.31
MS4A7	1.35	0.2	0.4681	0.3	-0.53	0.05	0.11	0.63	-6.64	-0.01	0	0.18	-6.64	0.1	-1.12	0.1	0.2	0.15	0.2
SMC6	1.35	0.2	0.4692	-0.09	0	-0.18	0.28	-6.64	-0.31	-0.22	-0.46	-0.23	-0.05	-0.35	0.1	-0.49	-0.01	-0.1	-0.07
RPL11	1.35	0.2	0.4694	-0.19	-0.09	0.1	0.21	-0.35	-0.68	0.01	-6.64	-0.04	0.17	-0.16	-0.24	-0.34	-0.46	-0.41	0.31
RALY	1.35	0.23	0.4996	-0.09	0.02	0.07	0.05	-0.11	-0.17	0	-0.08	0.03	-0.02	0.06	0.09	-0.13	-0.04	-0.07	-0.08
CUTA	1.35	0.23	0.4985	-0.21	0.24	0.02	-0.03	-0.02	-0.22	0.18	-0.37	-0.19	-0.29	-0.31	-0.11	-0.32	0.27	-0.35	0.01
FAU	1.35	0.2	0.4681	-0.7	0.41	-0.02	0.15	1.81	0.72	0.57	-6.64	-0.14	0.04	-6.64	-6.64	-0.18	0.27	0.27	0.52
MED11	1.35	0.23	0.4973	-0.07	-0.19	0.16	0.13	0.03	0.07	-0.22	-0.23	-0.49	-0.22	-0.3	-0.03	-0.05	0.16	-0.26	0.05
UBL4A	1.35	0.25	0.5268	-0.13	0.15	-0.01	0.03	-0.05	-0.04	-0.04	0.06	-0.03	0.05	-0.16	-0.15	-0.09	-0.18	-0.1	-0.13
RPS4X	1.34	0.2	0.4674	-0.05	0.02	0.02	0.06	-0.26	-0.3	-0.1	-0.07	0.04	0.11	0.09	0.01	-0.08	-0.06	0.05	0.04
RABEPK	1.34	0.21	0.4728	0.03	0.05	0.08	-0.11	-6.64	-0.09	-0.23	-0.21	-0.69	-0.5	-1.17	-0.51	-0.2	0.61	0.35	0.43
RIN1	1.34	0.2	0.4674	-0.61	-0.34	0.71	-0.06	-0.19	-6.64	-0.23	-0.52	-0.66	-0.08	-0.36	-0.08	-0.3	-0.38	-0.47	-0.63
FARSB	1.34	0.2	0.4677	0.07	0.01	-0.04	0.02	-0.13	-0.11	-0.07	-0.11	-0.17	-0.08	-0.17	-0.18	0.15	0.03	0.15	0.15
PPP1R8	1.34	0.22	0.4945	0.03	0.14	-0.04	-0.09	-0.14	0.09	-0.22	-0.03	0.2	-0.02	-0.01	-0.1	-0.23	-0.21	-0.1	-0.1
DDAH2	1.34	0.26	0.5391	0.06	0.33	-0.17	-0.23	-0.04	-0.05	-0.18	-0.24	-0.2	-0.16	-0.12	-0.13	-0.12	-0.08	-0.44	-0.38
RAVER2	1.34	0.2	0.4681	-0.66	0.69	-0.04	-0.29	-0.58	0.15	-0.45	-0.25	-0.07	-0.18	-0.3	-0.61	-0.3	-6.64	-0.52	-0.79
ARF6	1.34	0.24	0.516	-0.04	-0.06	0.12	0.03	-0.07	-0.01	-0.08	-0.01	0.06	0.05	0.03	-0.06	-0.17	-0.09	-0.05	-0.17
EIF2S2	1.34	0.23	0.495	-0.01	-0.06	0.07	0.05	-0.19	-0.15	-0.05	-0.06	0.06	0.01	-0.03	-0.1	-0.06	0.02	0.04	0.05
SBF1	1.34	0.21	0.4745	0.03	0.31	-0.12	-0.23	0.29	0.04	0.02	-0.13	0.25	0.1	0.34	0.33	-6.64	-6.64	-0.07	-0.18
PDK1	1.34	0.21	0.4738	-0.16	-0.35	0.32	0.15	0.17	0.22	0.38	0.37	-1.01	-6.64	-1.83	-6.64	0.52	0.03	1.05	0.51
DDX56	1.34	0.24	0.516	0.1	0.08	-0.05	-0.09	-0.04	0.01	-0.15	-0.26	-0.03	0.03	-0.11	0.03	-0.05	-0.05	0.04	-0.12
ZNF346	1.33	0.21	0.4755	0.34	-0.3	-0.11	0.06	-0.18	-0.23	0.25	-6.64	-0.13	-6.64	-0.27	0.12	0.53	-0.04	0.27	0.55
ADA	1.33	0.22	0.4851	-0.07	0.08	-0.21	0.22	-0.03	0.24	0.15	0	0.02	-0.69	-0.3	-0.58	0.15	-0.37	-0.15	-0.41
ATAD1	1.33	0.21	0.473	-0.05	0.09	-0.01	0.02	-0.15	0.15	-0.19	0.01	-0.08	0.08	0.17	-0.1	0.03	-0.23	-0.32	-0.07
CHUK	1.33	0.22	0.4905	-0.2	0.05	0.01	0.18	0.11	-0.02	-0.32	0.1	0.01	-0.08	-0.12	-0.31	-0.62	0.14	-0.36	-0.09
PIGU	1.33	0.21	0.477	0.01	0.12	-0.1	0.02	1.3	-6.64	-0.27	-6.64	0	-0.07	-0.11	-0.01	0.2	0.06	0.05	-0.03
TUBA1A	1.33	0.21	0.477	0.01	0.08	-0.01	-0.02	-2.33	-1.51	0.28	0.04	0.09	-0.09	-0.22	-0.15	-0.05	0.38	0.18	-0.17
WDR70	1.33	0.24	0.5124	0.13	-0.19	0.3	-0.26	0.09	0.01	0	0.11	-0.44	-0.47	-0.06	-0.1	-0.36	-0.81	-0.21	-0.3
KIAA2013	1.33	0.23	0.5041	0	0.17	-0.21	0.07	-0.11	0.03	-0.11	0.18	-0.37	-0.09	-0.26	-0.16	-0.48	-0.18	-0.07	0.14
MLPH	1.33	0.24	0.5116	0.2	0.89	-6.64	0.05	-6.64	-6.64	0.99	-6.64	0.28	-6.64	1.09	-6.64	-6.64	-6.64	-6.64	1.28
ILK	1.33	0.21	0.4735	-0.05	-0.01	0.03	0.08	-0.09	-0.06	0.15	0.12	-0.03	-0.07	-0.12	0.15	0.01	-0.29	-0.19	-0.23
S100P	1.33	0.26	0.5394	-0.23	1.66	-6.64	-6.64	-6.64	-6.64	-6.64	-6.64	-6.64	-6.64	-6.64	-6.64	-6.64	-6.64	1.45	-6.64
SPOCK3	1.33	0.21	0.4774	-0.16	0	0.13	0.08	-0.19	-0.03	-0.01	-0.03	-0.09	-0.05	-0.41	-0.15	-6.64	-0.35	0.16	-0.8
C4orf27	1.33	0.24	0.5203	-0.03	0.3	-0.03	-0.24	-0.18	-0.24	-0.19	0.02	-0.38	-0.25	-0.6	-0.19	0.17	-0.11	-0.12	0.08
PSMC1	1.33	0.26	0.5384	-0.1	-0.19	0.12	0.19	-0.17	-0.14	-0.03	-0.05	-0.22	-0.19	-0.26	-0.28	0	-0.08	0.01	-0.02
ABT1	1.33	0.23	0.5072	-0.2	-0.06	-0.07	0.34	-0.28	-0.3	-0.12	0.08	0.08	-0.32	0.07	-0.08	-0.9	-0.23	-0.02	-0.22
EIF3L	1.33	0.23	0.5035	0.04	-0.08	0.14	-0.05	-0.01	-0.07	-0.15	-0.05	-0.22	-0.19	-0.17	-0.23	0.1	-0.03	0.08	0.1
C1orf198	1.33	0.21	0.4773	-0.21	-0.14	0.23	0.14	0.02	0.23	-0.15	0.38	-0.03	-6.64	-0.39	-0.16	-0.47	-0.76	-0.61	-0.23
CARD6	1.32	0.21	0.4773	-0.17	-0.13	0.32	-0.02	0.44	0.25	-0.09	-0.14	-0.42	-0.37	-0.16	-0.18	-0.46	-6.64	-0.3	-0.75
SOD1	1.32	0.21	0.4766	-0.01	0.16	-0.16	0.05	-0.81	-0.56	0.19	0.16	0.11	-0.03	0.07	-0.11	-0.18	-0.45	0.06	-0.1
ZNF593	1.32	0.21	0.4769	-0.19	0.41	-0.55	0.21	-6.64	-1.51	0.48	-6.64	0.44	0.1	0.35	0.62	-0.11	0.01	-0.05	-0.06
MINA	1.32	0.21	0.4761	0.11	0.12	-0.18	-0.01	-0.11	-0.55	0.17	-0.28	-0.41	-0.75	-0.22	-0.55	0.17	0.07	0.29	0.29
WASF2	1.32	0.23	0.5035	-0.14	0.06	0.01	0.12	0.07	-0.1	0.07	0.1	-0.24	-0.17	-0.12	-0.01	-0.17	0.06	-0.32	-0.1
PIGS	1.32	0.22	0.4905	0.02	-0.04	0	0.08	-0.07	-0.05	0.06	-0.03	-0.05	-0.09	-0.12	0.05	0.05	-0.02	0.08	-0.16
GSDMD	1.32	0.22	0.4861	-0.13	-0.06	0.04	0.19	-0.07	0.15	-0.02	0.12	-0.49	-0.5	-0.46	-0.27	-0.03	0.08	-0.08	0.1
COMMD1	1.32	0.21	0.4781	0.12	0.26	-0.2	-0.18	-0.11	-0.44	-0.23	-0.31	0.15	-0.07	-0.05	0.33	-0.6	-6.64	-0.51	-0.29
TRMT13	1.32	0.21	0.4815	-0.11	0.13	-0.02	0.05	-6.64	0.06	-0.09	0.15	0.52	0.62	-0.19	0.32	-6.64	-0.32	0.13	0.09
CAPN1	1.32	0.24	0.516	0.05	0.1	-0.11	0.01	0.01	0.04	0.04	0.09	-0.17	-0.03	-0.15	-0.06	-0.13	-0.22	-0.04	-0.09
GAK	1.32	0.21	0.4769	-0.77	0.32	0.69	-0.75	-0.69	-0.79	0.37	0.61	-1.23	0.52	-0.48	-0.74	-2.23	-0.03	-0.88	-6.64
MT-ATP6	1.31	0.22	0.492	-0.18	0.42	-0.3	0.01	-0.55	0.24	0.11	0	-0.08	-0.13	0.49	-0.04	-0.92	-1.03	-0.76	-0.9
CTTNBP2NL	1.31	0.23	0.4986	-0.12	-0.09	-0.07	0.3	0	0.29	-0.17	0.03	-0.32	-0.51	-0.71	-0.12	0.19	-0.35	-0.11	-0.2
EIF4E	1.31	0.24	0.5201	-0.12	-0.09	0.01	0.23	-0.14	-0.36	0.21	-0.13	-0.05	-0.16	-0.15	-0.03	-0.39	-0.1	0.04	-0.09
MED25	1.31	0.25	0.5229	0.21	-0.32	0.1	0.02	0.13	-0.34	0.12	0.13	-0.34	-0.42	-0.29	-0.3	-0.41	-0.16	-0.06	-0.07
DIMT1	1.31	0.22	0.4884	-0.13	0.01	0.03	0.14	0.4	0.07	-0.2	-0.01	-0.18	-0.12	-0.27	-0.3	-0.13	-0.37	-0.04	-0.01
FNBP1	1.31	0.21	0.4828	0.45	-0.35	-0.47	0.23	0.79	-6.64	0.23	0.13	-0.31	-6.64	-6.64	0.12	0.8	0.66	1.25	0.66
TUBGCP4	1.31	0.25	0.5306	0.02	-0.24	0.14	0.11	-0.25	-0.08	-0.07	-0.05	-0.29	-0.16	0.15	-0.09	-0.36	0.04	-0.17	-0.06
LETM1	1.31	0.23	0.4969	-0.07	0.05	0.01	0.06	-0.16	0.06	-0.22	-0.02	0.04	0.04	-0.1	-0.02	0.04	0.02	-0.04	-0.1
CSNK2A2	1.31	0.21	0.4803	0.01	0.06	0.03	-0.04	-0.1	-0.22	-0.15	-0.1	-0.13	-0.24	-0.3	-0.36	0.2	0.19	0.2	0.18
DBN1	1.31	0.25	0.5296	-0.38	-0.3	0.29	0.3	-0.19	-0.29	0.05	-0.12	-0.73	-0.58	-0.71	-0.75	-0.07	0	-0.05	-0.01
DICER1	1.31	0.27	0.5497	-0.21	-0.06	0.24	0.05	-0.25	-0.25	-0.18	-0.13	-0.04	0.03	-0.02	-0.05	-0.19	-0.2	-0.03	-0.18
PM20D2	1.3	0.26	0.5405	0.04	0.21	0.28	-0.65	-0.32	-0.4	-0.06	0.14	-0.94	-0.06	-0.41	-0.63	-0.14	-0.28	-0.55	-0.28
CFL2	1.3	0.21	0.4828	-0.12	-0.07	0.17	0.06	-0.06	-0.19	0.15	-0.09	-0.42	-0.43	-0.76	-0.67	0.13	-0.03	0.29	0.3
TAF10	1.3	0.26	0.5331	-0.14	-0.49	0.36	0.19	-0.49	0.24	-0.19	-0.03	-0.41	-0.8	-0.29	-0.6	-0.19	-0.64	0.09	-0.21
CDCA8	1.3	0.22	0.4837	-0.15	0.19	0.08	-0.09	0.31	-0.39	-0.33	-0.39	-0.37	-0.17	-0.53	-0.87	-0.05	0.22	0.23	0.35
C17orf59	1.3	0.22	0.4865	-0.25	0.22	-0.17	0.2	-6.64	-0.37	-0.28	-0.23	0.07	-0.09	-0.36	-0.08	-0.58	0.09	-0.03	-0.16
NUBP1	1.3	0.22	0.4931	0.17	0.06	0.06	-0.27	-0.08	-0.76	-0.29	0.36	-0.19	0.15	-0.14	0.18	-0.15	-0.81	-0.05	-0.29
RAB1B	1.3	0.22	0.4848	0	0.04	-0.15	0.15	0.24	0.27	0	-0.04	-0.66	-0.53	-0.56	-0.63	0.12	-0.12	0.18	-0.01
SZRD1	1.3	0.22	0.4913	0.08	-0.07	0.01	0.03	-6.64	0.03	-6.64	-0.06	0.23	0.1	0.45	0.05	-0.18	0.49	0.02	0.38
WARS	1.29	0.28	0.5597	0.43	0.53	-0.71	-0.67	-0.64	-0.56	-0.51	-0.6	-0.21	-0.25	-0.24	-0.23	-0.77	-0.89	-0.94	-0.78
TRIM38	1.29	0.22	0.4893	0.32	0.22	-0.21	-0.39	-6.64	0.18	-1.03	-6.64	0.26	0.46	0.27	0.81	-0.37	0.01	0.02	0.29
DNTTIP2	1.29	0.22	0.4856	-0.04	-0.01	0.06	0.05	-0.14	-0.29	-0.08	-0.22	0.13	0.28	0.14	0.21	-0.28	-0.17	-0.23	-0.2
NAB2	1.29	0.22	0.4861	0.25	-0.23	0.02	-0.02	-0.91	0.13	0.06	-0.25	0.23	-0.03	0.37	-0.56	-2.88	0	-0.32	0.01
COPE	1.29	0.27	0.5443	0.08	0.28	-0.2	-0.16	-0.43	-0.2	-0.2	-0.13	-0.08	-0.05	0	-0.09	0.07	-0.43	-0.12	-0.18
SLC12A6	1.29	0.24	0.5128	-0.41	0.07	0.2	0.12	-0.03	0.2	0.12	0.3	-0.16	-0.18	-0.25	-0.29	-0.56	-0.98	-0.29	-0.59
TTI2	1.29	0.22	0.4856	-0.07	0.14	-0.19	0.14	0.19	-0.01	0.17	0.07	-0.02	-0.12	-0.41	-1.88	-0.07	-0.33	-0.2	-0.06
MAP4K2	1.29	0.22	0.4858	-0.39	-0.62	0.49	0.29	0.56	-0.05	-0.56	-0.02	-0.52	-0.86	-0.15	-6.64	-0.39	-0.31	-0.65	-0.41
CDCA5	1.29	0.22	0.4922	-0.03	-0.09	0.14	0.03	0.16	0.24	0.62	-0.22	-6.64	0.32	-0.02	0.12	-6.64	-0.08	0.51	-0.14
CMTR1	1.29	0.22	0.4866	-0.03	0.13	-0.06	0.01	-0.54	-0.09	-0.15	-0.33	0.13	-0.1	-0.01	0.48	0	-0.2	-0.06	-0.27
PCK2	1.29	0.28	0.5619	0.46	0.61	-0.82	-0.82	-0.91	-0.8	-0.91	-1.05	-0.31	-0.19	-0.25	-0.38	-0.76	-0.57	-0.81	-0.97
EXD2	1.29	0.25	0.5311	-0.04	0.41	-0.13	-0.28	-0.07	-0.73	0.1	-0.57	-0.47	-0.18	-0.46	0.14	-0.3	0.11	-0.24	-0.09
RHOC	1.29	0.22	0.495	0.03	-0.32	0.22	0.07	-0.71	-1.03	-0.56	-0.38	-0.17	0.05	0.15	0.32	0.11	-0.66	0.03	0.24
PLCD1	1.29	0.22	0.4915	0.31	0.32	-0.62	-0.15	-1.03	-1.35	-0.93	-0.7	0.43	0.29	0.23	0.13	-1.7	-6.64	-6.64	3.95
TWF1	1.29	0.28	0.5561	-0.11	-0.12	0.13	0.14	-0.05	0	-0.11	-0.02	-0.09	-0.12	-0.22	-0.23	-0.11	-0.06	0	-0.05
ADPRHL2	1.29	0.22	0.4905	-0.07	-0.04	0.06	0.09	0.28	0.05	-0.05	0.07	-0.12	-0.18	-0.18	-0.31	-0.21	-0.39	0.05	0.1
PMPCA	1.29	0.22	0.4943	0.04	-0.01	0.02	0.02	-0.18	-0.23	-0.42	-0.17	-0.2	-0.31	-0.53	-0.3	0.22	0.23	0.42	0.27
ZNF512B	1.29	0.22	0.492	0.17	-0.43	0.05	0.18	-6.64	-0.8	0.04	-0.09	-0.35	-0.05	-0.24	-0.31	-0.41	0.18	0.33	-0.41
ZFHX4	1.29	0.27	0.5463	0.3	-0.29	-0.09	0.08	-0.53	-0.37	0	-0.14	-0.05	-0.25	-0.28	-0.27	-0.18	0.01	-0.19	0.12
SF3B5	1.29	0.25	0.5229	-0.86	0.75	-0.86	0.33	-1.18	-0.63	-0.64	-1.14	-1.81	-0.81	-1.61	1.59	-1.92	-0.03	-0.29	-1.13
CHMP3	1.28	0.26	0.5351	-0.26	0.44	0.03	-0.28	-0.75	-0.49	-0.77	-0.39	0.25	-0.32	-0.19	-0.12	-0.32	-0.14	0.09	0
RAI1	1.28	0.22	0.4919	0.04	0.22	-0.5	0.19	-0.3	-0.24	-0.44	0.13	-0.3	-0.3	-0.04	0.11	0.13	-0.15	-0.86	-6.64
RCN1	1.28	0.24	0.5176	-0.07	0.34	0	-0.29	-0.28	-0.14	-0.21	-0.31	-0.03	0.49	0.15	0.03	-0.42	-0.74	-0.49	-0.59
SSR1	1.28	0.25	0.5259	0.02	-0.06	-0.15	0.22	-0.19	-0.06	0.09	-0.12	0.05	0.1	0	-0.06	-0.35	-0.09	-0.25	-0.47
C9orf89	1.28	0.22	0.4919	-0.79	-0.16	1.06	-1.05	0.08	-1.16	2.59	-6.64	-1.26	-0.74	-1.23	-0.31	-0.19	-0.69	-6.64	-0.46
ROMO1	1.28	0.26	0.5359	0.22	0.39	0.64	-6.64	-6.64	-6.64	-6.64	-0.15	-0.38	-0.02	0.18	-0.18	-6.64	-6.64	-6.64	-6.64
DUSP12	1.27	0.22	0.4932	-0.07	0.04	0.06	0.02	-0.06	-0.1	-0.35	0.36	-0.1	-0.31	-0.25	-0.45	0	0.16	0.13	0.01
DPP9	1.27	0.26	0.532	0.14	-0.05	-0.01	-0.03	-0.06	0.09	-0.02	0.05	0.02	-0.06	-0.13	-0.01	-0.01	-0.21	-0.12	-0.14
TXN2	1.27	0.24	0.5203	-0.25	0.15	-0.29	0.34	-0.28	-0.19	0.25	-0.92	-0.12	-1.03	-0.39	0.17	-0.54	-0.07	0.17	-0.13
COG3	1.27	0.25	0.5258	0.28	0.04	-0.27	-0.04	0.31	0.05	-0.47	-0.14	0	-0.03	-0.03	-0.21	-0.46	-0.66	-0.11	-0.33
NDUFAF3	1.27	0.23	0.495	-0.12	0.01	0.2	-0.05	-0.39	-0.33	0.31	-1.2	-0.17	-0.36	0	-0.22	-0.12	0.5	-0.29	0.21
NUSAP1	1.27	0.26	0.5358	0.34	0.12	-0.57	0.03	-0.41	-0.12	0.06	-1.09	-0.04	-0.1	-0.47	-0.92	-0.01	-0.37	0.2	-0.41
FAM162A	1.27	0.23	0.4989	0.06	0	0.03	-0.03	0.43	0.24	0.13	-0.13	-0.24	-0.4	-0.13	-0.52	-0.16	-0.16	-0.08	0.01
RXRB	1.27	0.23	0.5014	0.28	-0.09	0.03	-0.21	-0.19	0.13	-0.25	-0.17	-6.64	-0.09	-0.15	-0.68	-0.08	-0.09	-0.31	0.13
CENPF	1.27	0.23	0.4971	0.15	0.11	-0.15	-0.07	-1.22	0.01	-0.78	-0.42	-0.02	0.1	-0.49	-1	0.46	0.03	0.63	0.09
PARVB	1.27	0.25	0.5212	-0.31	0.01	0.22	0.08	-0.12	-0.29	0.04	-0.19	0.44	-0.22	-0.15	0.28	-0.45	-0.58	-0.51	-0.4
VDAC1	1.26	0.26	0.5353	-0.08	-0.01	0.02	0.11	-0.01	0.03	0.04	0.04	0.01	-0.17	-0.1	-0.07	-0.01	-0.18	0	-0.14
ZFYVE19	1.26	0.24	0.5185	-0.01	0.14	-0.15	0.07	-0.05	-0.17	-0.13	-0.32	0.12	-0.22	0.1	0.19	-0.34	-0.17	0.14	-0.27
STAMBP	1.26	0.26	0.5359	0.15	-0.07	-0.09	0.06	-0.24	-0.09	-0.21	-0.02	-0.13	-0.17	0.12	0.11	-0.07	0.05	-0.14	-0.09
PRKRIR	1.26	0.23	0.5032	-0.07	-0.38	0.3	0.11	-0.24	0.01	-0.07	-6.64	-1	-0.28	-0.87	-0.71	0.05	0.38	0.65	-0.05
UBE2G1	1.26	0.28	0.5626	-0.26	-0.13	-0.04	0.4	-0.1	0.06	-0.04	-0.12	-0.22	-0.43	-0.53	-0.35	-0.16	-0.14	-0.1	-0.27
GRN	1.26	0.23	0.5072	-0.1	0.07	-0.12	0.19	-0.23	-0.15	0.33	0.35	-0.15	-0.75	0.08	-0.44	-0.08	-0.21	-6.64	-0.35
CD9	1.26	0.24	0.5186	-0.04	0.44	-0.26	-0.19	-1.07	-0.8	0.04	-0.45	-0.12	0.26	0.01	0.67	-0.8	-0.21	-0.42	-0.46
CT83	1.26	0.28	0.5655	-1.55	-6.64	1.88	-6.64	-6.64	1.23	-6.64	-6.64	-6.64	-6.64	-6.64	-6.64	-6.64	-6.64	-6.64	-6.64
USP19	1.25	0.23	0.5092	0.26	-0.16	-0.06	-0.02	0.15	-0.23	-6.64	-0.5	-0.41	0.27	-0.06	-0.62	0.32	-0.28	0.07	-0.35
RFFL	1.25	0.28	0.5656	-0.66	0.29	-0.2	0.39	-0.67	-0.32	-0.23	-0.45	-0.15	0.14	-0.78	-0.24	-0.04	-0.55	-0.66	-0.41
MBOAT2	1.25	0.24	0.5134	-0.05	-0.05	-0.19	0.3	-0.2	-0.75	-0.33	-0.26	-0.3	-0.08	0.42	0.33	-0.66	0.39	-0.22	-0.65
EXOC5	1.25	0.23	0.5072	0.02	0.06	0.01	-0.03	0.01	-0.03	-0.23	-0.06	0.03	-0.08	0.05	0.31	-0.06	-0.2	-0.14	-0.1
AARS	1.25	0.29	0.566	0.26	0.24	-0.28	-0.26	-0.28	-0.29	-0.34	-0.38	0.04	0.06	-0.01	0.03	-0.25	-0.34	-0.36	-0.38
WDR13	1.25	0.24	0.5116	-0.12	0.37	-0.01	-0.27	-0.42	0.03	-0.45	-0.21	0.06	-0.21	-0.06	-0.33	-0.28	0.12	-6.64	-0.04
GABARAP;GABARAPL1	1.24	0.25	0.5229	-0.28	0.06	-0.22	0.39	0.1	-0.02	0.08	-0.25	-0.24	-0.06	-0.4	0.08	0.02	-0.57	-1.62	-0.34
LAP3	1.24	0.23	0.5073	-0.03	-0.03	0.05	0.06	0.13	-0.04	0.04	0.09	-0.26	-0.29	-0.18	-0.23	0.07	0.08	0	0.01
SHOC2	1.24	0.24	0.5116	0.06	0.16	-0.14	-0.03	-0.42	-0.35	-0.26	-0.31	0.1	0.03	0.32	0.1	-0.11	0.15	0	-0.76
ALG9	1.24	0.24	0.516	0.11	0.09	-0.11	-0.04	-0.28	-0.38	0.04	-0.27	0.09	0.37	0.19	-0.46	-0.32	-6.64	0	-0.41
MIA2	1.24	0.3	0.5768	0.31	0.27	-0.35	-0.3	-0.03	-0.07	-0.38	-0.33	-0.2	-0.01	-0.34	-0.33	-0.23	-0.34	-0.35	-0.34
ZNF703;ZNF503	1.24	0.27	0.5493	-6.64	0.44	0.28	0.54	0.06	0.18	-6.64	-6.64	-6.64	-6.64	-6.64	0.44	-6.64	-0.33	-6.64	-0.17
CTTN	1.24	0.27	0.5495	-6.64	0.3	0.6	0.37	-0.24	-0.66	0.72	0.63	-6.64	-0.3	-6.64	-6.64	-6.64	-6.64	-6.64	-6.64
SCFD2	1.24	0.26	0.5434	0.01	0.35	-0.17	-0.19	0.17	-0.54	-0.13	0.18	-0.67	-0.01	-0.27	-0.16	-0.36	-0.17	-0.39	0.11
PHKB	1.24	0.24	0.5193	0	0.12	0.16	-0.24	-0.97	-0.46	-0.49	0.09	-0.23	0.09	0.21	-0.09	0.25	-0.05	-0.13	-0.13
ATP2B1	1.24	0.24	0.512	0.04	0.14	0.01	-0.14	-0.12	-0.22	-0.22	-0.17	0.07	0.33	0.4	0.4	-0.66	-0.58	-0.43	-0.5
NIN	1.23	0.24	0.516	-0.39	-0.11	0.66	-0.38	0.94	1.07	0.97	0.02	-0.2	-6.64	-0.42	-6.64	0.94	0.84	-6.64	0.63
RER1	1.23	0.27	0.5493	0.1	-0.12	0.19	-0.15	-0.16	-0.12	-0.33	-0.14	-0.27	-0.18	-0.25	-0.11	-0.23	0.13	0.11	0.21
LMAN1	1.23	0.3	0.5772	0.06	0.19	-0.19	-0.03	-0.05	-0.01	-0.04	-0.16	-0.19	-0.03	-0.16	-0.07	0.03	-0.14	-0.15	-0.16
SMC2	1.23	0.24	0.5186	-0.12	-0.05	0.09	0.13	-0.34	-0.29	-0.18	-0.19	-0.27	-0.27	-0.34	-0.33	0.19	0.18	0.29	0.28
CD46	1.23	0.29	0.5705	-0.35	0.73	-0.38	-0.26	-0.24	-0.61	-0.83	-0.23	-0.33	-0.29	-0.22	0.22	-0.97	-0.67	-0.61	-0.22
TRIT1	1.23	0.24	0.5203	-0.18	0.11	-0.08	0.17	0.29	-0.24	-0.17	0.15	-0.3	-6.64	-0.23	-6.64	0.47	0.81	0.21	0.88
RBBP7	1.23	0.27	0.5452	-0.18	-0.05	-0.02	0.27	-0.38	-0.24	0.21	-0.03	-0.33	-0.25	-0.39	-0.34	-0.09	-0.02	0.07	0.18
ASH2L	1.23	0.26	0.5419	0.17	0.1	-0.19	-0.05	-0.27	-0.02	-0.19	-0.22	-0.22	0.03	-0.16	-0.04	-0.5	-0.08	0.22	0.14
ACSS1	1.22	0.24	0.5174	0.16	0.59	-0.7	-0.32	-0.31	0.09	-2.18	-0.93	0.38	0.85	0.32	1.25	-1.08	-1.07	-6.64	-1.2
CPSF2	1.22	0.27	0.5511	-0.13	0.32	-0.29	0.09	-0.01	-0.06	-0.09	-0.47	-0.63	-0.31	0	0.15	0.07	-0.19	-0.06	-0.77
EXOSC6	1.22	0.28	0.5622	-0.07	-0.3	0.2	0.17	-0.32	-0.41	0.05	0.02	-0.43	-0.19	-0.31	-0.32	0.08	-0.16	0.06	0.04
GGH	1.22	0.26	0.5389	0.34	-0.08	-0.1	-0.15	-0.01	0.12	-0.34	0.06	0.05	-0.03	0.17	0.06	-0.66	-0.61	-0.37	-0.52
ACTR1A	1.22	0.26	0.5379	0.09	0.04	-0.02	-0.05	-0.02	-0.06	-0.08	0.05	-0.23	-0.08	-0.06	-0.1	0.07	-0.03	0.06	0.06
CAMSAP3	1.22	0.25	0.5229	0.12	0.14	-0.12	-0.1	0.25	0.02	-0.16	-0.18	-0.19	-0.01	-0.48	-0.78	0.08	0.2	-0.21	-0.01
YARS	1.22	0.28	0.5613	0.13	0.11	-0.11	-0.09	0	-0.08	-0.22	-0.24	-0.08	-0.11	-0.15	-0.22	0.04	0.1	0.01	0.02
APOBEC3C	1.22	0.26	0.5331	-0.25	-0.07	0	0.32	-0.61	-0.72	-0.32	0.23	-0.51	0.09	-0.11	0.19	-0.51	-0.47	0.36	0.02
MIB1	1.22	0.25	0.5279	-0.05	-0.28	0.06	0.27	0.4	0.52	-0.4	0.09	0	-0.19	-0.47	-0.92	-0.14	-0.49	-0.27	-0.49
FAM177A1	1.22	0.25	0.5279	0.07	0.11	-0.22	0.08	-0.37	-0.27	0.08	0.11	0.18	-0.12	0.19	0.21	-0.12	-0.38	-0.53	-0.52
NDUFV3	1.22	0.25	0.5228	0.05	0.11	-0.23	0.1	-0.11	-0.15	-0.1	-0.24	0.23	0.18	0.23	0.36	-0.51	-0.57	-0.66	-0.43
BYSL	1.22	0.24	0.5202	0.04	-0.01	0.05	-0.02	0.08	0	-0.19	0	0.06	0.19	0.03	0.06	-0.23	-0.21	-0.06	-0.22
MARCKSL1	1.22	0.29	0.5685	-0.43	0.12	0.26	0.03	-0.24	-0.17	-0.29	-0.56	-0.55	-0.12	-0.22	0.16	-0.04	0.08	-0.11	-0.39
NF2	1.22	0.25	0.5235	0.09	-0.26	0.18	0.01	-6.64	-0.46	-0.84	-0.31	0.19	0.12	-0.14	0.1	-0.02	-0.28	0.12	0.07
NDUFS5	1.22	0.25	0.5306	-0.05	0.04	-0.56	0.45	0.3	-0.28	0.01	0.5	-0.14	0.16	0.01	-0.04	-1.75	-0.91	-1.25	-1.24
MARK2	1.22	0.25	0.5214	-0.02	-0.01	0.04	0.05	0.07	0.1	-0.19	0.16	-0.43	-0.17	0.03	0.1	0.11	-0.26	-0.09	-0.07
TPD52	1.21	0.25	0.5227	-0.02	0.13	-0.09	0.03	0.18	0.19	0.2	0.16	-0.14	-0.28	-0.42	-0.33	-0.18	-0.08	-0.08	-0.19
CRLF3	1.21	0.28	0.5621	-0.3	-0.04	0.16	0.18	-0.2	-0.27	0.18	0	-0.41	-0.19	-0.43	0.06	-0.02	-0.06	-0.03	-0.47
RWDD2B	1.21	0.28	0.5607	-0.15	-6.64	0.76	0.52	-6.64	-6.64	-0.21	-6.64	-6.64	0.03	-6.64	-0.59	-6.64	-6.64	0.8	0.41
MLST8	1.21	0.26	0.5359	-0.05	0.16	-0.15	0.08	0.21	-0.13	-0.06	-0.12	-0.5	-0.38	-0.15	-0.13	-0.25	0	0.26	0.02
VPS36	1.21	0.25	0.5263	0.01	0.21	0.08	-0.29	-6.64	-0.97	-1.25	0.09	0.07	0.1	0.28	0.39	-0.05	0.01	-0.11	-0.15
WIZ	1.21	0.25	0.5228	-0.09	0.05	0.03	0.06	0.02	-0.28	-0.33	0.2	0.05	-0.28	-0.1	-0.32	0.15	0.28	-0.38	0.06
RBM23	1.21	0.25	0.5279	-0.06	0.11	0.08	-0.08	-0.33	0.17	-0.01	-0.23	-0.15	0.29	0.06	-0.35	-6.64	-0.03	0.06	-0.7
LEO1	1.21	0.26	0.5331	0.16	-0.43	0.14	0.11	0.01	0.12	-0.81	-0.32	0.22	-0.2	0.01	-1.49	-0.1	-0.35	0.23	-0.27
CASC4	1.21	0.25	0.5316	0.15	0.13	-0.32	0.04	0.17	0.55	0.01	0.11	-0.45	-0.66	-0.2	-0.68	-0.2	-0.85	-0.1	0.01
ANAPC5	1.21	0.28	0.5625	-0.2	0.24	-0.01	0	-0.23	-0.16	-0.14	-0.43	-0.21	0.03	-0.17	-0.23	0.03	-0.08	0.28	-0.12
SCP2	1.21	0.25	0.5279	0.16	0.06	-0.08	-0.1	0.02	0.05	0	-0.23	0.14	0.12	0.11	0.21	-0.6	-0.38	-0.36	-0.37
NAA16	1.21	0.28	0.5622	-6.64	0.5	0.22	0.54	0.24	-0.14	0.13	-6.64	-6.64	-6.64	0.57	-6.64	-6.64	-6.64	-6.64	0.08
MYL6B	1.21	0.28	0.5597	-0.16	0.19	0.2	-0.22	0.27	-0.16	0.01	0.04	-0.11	-0.08	-0.34	-0.36	-0.56	-0.47	-0.02	-0.11
SENP1	1.21	0.25	0.5293	-0.18	0.1	0.18	-0.07	-0.19	-0.21	-6.64	-0.43	-0.03	-0.01	0.49	0.24	-1.08	0.01	0.02	-0.19
ZW10	1.2	0.25	0.5277	0.01	-0.1	0.13	0.01	0.03	0.07	-0.06	0.04	-0.61	-0.59	-1.08	-0.61	0.4	0.24	0.3	0
M6PR	1.2	0.25	0.5318	-0.07	-0.1	0.11	0.1	-0.33	-0.48	-0.23	0	0.29	0.15	0.08	0.14	-0.13	-0.29	-0.2	-0.12
PRKAA2	1.2	0.25	0.5311	0.29	-0.28	-0.16	0.13	-6.64	0.11	0.52	-0.7	0.38	0.08	0.05	-0.24	0.85	0.6	-6.64	0.26
FTL	1.2	0.25	0.5279	0.06	0.09	0.01	-0.1	0.11	0.34	0.58	0.43	-0.33	-0.65	-0.3	-0.84	-0.09	-0.58	-0.22	-0.23
GLRX3	1.2	0.25	0.5279	-0.09	-0.05	0.12	0.06	0.06	0.26	0.37	0.2	-0.31	-0.32	-0.35	-0.28	-0.22	-0.21	-0.11	-0.2
GPX8	1.2	0.26	0.5351	-0.21	-0.09	0.06	0.26	-0.23	-0.05	-0.29	-0.39	-0.1	-0.11	0.12	0.71	-0.47	-0.77	-0.53	0.02
RBM19	1.2	0.25	0.5279	0.04	-0.13	0.1	0.03	-0.05	-0.23	-0.21	-0.07	0.11	0.23	0.32	0.13	-0.29	-0.52	-0.18	-0.36
PBXIP1	1.2	0.3	0.586	-0.54	-6.64	1.74	-6.64	-6.64	-6.64	-6.64	-6.64	-6.64	-6.64	-0.67	-6.64	-6.64	-6.64	-1.28	-6.64
ACYP2	1.2	0.25	0.5316	0.31	-0.01	-0.19	-0.11	-0.52	-0.06	-0.64	-0.45	0.26	-0.07	0.75	0.36	-0.74	-0.35	-0.78	-0.26
KIF3B	1.2	0.3	0.5775	0.17	-0.2	0.01	0.05	0	-0.21	0.11	-0.04	-0.14	-0.12	-0.3	-0.01	-0.12	-0.07	-0.21	-0.02
PUS7	1.19	0.3	0.5804	0.03	-0.15	0.17	-0.01	0.01	-0.11	-0.13	0.05	-0.12	-0.22	-0.11	-0.17	-0.12	0.01	0.06	-0.05
FAM98A	1.19	0.25	0.5303	-0.08	-0.07	0.14	0.06	-0.18	0.33	-0.24	0.13	-0.46	-0.6	-0.48	-0.43	0.09	0.05	0.16	0.24
PAPSS1	1.19	0.27	0.5535	0.06	-0.11	-0.02	0.12	0.08	0.15	0.11	-0.04	-0.25	-0.15	-0.13	-0.04	-0.07	-0.01	-0.17	-0.23
AGPAT5	1.19	0.29	0.566	-6.64	0.12	0.72	0.37	-0.04	0.11	-6.64	-6.64	0.4	0.23	-6.64	-6.64	-6.64	-6.64	0.38	-6.64
WASL	1.19	0.3	0.578	0.23	0.19	-0.58	0.07	-0.61	-0.21	-0.08	-0.12	-0.17	-0.11	-0.56	0.08	-0.35	0.02	-0.18	-0.89
IFIT2	1.19	0.26	0.533	0.33	0.2	0.14	-0.92	-0.16	0.13	-6.64	0.03	-0.38	0.15	1.31	-6.64	0.78	-6.64	1.8	1.27
MYO7B	1.19	0.26	0.5331	0.17	-0.49	0.16	0.11	-6.64	0.13	0.38	0.32	-0.22	-0.55	-0.08	-0.11	-0.48	0.06	-0.45	-0.65
CHAC2	1.19	0.26	0.5322	-0.52	-0.06	0.07	0.42	0	-0.39	0.36	0.03	0.1	-0.21	-0.73	-0.46	-6.64	-0.28	-0.1	-0.24
CALR	1.19	0.26	0.5331	-0.02	-0.03	-0.01	0.11	-0.25	0.09	0.15	-0.06	0.16	0.03	0.08	-0.02	-0.19	-0.25	-0.2	-0.15
CMAS	1.19	0.29	0.566	0.17	0	0.07	-0.22	0.09	-0.06	-0.41	-0.23	-0.05	-0.08	0.01	-0.09	0.15	-0.02	-0.24	-0.35
PIAS2;PIAS1	1.19	0.26	0.5368	0.03	-0.15	0.2	-0.03	-0.06	-0.1	-0.03	-0.24	-0.12	0.19	-0.05	-0.1	-0.27	-6.64	-0.23	-0.1
STIP1	1.18	0.29	0.5685	-0.08	-0.01	0.03	0.11	-0.09	-0.01	0.03	-0.04	0.14	0.02	-0.04	-0.06	-0.17	-0.13	-0.08	-0.1
MGST2	1.18	0.26	0.5359	0.35	0.04	-0.11	-0.32	-0.07	-0.1	-6.64	-0.54	0.45	-0.07	0.02	-0.04	-0.34	-0.02	-0.43	-0.34
OSBPL3	1.18	0.28	0.5639	0.02	0.08	-0.23	0.16	-0.03	0.15	0.06	-0.17	-0.04	-0.06	-0.08	0	-0.58	-0.16	-0.38	-0.07
CCDC94	1.18	0.29	0.568	-0.02	-0.32	0.17	0.18	-0.6	-0.29	0.06	-0.09	-0.27	0.04	0.09	-0.1	-0.6	0.14	-0.19	-0.13
SNRPA	1.18	0.28	0.5658	0.04	-0.11	0	0.12	-0.06	-0.16	0.17	-0.18	-0.14	-0.18	-0.13	0	-0.06	0.05	-0.03	0.04
ACADM	1.18	0.27	0.5515	-0.22	0.25	0.03	-0.05	-0.22	-0.5	-0.1	0.08	0.37	0.08	0.02	0.14	-0.21	-0.62	-0.58	-0.28
HYOU1	1.18	0.26	0.5359	0.04	0.07	-0.06	0	0.12	0.28	0.14	0.14	-0.28	-0.36	-0.37	-0.45	-0.02	-0.01	-0.02	-0.06
SMARCB1	1.18	0.29	0.5707	0.48	-6.64	0.5	0.29	-6.64	-6.64	-6.64	0.08	0.31	-6.64	-6.64	0.48	-6.64	-6.64	0.3	0.29
HAUS5	1.18	0.26	0.5394	-0.22	0.31	-0.31	0.18	-0.16	-0.52	-0.25	-0.21	-0.18	-0.12	-0.52	-6.64	0.55	0.12	-0.45	0.23
COMMD7	1.17	0.26	0.544	0.35	-0.14	-0.31	0.07	-0.15	0.46	0	-0.13	0.29	0.34	-0.16	-0.01	-1.43	-1.06	-0.88	-0.47
SCAF11	1.17	0.3	0.5764	0.23	-0.13	-0.01	-0.06	-0.07	-0.2	-0.06	-0.08	0.11	0.19	-0.11	-0.07	-0.32	-0.33	-0.12	-0.1
[truncated: 4,112 more rows]

## Sheet: Raw Data
	WT_1	WT_2	WT_3	WT_4	KO_1	KO_2	KO_3	KO_4	K2_1	K2_2	K2_3	K2_4	K3_1	K3_2	K3_3	K3_4
Phenotype	WT	WT	WT	WT	A2KO	A2KO	A2KO	A2KO	A2KO	A2KO	A2KO	A2KO	A2KO	A2KO	A2KO	A2KO
RBM47	-0.0991726	0.0569037	-0.21754	0.270434	-0.173137	-1.4445	-0.301384	-0.0649178	-1.16107	-0.246959	-0.26192	-0.566671	-1.2074	-1.08432	-0.355928	-0.513662
UBA6	-0.0264707	-0.00978348	0.104126	-0.0143593	0.202878	0.294936	0.156357	0.101207	-0.181153	-0.144525	0.0230816	-0.0801506	0.371005	0.196639	0.301854	0.177761
ESYT2												inf
ESYT2	-0.0529247	0.00772035	0.171301	-0.0822541	0.33201	-0.229357	0.0292114	0.0652054	0.109922	0.230546	0.106402	0.268991	0.0602033	0.363049	0.159489	0.12146
MED19	-0.0741761	0.458564	-6.64386	0.770568	-6.64386	0.514324	1.52991	-6.64386	-6.64386	-6.64386	0.973853	0.709173	-6.64386	-6.64386	0.734467	1.31441
KIAA1598	0.0776038	-0.0484101	-0.0288907	0.0531962	0.075193	0.116197	-0.0616134	0.0219453	0.516271	0.309547	0.322552	0.298837	-0.154481	-0.154885	-0.148096	-0.298666
TMEM223	0.132423	0.200186	-0.387702	0.0435885	-6.64386	0.0787638	0.804818	-6.64386	0.371886	0.74176	-6.64386	0.788383	-0.444246	-6.64386	-6.64386	0.738419
ARHGAP10	-0.118948	0.251232	0.006192	-0.113072	-0.125232	-6.64386	-0.219538	-0.300034	-6.64386	-0.208144	-6.64386	-0.000876258	-6.64386	-6.64386	-0.311468	-6.64386
ANO9
CCDC64B	0.466887	-6.64386	-6.64386	1.39938	0.495682	0.967342	-6.64386	0.509121	1.44826	1.09808	0.975496	1.58237	-6.64386	0.733645	-6.64386	0.601392
ILVBL	0.291865	0.147381	-0.210736	-0.244473	-0.292943	-0.179327	-0.334463	-0.356089	0.12973	0.0420266	0.267054	0.206501	-0.249282	-0.221035	-0.390901	-0.316457
C1orf226
PLEKHG3	-0.0401464	0.0571053	0.0777212	-0.0413908	0.373759	-0.196157	0.12893	0.0557204	0.32251	0.454589	0.309437	0.282221	0.00735147	0.346721	0.0352072	0.0985847
SSC5D	-6.64386	-6.64386	2.0036	-6.64386	3.68419	3.85744	3.76383	2.33862	3.38172	3.39192	1.56712	-6.64386	-6.64386	-6.64386	2.64559	3.67631
SH3PXD2B	-0.0277618	0.0599665	0.105521	-0.0881398	-6.64386	-0.0682355	0.0161112	-0.310511	-0.318511	-0.319618	-0.0657957	0.247001	-0.0104543	0.581563	0.386142	-0.199368
PIPSL								inf
NBAS	0.437946	0.226436	-6.64386	0.590132	-6.64386	-6.64386	-1.43389	0.464435	-1.28021	-0.00738776	-6.64386	-1.87817	-0.318032	-1.7797	-6.64386	-0.298513
TARSL2	0.95101	-0.361321	-6.64386	0.398703	-6.64386	-6.64386	-6.64386	-0.0860034	0.678799	0.644139	-6.64386	0.711509	0.447434	-6.64386	-6.64386	-6.64386
TYW5	0.404635	0.131109	0.688055	-6.64386	0.446387	0.702204	0.00730494	0.429199	0.242904	0.0537496	0.459373	0.167674	-6.64386	-6.64386	0.825847	0.373282
DENND3	-0.492101	0.573325	-0.0535116	-0.188572	0.501324	0.673218	0.216876	-0.268723	0.208212	0.246929	-0.294223	-0.541535	0.464305	0.840784	0.698018	1.15957
VWA8	0.0935977	0.118041	-0.0455369	-0.122204	-0.344004	-0.395593	-0.345063	-0.467783	-0.38363	-0.253426	-0.174292	-0.147729	-0.789743	-0.607774	-0.704578	-0.74422
SBNO1	-0.113194	0.0175588	0.0661411	0.0790236	-0.214695	-0.176541	0.0876103	-0.0987411	-0.322355	-0.18668	-0.0398243	-0.122338	-0.279278	-0.343086	-0.150387	-0.085685
LAMB4
GTPBP10	-0.0768975	-0.0477815	0.097773	0.076371	-0.267825	-0.294498	-0.229901	-0.323633	-0.703275	-0.304836	-0.497417	-0.391878	-0.296422	-0.29546	-0.256276	-0.273906
VPS37C	1.1361	-6.64386	0.865638	-6.64386	-6.64386	-6.64386	0.596619	0.810489	-6.64386	0.656424	-6.64386	1.0241	1.26026	1.58426	1.2346	-6.64386
TMEM189	0.32885	-0.054887	-0.0867742	-0.184929	-0.227304	0.355104	0.347057	0.0378047	0.244999	-0.271483	0.359574	0.283944	0.284654	0.11026	0.03063	0.566479
HTR3E	-6.64386	2.0036	-6.64386	-6.64386	2.10587	-6.64386	-6.64386	-6.64386	-6.64386	1.73461	-6.64386	-6.64386	-6.64386	-6.64386	-6.64386	-6.64386
CNOT1	0.00990471	0.0100063	0.00180526	0.0354816	0.108319	0.0803398	0.0679995	0.110547	0.149757	0.204846	0.169992	0.126471	-0.074827	-0.000239516	0.0169988	0.0164427
FAM83G	-0.444847	-0.239863	0.2485	0.345443	-0.0103153	-0.650668	0.0623944	0.0958142	0.430588	0.0950457	0.183867	0.0586726	-0.426474	-0.140094	0.117924	-0.29603
PGP	0.00212925	-0.105242	0.0303887	0.12113	0.121186	0.316074	0.20896	0.0133678	0.118962	0.16237	-0.144442	0.210423	0.183753	0.410609	0.305699	0.130655
TRIM49C;TRIM49;TRIM49B	0.20864	0.302316	-0.325578	-0.228873	0.69239	0.278085	-0.359533	-0.0920996	1.07892	0.469288	-0.249681	0.182901	0.309597	0.598907	-0.373945	0.0800684
C5orf51	0.0178663	0.0661295	0.0749273	-0.10885	-0.333299	-0.523001	0.498141	-0.204071	-0.0467238	-0.109947	0.103454	0.0264342	-0.740629	-1.62534	-0.846643	-0.330891
GOLGA6L9;GOLGA6L3;GOLGA6L10;GOLGA6L19;GOLGA6L4
MROH2A	0.202133	-0.0826775	0.1751	-0.292906	-6.64386	-6.64386	0.0674408	-6.64386	-6.64386	-0.670892	-0.581889	-6.64386	-0.205509	-6.64386	-0.298216	-0.130886
ZNF316	-0.0174454	0.0017312	0.168284	-0.109207	-0.26193	-0.184848	0.306837	-0.0519698	0.233664	0.501973	0.547924	0.660999	-0.241731	-6.64386	0.00593862	0.270245
TUBAL3	-0.00517364	0.18776	-0.383269	0.186358	-0.0313207	0.0456452	-0.640188	-0.344356	0.0104706	-0.180882	-0.184422	0.0226619	0.304905	-0.308289	-0.142711	-0.078581
FBLL1	0.0461261	-0.0668316	0.162864	-0.0996312	-0.343953	-0.139211	-0.249414	-0.0457535	-0.150019	-0.309133	-0.239068	-0.38942	-0.418571	-0.0473691	-0.159525	-0.115856
SMCHD1	0.229039	-0.0322039	-0.13663	-0.0285876	0.203165	0.0549819	-0.190931	-0.108908	0.231805	0.176557	0.00157979	0.136431	0.0340141	-0.0714853	-0.0217244	-0.0139144
UNC119B	0.107064	-0.124089	0.172038	-0.122281	-0.0647673	-0.135053	-0.303626	-0.280751	-0.252147	-0.191566	0.0378116	-0.267413	-0.300847	-0.366534	-0.403317	-0.375816
METTL15	0.239054	0.0269437	-0.028685	-0.216557	-0.0323152	-0.536412	-6.64386	-0.62541	-0.743579	-0.185564	-0.563658	-6.64386	-0.899364	-6.64386	-0.701438	-0.934668
ZNF233
CCDC85C	0.0254196	-0.109552	0.192757	-0.0703557	-0.10708	0.338889	0.0753265	0.142805	0.244927	0.205606	0.153738	0.416462	-0.422131	-0.581501	0.157041	-0.353792
RGPD3;RGPD4;RGPD1;RGPD2	0.219045	0.383698	-6.64386	0.642799	0.616492	0.507448	0.559628	-6.64386	0.270773	0.29393	-6.64386	0.00426991	-6.64386	-6.64386	-6.64386	0.180751
SMIM23
GOLGA8T;GOLGA8M;GOLGA8K;GOLGA8H;GOLGA8J
GOLGA8B;GOLGA8A
ARHGAP32	-0.0705206	-0.476743	-0.0875078	0.513956	-0.334921	-0.212701	-1.2421	-0.0108399	-0.617482	-0.634925	-0.243679	-0.422927	-0.626977	-0.774506	-0.833549	-0.360985
TBKBP1	-6.64386	0.671178	0.184357	0.379973	0.270143	0.393432	-6.64386	0.600608	0.210681	0.527379	0.538228	0.642091	0.340039	0.660191	0.319628	0.458543
POM121C	0.0538018	0.232116	-0.47067	0.145114	-0.226262	-0.394631	0.0726223	-0.558717	0.383059	0.495155	0.134732	0.0229642	0.597793	0.198733	-0.353225	0.0711832
EFCAB7	-6.64386	1.10596	0.901165	-6.64386	-6.64386	-6.64386	-6.64386	-6.64386	-6.64386	-6.64386	1.19693	-6.64386	-6.64386	1.61807	1.23737	1.17878
DDX11L8	0.348281	-0.407635	0.201814	-0.212642	-6.64386	-6.64386	-0.686502	0.234471	0.543447	0.554416	-0.110935	0.639761	0.57363	-0.125016	0.127765	0.567321
ZBBX	-6.64386	0.425193	0.182023	0.634848	0.920872	0.906013	1.07	-6.64386	-6.64386	-6.64386	-6.64386	-6.64386	-6.64386	0.575466	1.00337	-6.64386
NUDT19	0.0384452	0.133729	-0.0223654	-0.102759	0.158041	-0.123737	-0.00460908	-0.0832688	0.1713	0.267586	0.299057	0.250115	-0.101399	-0.116164	0.0945157	-0.122039
FAM188B2	0.806751	-6.64386	0.249282	0.127128	-6.64386	0.703138	0.492373	0.814765	0.501264	0.462846	0.617255	0.559759	0.900587	0.628446	0.794689	0.569264
MIF4GD	0.0757723	-0.31777	0.391399	-0.197432	-6.64386	-0.179893	0.666385	-0.590679	-0.18219	-0.0436035	-0.255054	-0.635428	-6.64386	-6.64386	-6.64386	-6.64386
UPK3BL	0.152014	-0.427848	-0.37114	0.498087	-1.97221	-1.03666	-1.36985	-0.997973	0.271696	-0.00875815	0.554385	0.957279	-6.64386	-4.61514	-6.64386	-4.23487
SMIM1	0.75288	-6.64386	0.341374	0.108201	0.436801	-6.64386	0.222492	0.544445	0.207436	0.487063	0.395964	0.620553	-6.64386	0.186689	-6.64386	-6.64386
GPR89A;GPR89B	-0.114056	-0.428259	0.709652	-0.439391	-6.64386	0.325931	0.583019	-6.64386	-6.64386	-6.64386	-6.64386	-6.64386	-6.64386	0.188459	0.207932	-0.116854
WASH3P;WASH2P;WASH1	0.195104	-0.217334	-0.0109044	0.0601434	-0.672999	-0.86792	-0.370184	-0.273962	-0.722132	-0.141134	-0.26071	-0.384668	-0.102814	-0.360045	-0.198389	-0.146364
RASA4;RASA4B	0.256076	0.141587	-0.303931	-0.100648	-6.64386	-6.64386	-0.297949	-6.64386	-0.29656	-6.64386	-6.64386	-6.64386	-6.64386	-6.64386	-6.64386	-6.64386
TMEM238					inf	inf							inf		inf
FAM195B	0.194688	-0.0458461	0.0211901	-0.132886	-1.10013	-0.420146	-0.133007	-0.893835	-0.933851	-0.741353	-0.413974	-0.139235	-0.14239	-0.259892	-0.399748	-0.391929
DMKN
KRT75	-6.64386	-6.64386	-6.64386	2.0036	-6.64386	1.91655	-6.64386	-6.64386	-6.64386	1.78643	-6.64386	-6.64386	-6.64386	-6.64386	-6.64386	-6.64386
KRT14	0.181857	-0.255246	0.206015	-0.129237	-2.88481	-2.91027	-2.74798	-2.61426	-2.39759	-2.27806	-1.87231	-1.84712	-3.15935	-3.18974	-3.5143	-3.41528
KRT6A	-0.0406197	-0.122222	0.117145	0.0900465	-1.54804	-1.62377	-1.28862	-1.27114	-1.45973	-1.32307	-1.34004	-1.32411	-2.91209	-2.92888	-3.04847	-2.96808
ALB	-6.64386	-6.64386	-6.64386	2.0036	-6.64386	-6.64386	-6.64386	-6.64386	-6.64386	2.6897	-6.64386	3.15423	-6.64386	4.33582	-6.64386	-6.64386
KRT8	0.160351	0.157902	-0.0877256	-0.20794	0.173799	0.209722	0.0249596	0.159372	0.0286113	-0.0240395	0.176803	0.230387	0.339733	0.261115	0.375595	0.299048
KRT19	0.137014	0.0806363	-0.0879983	-0.086107	-0.352765	-0.356085	-0.319032	-0.309347	0.00928714	-0.00105138	0.060964	0.0430554	-0.91595	-0.91085	-0.855267	-0.771765
KRT16	-0.0900853	0.122745	-0.0494146	0.0640548	-1.03643	-1.18369	-0.732368	-1.01815	-2.43928	-2.27364	-1.68462	-1.83225	-1.49539	-1.35571	-2.08991	-1.86623
KRT10	-0.0540227	0.668269	0.0233589	-1.08539	1.52956	1.2635	1.39358	0.506155	1.09069	-0.012891	-0.361627	0.57259	-0.0452655	0.358228	-0.78588	0.710828
KRT5	0.0490119	0.0336731	0.00791705	-0.0345649	-2.0115	-2.03102	-1.87259	-1.77544	-0.575176	-0.543586	-0.134439	-0.202926	-2.13271	-2.08151	-2.16414	-2.01137
KRT15	0.672381	-0.270263	-0.583222	-0.0745181	-1.37978	-2.74238	-1.53133	-6.64386	-1.2476	-0.691241	-0.0315194	-0.101194	-1.72303	-1.94793	-1.83316	-1.14373
KRT4	0.0722968	0.166768	-0.118305	-0.0819176	-0.974133	-0.982394	-1.2403	-0.942953	2.25374	1.97389	2.06368	2.0346	-4.76445	-4.25693	-5.06505	-4.02916
KRT9	0.402391	-0.346066	0.796219	-2.35821	0.54309	1.16206	-1.86721	0.603569	0.460444	0.0436374	-1.37359	-0.255801	0.564248	-0.369296	-0.759303	1.4691
KRT2	-0.044507	0.577824	0.287577	-1.48522	1.62404	1.42521	1.22955	1.04173	1.06748	0.162421	-0.402198	0.496027	0.248123	0.134049	-0.529132	0.685423
KRT17	0.230442	0.155176	-0.156269	-0.224478	-1.48262	-1.4183	-1.19338	-1.2212	0.179077	0.142582	1.00493	0.992996	-3.9293	-3.6335	-4.12461	-4.27323
KRT81;KRT86;KRT83;KRT85;KRT87P	-1.8046	1.40948	-1.86399	-0.28173	0.281473	-6.64386	-2.19069	-2.63196	-2.40917	-2.5525	-2.73797	-6.64386	-6.64386	-2.17682	-2.6917	-2.56325
KRT28;KRT25;KRT27
KRT72
CPB1;CPA1	1.05828	0.95424	-6.64386	-6.64386	1.66457	1.25082	1.56153	-6.64386	-6.64386	-6.64386	0.996693	-6.64386	1.72258	2.17037	-6.64386	1.63306
CLEC3B	0.374939	0.051704	-0.356218	-0.111669	0.922163	0.650481	-0.0490602	-0.509333	0.230559	-0.158514	0.269906	0.265842	0.898464	1.10931	-0.375849	0.131413
KRT7	0.083831	0.523678	-0.70018	-0.109264	0.309309	0.64577	0.00601717	0.821039	0.744132	0.558647	1.11068	0.70319	-0.496957	-0.532783	0.31915	0.572531
KRT79	-6.64386	-6.64386	-6.64386	2.0036	-6.64386	-6.64386	-6.64386	-6.64386	-6.64386	-6.64386	-6.64386	-6.64386	-6.64386	-6.64386	2.77345	-6.64386
KRT80	-2.84625	-6.64386	1.73178	-0.812036	-3.00964	-2.64744	-6.64386	-3.96419	-2.90769	-2.83247	-2.92328	-2.80626	-6.64386	-1.32456	-2.6253	-4.58523
HRNR	-6.64386	0.81117	1.17974	-6.64386	1.22618	1.29211	-6.64386	1.23683	1.36348	1.05004	-6.64386	0.163255	-6.64386	-6.64386	-6.64386	1.19556
KRT35	1.19078	-6.64386	0.796793	-6.64386	0.862999	0.984195	0.0355593	0.675976	-6.64386	-6.64386	0.168762	-6.64386	-6.64386	-6.64386	0.741905	-6.64386
KRT23
KRT82	-6.64386	-6.64386	2.0036	-6.64386	-6.64386	-6.64386	-6.64386	-6.64386	-6.64386	-6.64386	2.07974	-6.64386	-6.64386	-6.64386	-6.64386	-6.64386
NACA	-0.158184	0.0508426	0.0347819	0.1158	-0.0832125	0.222959	0.333521	-0.019096	0.144099	0.0237127	0.277897	0.156744	0.384827	0.0595621	0.0909471	0.0285086
C11orf98	0.149897	-0.136041	0.119785	-0.0986238	0.110573	0.258496	0.532742	0.364268	0.151275	0.102298	0.444734	-0.1192	0.199004	-0.102085	-0.0131674	0.276986
SLC35A4	0.0823223	-0.613706	0.172633	0.263815	-6.64386	-0.340118	-0.0531928	-6.64386	-0.00289202	0.516025	0.333343	0.0955404	-0.744031	-0.330102	-0.902824	-6.64386
ASNSD1	0.0851864	-0.244768	0.326065	-0.181748	-0.30132	-0.18785	-0.151367	0.0655232	-0.336213	-0.647116	-0.0886748	-0.231924	-0.155824	0.128991	-0.341377	-0.243067
SMCR7L	-0.0541159	-0.362299	0.0421594	0.343962	-0.0236101	0.126911	-0.0979194	-0.480927	-0.304555	0.0165014	0.0661527	-0.500998	-1.05461	-0.856088	-0.488354	-0.370217
DNASE2	0.00320591	0.314604	-0.111533	-0.203401	-6.64386	-0.934637	-6.64386	-1.58754	-6.64386	-6.64386	-1.86949	-1.95308	-1.21742	-1.30313	-0.998133	-1.00495
AGPS	-0.139953	0.131956	0.0110057	0.0412637	-0.266998	-0.0881788	-0.244758	-0.00417786	-1.38198	-0.0887446	-1.20827	-0.0605007	-0.205755	-0.356551	-0.425489	-1.59702
KIF2A	0.0617257	0.114078	-0.0904718	-0.0368394	0.00333437	0.262487	0.0222212	-0.119924	-0.0156411	-0.0347055	-0.148037	-0.0820571	-0.218763	0.101894	0.103385	-0.00443469
DDX39A	-0.125031	-0.261784	0.103396	0.280554	-0.723087	-0.404306	-0.27492	-0.172896	-0.640894	-0.548053	-0.574812	-0.572315	-0.371878	-0.39664	-0.348026	-0.402002
PDLIM1	-0.0150942	0.0746438	-0.0344874	0.0298816	0.313127	0.181014	0.26054	0.293689	0.654041	0.73669	0.754468	0.842987	-0.461972	-0.487695	-0.622977	-0.449319
ACOT7	0.0164435	-0.0106775	-0.0422469	0.0905412	-0.197242	-0.326579	-0.236778	-0.181292	-0.51705	-0.506856	-0.471993	-0.404615	0.190424	0.207068	0.240209	0.211492
ACOT7
MYO1C	0.104236	0.0848428	-0.119726	-0.0230643	0.317917	0.359146	0.181403	0.248167	0.279882	0.443807	0.411549	0.430349	0.152993	0.115796	0.0664432	-0.00525635
SNAP23	-0.196703	-0.0837242	0.243917	0.0560779	0.197021	0.152394	0.149983	0.185832	0.226434	0.168165	0.168817	0.158221	0.407868	0.490492	0.531335	0.304812
HAX1	-0.22552	-0.230625	0.141976	0.297522	0.0815905	0.034824	0.097009	-0.100847	-0.192772	-0.320882	-0.39475	-0.277447	0.152067	0.315973	0.132719	0.264622
AIP	0.031122	0.0870837	-0.0682813	0.00316916	0.151382	0.25071	0.159544	0.0281403	-0.426557	-0.266146	-0.343416	-0.435757	-0.321425	-0.106899	-0.0937202	0.144667
GTPBP1	0.0666802	0.148341	-0.0674112	-0.104616	0.299459	0.1211	-0.030216	0.0207543	0.0975017	0.061734	0.277261	0.150168	0.304302	0.429108	0.411479	0.501521
STXBP3	0.0669138	0.25088	-0.154097	-0.145766	-0.0904129	-0.071522	-0.278034	-0.242194	-0.243844	0.0143022	-0.344646	-0.1343	0.00524602	0.0769657	-0.199874	-0.200551
AP4M1	-0.184476	0.176683	-0.0447665	0.0844758	0.0375778	-0.00619396	0.175172	0.118469	-0.0440161	0.21087	-6.64386	-0.0611722	0.086876	-6.64386	-0.167276	0.0405744
SMAP	0.154702	0.0445438	-0.206145	0.0406838	-0.0485412	-0.150492	-0.259652	-0.266777	-0.3366	-0.186845	-0.246239	-0.489697	-0.423387	-0.769133	-0.259169	-0.410904
RAB27B	-2.34978	0.886762	-0.1832	0.155821	-1.55618	-2.37641	-0.564134	-0.270232	-0.0312676	-0.258722	0.125196	-2.16855	-0.0703621	-6.64386	-2.23859	-0.229196
AP3B1	-0.0410234	0.0385572	0.043439	0.0148997	0.0943261	0.1741	-0.00974008	-0.0653008	0.0705165	0.0539223	0.10162	0.142739	-0.228459	0.0350275	0.00992022	-0.0239999
SULT2B1	0.654986	0.362319	-1.18686	-0.433139	0.0657481	0.285311	-0.589776	-0.480034	-1.81461	-0.784821	-1.18515	-1.23246	-2.63713	-2.97066	-1.41601	-2.02973
RHOD	0.389968	0.560795	-6.64386	0.315629	0.00917015	-6.64386	-6.64386	-6.64386	-6.64386	-6.64386	-0.76616	-6.64386	-6.64386	-6.64386	-1.38926	-6.64386
LGALS8	-0.0136865	0.106986	-0.0652339	0.0238595	-0.0120442	-0.191314	0.0569801	-0.23897	-0.0160621	-0.110728	-0.350768	-0.187807	0.0810033	0.157642	0.276138	0.122409
NDUFS8	0.454441	-0.121438	-0.338609	-0.0593844	-0.11283	0.161607	-6.64386	-0.259322	-0.271547	-0.31872	0.12847	-0.370004	-6.64386	-1.03919	-0.983591	-0.258274
TNFRSF10A	-0.475738	-0.222056	0.153132	0.434644	0.525686	0.230521	0.798921	0.515686	0.255134	0.576903	-6.64386	0.240896	0.899021	-0.477359	0.354021	-0.256473
NFKBIE	-0.187045	0.0765318	0.120158	0.0289413	0.128468	0.220643	-0.312052	-0.548847	0.251897	0.122119	0.0356322	0.0137929	0.214592	-0.181065	0.00584141	0.205996
PSMD11	-0.066836	-0.0559401	0.100015	0.0724744	0.0594158	0.121814	-0.0227732	0.0374777	-0.0417998	-0.00723443	-0.105428	-0.0822297	-0.113724	-0.0027574	0.0435693	0.0321032
PSMD12	-0.0383081	-0.0796419	0.0193497	0.145884	-0.00138503	0.123657	-0.142923	-0.062324	0.0435913	0.0762058	-0.0778713	0.00957487	0.144874	0.150423	0.0609286	0.0914103
PSMD9	-0.0859592	0.00831034	-0.0543005	0.17505	-0.618705	-0.645337	-0.0707498	-0.256222	-0.159092	-0.205892	-0.243707	-0.368899	-0.196906	-0.345964	-0.338716	0.018236
ATOX1	-0.620968	-0.273796	0.196661	0.502414	-0.86755	-0.78751	0.0668264	-0.854074	-0.131373	-0.408026	-0.402521	-0.686247	-0.527136	-0.404702	-0.65259	-0.249864
MEN1	-0.0796024	0.139016	0.264246	-0.337302	0.300701	0.11245	-0.0107365	-0.277013	-0.10712	-0.540034	-0.37428	-0.340536	-0.160901	-0.641359	-0.334743	-0.256397
CBX4													inf
PGRMC1	0.0398623	0.0260942	0.0202584	-0.0297479	0.351713	0.34181	0.42094	0.197956	0.337065	0.0341821	0.418094	0.23102	1.03712	1.22549	1.05414	1.14963
SUPT5H	0.00373548	-0.03434	0.0241852	0.0621547	-0.826215	-0.758443	-0.892635	-0.871891	-0.744295	-0.945723	-0.720959	-0.818421	-0.881135	-0.820168	-0.921117	-0.888583
TAF4	0.1789	-0.183956	0.229977	-0.226211	0.12284	0.00260003	-0.0945489	-0.091203	-0.122282	-0.215388	-0.0256085	0.237874	0.0857165	-0.00960232	-0.0271422	0.0490692
DFFA	0.0102759	0.0790537	-0.036191	0.00187514	-0.192955	-0.0901986	-0.0520616	-0.366642	0.103074	0.123276	-0.0822265	0.191352	0.142949	0.141946	0.0102759	0.149323
HIP1	0.0328034	-0.337974	-0.112528	0.379493	0.429963	-0.0391132	-0.11601	-0.00221106	-0.365272	-0.0264553	-0.209461	-0.270166	0.0999198	-0.309847	0.353677	-0.194828
CLIC1	-0.064194	0.104802	-0.0093973	0.0210053	-0.0419127	-0.116774	0.0367138	0.118926	0.00327589	0.0483576	0.0177784	0.13619	0.229062	0.125137	0.147061	0.265252
EIF3F	-0.0952855	-0.0340826	-0.00953778	0.181229	0.149297	0.162253	0.0984415	-0.0565801	-0.0657293	-0.078855	-0.101937	-0.136597	0.0945683	-0.00519183	0.0463762	0.0879371
WWP2	-0.109048	0.215746	-0.131603	0.0547503	-6.64386	0.892453	-0.236063	-0.273507	-0.451932	-0.282641	-0.302701	-0.378343	0.669304	0.334448	-0.00951937	0.052663
PDHX	0.124803	0.0186039	-0.0967913	0.00223773	0.0373262	0.117277	-0.0337655	-0.0610586	-0.294509	-0.365099	-0.329976	-0.344892	-0.257599	-0.119412	-0.116268	-0.189439
QSOX1	0.290785	-0.498715	0.179191	-0.0340001	-0.0364135	0.306211	0.31686	0.0816702	-0.730174	-0.303515	0.376332	0.0667563	-0.360817	-0.086243	0.251317	-0.202707
DCTN6	-6.64386	-6.64386	1.15799	0.838786	0.0757071	1.0975	0.69786	0.286612	0.406275	-6.64386	0.649772	-6.64386	0.78869	1.06784	0.702339	0.70501
SLC33A1	0.163152	0.0919843	-0.1729	-0.0478506	-0.311327	-0.204799	-0.861941	-0.190659	0.111299	0.361159	0.0639668	-0.0126305	0.0552578	-0.384578	-0.586922	-0.162958
WASL	0.231971	0.192703	-0.57621	0.0730466	-0.605729	-0.209989	-0.0812141	-0.121764	-0.168394	-0.114452	-0.556003	0.0784427	-0.345158	0.018205	-0.178854	-0.886352
IPO5	0.0549	-0.0114193	0.00236074	0.0107215	-0.0481113	0.0822518	0.0119926	0.00966135	-0.0132139	0.0450685	-0.0665524	0.0303687	0.245027	0.220435	0.194111	0.214068
POLRMT	0.0498669	0.0527936	-0.0288322	-0.0183728	-0.265323	0.0451507	-0.504294	-0.416282	-0.526963	-0.506646	-0.537866	-1.26028	0.107504	-0.206774	-0.263502	-0.354323
EEF2K	0.16738	-0.00245512	-0.154903	0.0292629	-0.193626	0.203483	-0.287511	0.00213731	0.235184	0.167507	0.0504142	0.168017	-0.17153	-0.239737	-0.39495	-0.257617
SAP18	-0.0612173	0.0659987	0.153247	-0.116119	-0.264023	-0.148267	0.0867931	0.0472597	0.0264462	0.206378	0.159291	0.0950008	-0.363869	0.0884114	0.0303805	0.0587249
EML1	0.259059	-0.358718	0.557064	-0.755908	-0.46605	-6.64386	-0.0454397	1.55356	-0.207329	-0.397859	1.42529	-0.229365	-6.64386	-6.64386	0.146868	-0.887692
IGF2BP3	-0.48647	0.910164	-0.150914	-0.872258	-0.942644	0.615146	-0.569123	-1.27221	-0.995475	-0.89003	0.0342703	-0.149828	-0.253323	-0.220858	-0.939656	-0.0224297
DNM1L	0.0447207	0.0315929	-0.0146926	-0.00504537	0.0432718	0.112944	0.0479664	-0.0277805	-0.13367	-0.0630452	-0.107647	-0.115954	0.230293	0.231007	0.298057	0.246906
DNM1L	-0.136069	-0.132944	-0.107993	0.367548	-0.351956	-0.639076	-0.186202	0.0301454	-0.426159	-0.572076	-0.609049	-0.127491	-6.64386	-0.0718245	-0.25047	-0.0447764
DNM1L	0.102746	0.28371	0.0342034	-0.464202	-0.466544	-0.637613	-0.212678	-0.147547	-0.97308	-0.902553	-0.216981	-0.194876	-0.290233	-6.64386	-0.169851	0.097059
RTCA	0.186453	-0.239172	-0.0906867	0.157988	-0.162106	0.0764041	-0.188599	-0.0489712	-0.245319	-0.341069	-0.461988	-0.229274	-0.057754	0.123009	0.0594996	0.0993636
PIK3C2A	-0.054858	0.00934128	0.118864	-0.0218989	-0.063233	-0.235847	-0.379611	-0.00461145	-0.351802	-0.239858	-0.325915	-0.413638	-0.555115	-0.416029	-0.118083	-0.141698
IFRD1	-6.64386	-6.64386	1.08196	0.928338	0.860012	0.827535	2.24764	1.44737	1.30254	0.878516	0.85102	0.526557	0.390263	1.07471	0.620171	0.680452
PIK3R2	-6.64386	0.955151	1.05743	-6.64386	1.00757	1.01654	1.23557	0.759064	1.08848	1.12273	-6.64386	-6.64386	0.943687	1.26336	1.55706	-6.64386
GOLIM4	-0.149931	0.0321871	-0.0559105	0.206841	0.137076	-0.0607091	0.180175	0.0792183	0.34173	-0.0314055	0.330093	0.327247	-0.37747	-0.303847	-0.289668	-0.310027
MANBA								inf
AGRN	0.0783015	-0.0864065	-0.0219539	0.0806057	0.0562955	0.102714	0.116716	0.153876	0.141855	0.133263	0.191233	-0.0471093	0.0321991	-0.175384	0.167393	0.120739
PLOD2	-0.304787	-0.115575	0.234912	0.177074	0.871723	1.05273	1.1331	1.023	0.426421	0.1586	0.429133	0.315816	0.971094	0.625934	0.972871	0.825216
EXOC5	0.0231969	0.0560492	0.00758896	-0.0307634	0.00892171	-0.0268715	-0.225563	-0.0584662	0.0251234	-0.0766727	0.0465464	0.313014	-0.0575538	-0.19662	-0.141557	-0.101459
NDUFA4	-0.0138145	0.0495823	0.019672	0.00120493	-0.332955	-0.283174	-0.206154	-0.0041804	0.229738	0.0572269	0.115201	-0.029178	-0.927949	-0.595502	-0.69479	-0.62178
PSMD14	-0.0284033	-0.0632803	0.0953043	0.0484022	0.254472	0.309264	-0.26848	0.206017	-0.233958	-0.142808	-0.0284033	-0.286121	0.188875	-0.0808154	0.0985826	-0.0253724
ZNF593	-0.194486	0.4093	-0.550506	0.20826	-6.64386	-1.50647	0.477423	-6.64386	0.443137	0.0977465	0.346175	0.618352	-0.105748	0.0147088	-0.050695	-0.0570878
BIN1	-0.197436	0.222914	-0.221639	0.193105	-0.152433	-0.268121	-6.64386	-0.294137	-0.53332	-0.351491	-0.587872	-6.64386	0.18357	-0.231267	0.0610323	0.337045
KPNA3	-0.16256	-0.203447	0.160554	0.214588	-0.0287592	0.0649933	0.00141312	-0.00413318	0.0665975	0.0880822	-0.0290161	-0.0475519	0.00384341	-0.234817	0.0583165	0.0800033
LAD1	-0.274384	-0.306757	0.237887	0.293342	-0.170312	-0.303288	0.0704982	0.0217561	-0.225741	-0.183231	-0.052926	-0.114001	-0.311477	-0.203867	-0.303783	-0.275597
FAAH
PES1	0.016007	-0.0932679	0.0728608	0.056092	0.0269781	0.0294928	0.0214347	0.0724434	0.0714543	0.0473322	0.138871	0.0234819	0.0513509	0.0862196	0.108142	0.103203
SDCBP	-0.199738	-0.134	0.152053	0.197664	-0.434497	-0.414775	-0.085659	-0.288542	-0.302	-0.270706	-0.364519	-0.316797	0.06855	0.138192	0.216592	0.0995093
SDCBP	0.15865	0.160647	-0.164759	-0.129904	-0.395666	-6.64386	-0.351248	-0.301319	-0.4658	-0.21335	0.203978	0.408683	0.220003	0.489184	-0.265435	-0.379966
MPHOSPH10	-0.225082	-0.0133045	0.036552	0.224008	-0.330503	-0.0169641	0.102725	-0.359742	-0.185113	-0.0708359	-0.207336	-0.201724	-0.390459	-0.230371	-0.151228	-0.175679
NOP56	0.0954115	-0.00142885	-0.0165872	-0.0231945	-0.00185434	0.0753379	-0.0145346	0.0247094	0.0701743	0.14152	0.106025	0.12117	0.0393503	0.140663	0.0553901	0.0761892
DDX3X;DDX3Y	-0.0348638	0.00784786	0.02183	0.0609812	0.00528216	-0.0300588	0.156251	0.094644	0.129419	0.235704	0.121434	0.133202	-0.102468	-0.0141569	-0.0323592	-0.00902626
RNASET2	-0.152001	0.082272	0.00157955	0.111324	-0.407757	-0.278593	-0.78644	-0.965303	-0.599824	-1.14447	-0.743782	-0.656998	-0.715459	-1.54701	-0.961064	-1.07753
PODXL	-0.402431	0.0749417	0.00539968	0.29437	0.292754	0.404152	0.835828	0.548979	0.411388	0.377538	0.222661	0.251492	0.645945	0.5674	0.679633	0.70556
CYR61	0.752975	-6.64386	0.298865	0.156473	1.45883	1.7342	1.4022	1.40843	1.36666	1.41829	1.92003	1.49868	2.66129	2.41886	2.3551	2.45808
PIR	0.223498	0.116995	-0.0946599	-0.231969	0.22279	0.256052	0.294222	0.265109	-0.129957	-0.111865	-0.0846535	-0.0657114	-0.128939	-0.0495792	-0.0134588	-0.13007
KPNA4	-0.0658726	-0.20868	0.107832	0.191179	-0.0357888	-0.110003	0.0915807	0.0920065	0.13319	0.0509818	0.175493	0.131949	0.223166	0.182058	0.109516	0.164603
TRIM38	0.315094	0.219651	-0.207178	-0.386043	-6.64386	0.181075	-1.02609	-6.64386	0.257192	0.45838	0.269611	0.806831	-0.36883	0.0116612	0.0205629	0.290487
NFIB	-6.64386	2.0036	-6.64386	-6.64386	-6.64386	-6.64386	-6.64386	-6.64386	-6.64386	-6.64386	-6.64386	-6.64386	-6.64386	-6.64386	-6.64386	-6.64386
NFIB
PPP6C	0.0968208	-0.00368023	-0.0660965	0.0256163	0.382282	0.170207	0.0393675	0.0102284	-0.242913	-0.132207	-0.25419	-0.253124	0.237703	0.366024	0.415117	0.306046
NME4	0.540393	-0.247053	0.069855	-0.528231	-0.040996	0.440455	-0.0321524	0.0606418	-0.43321	0.790095	-0.590617	-0.630855	-0.402152	-0.0210998	0.402479	0.465684
PIK3C2B	0.896346	1.11013	-6.64386	-6.64386	-6.64386	1.11087	-6.64386	-6.64386	-6.64386	1.39695	-6.64386	-6.64386	-6.64386	-6.64386	-6.64386	-6.64386
MAN2B1	-0.136469	-0.118881	0.104453	0.181763	-0.736993	-0.686862	-0.403523	-0.595044	-0.488283	-0.513485	-0.407248	-0.57718	-1.30417	-1.3915	-1.25072	-1.18485
WNT7A	-0.273871	0.584833	0.76811	-6.64386	0.40301	0.510882	0.676	0.517496	0.66454	0.535969	0.431173	0.653894	1.13197	0.677413	0.472905	0.583525
FBP2
UBE2C	-0.200967	0.0435399	0.185246	0.00343309	-0.0827458	0.275665	0.0526254	-0.229051	0.00106204	0.121284	-0.527096	-0.619904	-0.21208	-0.0314692	-0.011703	-0.00313635
ACACB	0.0907232	-6.64386	0.460175	0.668471	1.32695	-6.64386	0.493872	0.579337	0.59142	0.217721	0.635286	0.714301	0.67239	0.917806	0.762451	0.382309
PDXK	0.14554	0.0127295	-0.0610005	-0.0493173	0.364409	0.349506	0.17814	0.20333	0.535491	0.27204	0.477519	0.404867	0.35821	0.171247	0.302079	0.39061
SCD	0.0668404	0.319732	-0.229522	-0.16559	0.0405164	0.0664705	-0.0479658	-0.393149	-0.00330531	0.114779	-0.117115	-0.242876	-1.01001	-0.84738	-0.181229	-0.211708
ARID1A	0.0701288	-0.116755	0.0518998	0.0444647	-0.0716647	-0.0946382	0.0175366	0.0403787	-0.00965933	0.0210498	-0.0585429	0.0791194	-0.152645	0.0151363	-0.0504752	0.00863537
NCKAP5					inf			inf			inf	inf			inf
CDK2AP1;CDK2AP2	0.128262	-0.150462	-0.0635917	0.123247	0.219102	0.306513	-0.337341	-0.126634	0.364479	0.207057	0.349967	-0.187508	0.361068	-0.521727	-0.135181	-0.243138
TXNDC9	-0.387941	-0.101807	0.0685892	0.373202	-0.131432	-0.18411	0.0969469	-0.0360116	-0.00789343	0.0854696	-0.00797594	-0.0282923	-0.0206973	-0.178202	0.223291	0.01908
DPYSL4
TRAFD1	0.11966	0.140913	-0.159807	-0.0652585	-0.626001	-1.55686	-0.12262	-0.0263945	-0.129954	-0.0399498	0.0819512	-0.0576521	-0.215755	0.0719761	-0.150209	-0.166265
COX7A2L	0.334636	0.316195	-6.64386	0.607767	0.542529	0.749867	0.219132	0.58605	-6.64386	0.277435	0.146689	0.37117	-6.64386	-0.830965	-6.64386	-6.64386
NDUFAB1	-0.274869	-6.64386	0.805841	0.541327	0.110451	-0.113343	-6.64386	0.271883	-0.78237	-6.64386	-0.111476	-1.02347	1.09882	-6.64386	0.0657168	-6.64386
UBFD1	-0.38188	-0.00565421	0.276188	0.0915084	-2.65344	-6.64386	-1.35166	0.0352979	-0.435059	0.0180014	0.377642	0.377052	-2.92047	-1.60278	0.569569	-0.0446337
CYB561D2	2.0036	-6.64386	-6.64386	-6.64386	1.98654	1.70438	1.665	-6.64386	1.93526	2.10171	2.47307	-6.64386	2.57835	1.54747	1.3843	1.6847
DYNC1I1	0.185602	-6.64386	0.101087	0.86404	-6.64386	-6.64386	-6.64386	-6.64386	0.454649	-6.64386	-6.64386	0.131933	-6.64386	-6.64386	-6.64386	-6.64386
CIT	0.0706587	-0.232062	0.112502	0.0803649	-0.144845	-0.215082	-0.327798	-0.338569	-1.07762	-0.647082	-0.53818	-0.594617	-0.391566	0.0137025	0.212365	0.0468
COPE	0.0844229	0.277011	-0.195508	-0.16038	-0.429064	-0.198413	-0.199868	-0.125298	-0.0764651	-0.0522325	-0.000148478	-0.0916269	0.0746561	-0.43126	-0.123127	-0.183943
AP3D1	0.0989473	-0.0147298	0.0162387	-0.0471492	-0.0658917	0.0540024	0.0553016	0.0293067	0.138665	0.159546	0.193528	0.285376	0.0721075	-0.0161667	0.00902563	0.0250506
CCS	0.157853	0.00912168	0.121908	-0.269063	0.422984	0.464646	0.135339	0.528614	-0.245448	-0.494631	-0.270904	-0.44972	0.266931	0.171036	0.414654	-0.286374
ABLIM1	0.0193388	0.244464	0.0847338	-0.35594	-0.952306	-0.726734	-0.299329	-0.738641	-0.00728558	-0.404641	-0.278981	-0.561654	-2.54623	-1.71281	-1.90023	-1.3783
DVL1P1;DVL1	-6.64386	-6.64386	2.0036	-6.64386	-6.64386	-6.64386	2.07486	2.10343	-6.64386	-6.64386	-6.64386	1.94919	-6.64386	-6.64386	2.67494	-6.64386
DVL2	-0.170304	0.172127	0.0986945	-0.0682074	0.689414	0.700941	-0.262976	0.890737	0.119624	-0.61687	-0.280527	-0.229489	0.0336232	0.274341	-0.316396	-0.281606
CHD1	-0.115329	-0.0926317	0.249481	-0.0141528	0.168073	-0.00399897	0.130339	0.0294933	0.0561446	-0.0301975	0.0815735	0.131196	0.0347715	0.102051	0.0752768	-0.0422284
CHD2	-0.0581034	0.226453	-0.306285	0.138549	0.450102	0.684895	0.770599	0.591557	0.922967	0.841142	0.770514	0.881806	1.02769	0.535966	0.695441	0.52155
GOSR2	-0.18474	-0.2551	-0.0250231	0.42165	-6.64386	-6.64386	-0.0466431	-0.0441768	-0.21542	0.220146	0.225571	0.417951	0.190325	-6.64386	0.160211	-0.368094
TOR1A	-6.64386	0.761928	-6.64386	1.21676	0.850472	1.62929	-6.64386	-6.64386	1.05788	-6.64386	-6.64386	1.53994	2.15925	-6.64386	2.11569	1.49461
TOR1B	-0.196247	-0.234524	0.227926	0.196691	0.355352	0.072997	0.041539	0.148398	-0.0999895	-0.223192	0.0582585	-0.149123	1.05103	1.19919	0.816166	0.712637
STX16	-6.64386	-6.64386	1.17619	0.815744	-6.64386	-6.64386	-6.64386	-6.64386	-6.64386	-6.64386	-6.64386	-6.64386	-6.64386	-6.64386	-6.64386	-6.64386
STX16	0.286325	0.215496	-0.589434	-0.00757455	-0.832795	-0.667302	-0.718604	-0.0674741	-0.0401575	0.07105	0.259259	-0.0172988	-1.3817	0.155703	-0.626102	-0.418543
ADAM10	0.0695277	-0.159648	0.0846583	0.0495571	0.46084	0.65137	0.285586	0.647979	0.670718	0.611061	0.670078	0.7171	-0.0893731	0.01265	0.0269274	0.14619
EI24	0.345075	0.271271	-0.574892	-0.16557	1.24508	1.05949	0.652493	1.39582	-0.0581876	-0.198749	-0.00279156	-0.0932766	0.599097	0.406145	-0.123094	0.399494
TP53I11	-6.64386	2.0036	-6.64386	-6.64386	-6.64386	-6.64386	1.6686	-6.64386	-6.64386	-6.64386	-6.64386	2.33503	1.55925	-6.64386	1.84183	-6.64386
PTGES	0.113492	0.177065	-0.0143435	-0.255895	-0.144822	0.307212	-0.163244	0.375596	0.553095	0.486349	0.845892	0.575046	-0.772992	-1.03567	-0.903349	-1.04918
IMPA2	0.00873211	0.541901	-0.537533	-0.169596	0.344838	0.130139	-0.870791	-0.532143	-6.64386	-0.32093	-6.64386	-0.22602	-6.64386	-6.64386	-6.64386	-6.64386
MAP2K7	0.291533	0.00558697	-0.0353408	-0.257772	-6.64386	-0.603035	-0.687864	-0.411804	-0.56447	-6.64386	-0.784641	-0.449056	-0.400228	-0.187865	-0.385359	-0.526842
ACOT8	0.0980994	0.412396	-0.266562	-0.308563	0.26268	0.370936	-0.324739	0.28262	0.178769	-0.116416	0.0572884	-0.276881	0.638798	0.262309	0.0352505	0.346961
CDIPT						inf					inf
PDCD5	-0.105183	0.0275972	0.111023	0.0157915	-0.00510388	0.0132888	0.0887448	-0.111845	0.213013	-0.379681	0.0696901	0.0512842	0.186024	0.17926	0.0352925	0.124141
PRMT5	-0.00469136	-0.0949827	0.129178	0.0190513	0.0112518	0.117581	-0.0481257	-0.121165	-0.0997185	-0.0624859	-0.166614	-0.107956	0.169193	0.0601235	0.0697228	0.00211682
SLC9A3R1	-0.0245695	0.0410483	0.0308346	0.00923536	-0.973558	-0.740381	-0.845775	-0.992829	-0.952256	-1.08443	-0.932628	-0.961603	-0.941254	-0.935728	-0.885684	-1.02463
CHEK1	-0.0645238	-0.251969	0.0864193	0.241545	0.211868	0.183298	-0.143378	0.381974	-0.484336	-0.261116	-0.494482	-0.4455	-0.117055	-0.138642	-0.198918	-0.17517
TPP1	0.276361	0.378405	-0.416554	-0.35892	-0.602447	-0.297527	-0.0773344	-0.432496	0.439173	0.344009	0.448236	0.694332	-0.415251	-0.806112	-0.639498	-0.705628
TCERG1	-0.0171911	-0.00987328	0.0662433	0.0167512	-0.00548747	-0.0534816	0.0744614	-0.0347621	0.0915414	0.0789022	-0.0148881	0.0299756	-0.214915	-0.150193	0.00170727	-0.0808703
NDC80	-0.102929	-0.377908	0.436283	-0.0200576	-0.724892	-0.471717	0.268079	-0.337205	-0.947339	-1.02683	-1.27456	-1.37831	-0.891302	-0.570904	-0.413033	-0.130204
NRP1	-6.64386	-6.64386	2.0036	-6.64386	2.04413	-6.64386	-6.64386	1.90183	-6.64386	1.56857	-6.64386	-6.64386	2.49212	2.94249	2.47601	3.04656
TNPO2	0.0843716	-0.0380548	-0.144156	0.138681	-0.933086	-0.427444	-0.91462	-0.612802	-0.69904	-0.310812	-0.3969	-0.199102	-0.509907	-1.2249	-0.675545	-0.574616
POLR3A	-0.182937	0.0414768	0.11207	0.0692177	0.474602	0.0502744	0.187996	0.179988	-0.0808324	-0.27982	-0.0883119	-0.0497053	0.0124383	-0.204736	-0.0822684	0.0191938
CAPN9	-6.64386	1.31101	-6.64386	0.621856	0.834725	-6.64386	1.43071	1.10322	1.01763	1.12683	1.10581	0.519566	-6.64386	1.27783	1.05851	1.21826
PSMA7	0.0679326	0.0557933	-0.0541898	-0.0156355	0.294868	0.217243	0.187583	0.340815	0.271998	0.104928	0.0687383	0.0744457	0.168957	0.260479	0.191657	0.161083
SCAMP3	-0.0379479	0.0866186	-0.0519673	0.0558371	0.20712	0.0252835	-0.052961	-0.118191	-0.059278	-0.355124	-0.0624355	-0.0852189	-0.366282	-0.313474	-0.204315	-0.435043
OPLAH	0.484225	0.245581	-0.543581	-0.377951	0.136747	0.099879	0.107737	-0.104799	0.0665023	0.194229	-0.0695739	0.295885	-0.190631	-0.24182	-0.35786	-0.083859
BCKDK	-0.125454	-0.205304	0.255121	0.0874526	-0.44357	-0.312076	-0.449285	-0.630116	-0.152403	-0.343707	-0.281722	0.0541978	-0.253371	-1.01357	-0.530771	-0.279138
IFIT3	0.0988537	0.114456	-0.295306	0.0997821	0.233471	-0.0244529	0.280036	0.382897	0.629352	0.25564	1.52474	1.45151	0.302262	0.779226	0.310682	0.575514
MGST3	-0.152242	0.102803	0.277391	-0.227202	-0.186949	-0.0295449	0.0323095	-0.10207	0.060735	0.101594	0.123795	-0.00642957	-0.232671	-0.500652	-0.359589	-0.804524
GEMIN2	-6.64386	-6.64386	1.13487	0.867111	-6.64386	-6.64386	-6.64386	-6.64386	-6.64386	0.629512	-6.64386	-6.64386	-6.64386	-6.64386	-6.64386	-6.64386
IRF6	0.0085223	-0.00536888	-0.0355423	0.0869534	0.278126	0.240268	0.433711	0.477101	-0.0629545	0.386822	0.460311	0.476216	0.592968	0.773616	0.336546	0.654092
TAX1BP3	0.107448	-0.014227	0.0120041	-0.0526899	0.174663	0.105034	0.125773	0.0106393	0.188409	0.322905	0.386252	0.287905	0.165153	0.100765	-0.0917992	-0.12765
GIPC1	-0.0679388	-0.235801	0.172921	0.149842	-0.616931	-0.392624	-0.334356	-0.220315	-0.443371	-0.422928	-0.291856	-0.451464	-0.539195	-0.475986	-0.383829	-0.400061
IKBKB	0.233307	0.832075	0.103302	-6.64386	-6.64386	-6.64386	-6.64386	-6.64386	0.610087	1.06801	0.326545	0.469834	-6.64386	-0.524173	-6.64386	-6.64386
TIMM23	-0.348096	-0.0209668	0.183086	0.180782	-0.218438	-0.128437	-0.530065	-0.4065	-0.171311	-0.0365728	0.216403	-0.328066	0.246058	-0.550473	-0.313643	-0.403932
HAT1	-0.122976	0.0594944	-0.120001	0.213405	0.0610628	-0.0294478	0.0225256	0.205528	-0.689804	-0.531125	-0.559433	-0.778866	-0.258943	-0.0729162	0.111861	0.0882642
UBE2L6	-0.100202	-0.0320311	0.307792	-0.166108	-0.192028	-0.529169	-0.201119	-0.322151	-0.727151	-0.759007	-0.143342	-0.316787	-0.246201	-0.391698	-0.510056	-0.454998
CASK	0.48624	0.0433734	-0.443167	-0.195662	-0.655903	-0.327104	-0.528653	-0.572546	0.55865	0.558881	0.482506	0.527948	-2.17599	-2.07406	-3.71924	-1.61861
PLD2	0.0590556	-0.0571554	0.0735369	-0.0221476	-0.0897081	0.0204457	-0.18556	-0.0109642	-0.502313	-0.192402	-0.395408	-0.205562	-0.12674	-0.269794	0.0409459	-0.229043
UQCRQ	-0.106047	0.0500968	-0.0236021	0.126658	-0.119132	-0.139095	0.241738	0.33605	0.0329128	-0.183851	-0.00812086	-0.405221	-1.89651	-1.97516	-1.34252	-1.24476
MYL12B;MYL12A	-0.090081	-0.0592428	0.0956558	0.100589	0.0657311	0.207719	0.210562	0.165672	0.155894	0.177867	0.401804	0.31841	0.110884	0.148351	0.0922304	0.103582
CASQ2	0.112274	0.191615	-0.0195475	-0.267972	0.205612	-0.278974	0.138209	0.226737	-0.332017	-0.246112	-0.631136	-0.205622	-0.0282572	0.0902292	-0.282877	0.0134494
HGS	-0.0756309	0.0216199	0.132118	-0.0290387	-0.970073	-1.06881	-0.569166	-0.500444	-0.448167	-0.347142	-0.387223	-0.305771	-1.97691	-1.63782	-1.21557	-1.33206
AURKA	0.151674	-0.168495	0.109045	-0.0576061	-0.370267	-1.44432	-0.644228	-0.109071	0.0666792	0.0452268	-0.603084	-6.64386	-0.276355	0.157863	0.100062	0.213804
DSCR3	0.282544	0.176761	-0.224534	-0.25593	-6.64386	-6.64386	-0.0969431	0.25824	-0.0994335	0.333978	0.0916058	0.0994448	-6.64386	-6.64386	-6.64386	-6.64386
PPP1R12A	-0.0221713	0.0611714	0.0439888	-0.0277078	0.0445134	-0.0997747	0.0530965	-0.158411	-0.127178	-0.119898	-0.100082	-0.127456	-0.0117069	-0.0466794	0.165694	0.0499953
SLC27A2						inf	inf						inf
GAK	-0.772453	0.322154	0.687555	-0.751876	-0.690305	-0.792096	0.37142	0.611913	-1.23365	0.518103	-0.478015	-0.743141	-2.23485	-0.0275164	-0.880999	-6.64386
HNRNPDL	-0.394353	-0.0131283	0.172622	0.215521	-6.64386	0.176251	0.638442	-6.64386	0.130774	0.426801	-0.0253133	0.597282	-6.64386	-0.152308	-0.0572049	-0.47954
HNRNPDL	0.0594359	-0.0945718	0.00830579	0.0780877	0.181983	0.145295	0.0783582	0.137372	0.158021	0.129483	0.154767	0.16137	0.292741	0.129039	0.170762	-0.0106724
XPO1	0.070252	0.0641869	-0.0288948	-0.0522463	0.120308	0.218441	-0.132541	-0.0143276	0.0140902	0.0514288	0.024025	0.0792006	0.172745	0.248381	0.0537006	0.096933
BTAF1	-0.0159499	0.0107486	0.00822294	0.0535292	-0.0266263	0.0685714	-0.00667241	0.0851948	-0.00561592	0.16532	0.0529378	0.0964723	-0.142613	-0.14581	-0.0676573	-0.0807631
PIP5K1B
SYN3	-6.64386	-6.64386	-6.64386	2.0036	2.00886	-6.64386	-6.64386	-6.64386	-6.64386	-6.64386	-6.64386	-6.64386	-6.64386	-6.64386	-6.64386	-6.64386
ARHGEF10	-0.00655594	0.0433431	0.0404239	-0.020898	-0.266289	-0.253271	-0.250847	0.117366	0.200908	0.183572	0.297433	0.21886	0.0226491	0.294206	-0.0622307	0.0878512
SPTBN2	0.0636383	0.100144	-0.0317572	-0.0819296	0.16306	0.0988846	-0.0588364	-0.126088	-0.996543	-0.792469	-1.28945	-1.15704	-0.0941498	-0.00412373	0.103824	-0.1473
SEC16A	0.044777	0.147953	-0.0432035	-0.104725	-0.126294	-0.0572939	-0.139765	-0.159367	0.158179	0.292987	0.108936	0.231189	0.303978	0.37207	0.392669	0.425749
PLXNB2	0.012831	0.20251	-0.171567	-0.0108749	0.0850861	-0.115898	0.0234675	-0.0761537	0.103046	0.176025	0.0648784	0.201116	-0.0632346	-0.0967115	-0.320293	-0.0475117
U2SURP	-0.129942	-0.0145123	0.13625	0.0525494	0.226957	0.221666	0.254685	0.309078	0.253462	0.280743	0.336	0.256483	-0.134339	0.0112661	0.00137443	0.0965025
SETD1A	-0.417917	-0.184906	0.0534347	0.458441	-0.262599	0.235799	0.064435	0.465408	-0.348784	0.0837347	-0.198435	0.243243	-0.042748	0.0714434	-0.254652	-0.572053
N4BP3						inf			inf	inf	inf		inf		inf
SYNJ2	-0.0835138	-0.596627	0.0901485	0.454666	-0.144075	-0.0751693	0.611301	0.428548	0.242834	-0.0144245	-0.230256	-0.497844	0.429436	-0.0403096	1.22356	1.08373
KIF3B	0.174987	-0.204936	0.00682343	0.0548176	0.00463924	-0.214471	0.114696	-0.041197	-0.142994	-0.122224	-0.304114	-0.00897701	-0.119648	-0.0707403	-0.211726	-0.0218322
PFAS	-0.035843	-0.116829	0.0524546	0.144435	-0.135001	-0.041492	0.0749215	0.018561	0.391317	0.417498	0.369864	0.339938	0.125058	-0.0440137	0.0941072	0.244281
CEP290	-0.294263	0.149371	0.160963	-0.00376728	0.0775013	-0.164678	0.22383	0.357189	-0.147322	-6.64386	0.0160971	-6.64386	-0.254906	0.0318285	-0.128766	-0.25274
ANKRD28	0.191859	0.0143934	-0.00380393	-0.16752	0.251661	0.0446698	0.162483	0.233226	0.348899	-0.271959	0.0237479	0.233881	0.295898	0.605746	0.376171	0.427098
KIAA0391	0.118179	0.117183	-0.326468	0.101024	-0.372411	-0.407866	-0.234616	-0.0654001	-0.551288	-0.158351	-0.718722	-0.730467	-0.665577	-0.466842	-0.620009	-0.49989
CHUK	-0.201811	0.0501359	0.00810267	0.175744	0.111847	-0.0193084	-0.323706	0.101431	0.00506826	-0.0750625	-0.118281	-0.307564	-0.618429	0.143824	-0.359157	-0.0883618
LSM1	-0.0916791	0.107884	0.101042	-0.071913	-0.266941	-0.279721	-0.300661	0.364871	-0.651418	-0.374133	-0.244301	-0.610658	-0.102251	-6.64386	0.135246	-0.193145
FYB	-0.0809097	-0.39229	0.35928	0.0701611	0.960473	0.752254	0.642838	0.52691	-0.0061803	0.353396	0.124438	0.295879	0.815952	0.873896	0.892237	0.93398
NPC1	0.606583	-0.805878	-0.301004	0.180976	-6.64386	-6.64386	0.447898	0.451998	-0.0732014	0.647646	-0.208191	-6.64386	-0.0206989	0.409037	-6.64386	-0.793086
AGPAT2	-0.0883792	0.34971	-0.111981	-0.152324	-6.64386	-0.188636	0.107901	-6.64386	-0.326495	0.073762	0.0108678	0.103102	0.51246	1.24983	0.381254	1.25869
DEGS1	-0.61744	0.158806	-0.0738988	0.402443	0.91001	0.606186	0.758846	0.705384	0.538045	0.163776	0.212356	0.425041	0.533572	-0.334298	0.187355	0.298292
SCAMP1	0.00969321	-0.0199672	0.13085	-0.0708685	-0.159206	-0.0331328	-0.33506	-0.232957	-0.219814	-0.119295	-0.200113	-0.0343694	-0.110791	0.0592676	0.0305402	0.13232
SCAMP2	0.244138	0.0227873	-0.163752	-0.0785725	-0.0945837	0.220425	-0.0503983	-0.0820546	0.835034	0.612136	0.900991	0.604405	0.601584	0.337757	0.218517	0.306911
ARPC1B	-0.184269	-0.0599235	0.180988	0.0934653	-0.0122671	-0.14951	0.126179	0.199232	-0.0101917	0.0885628	0.264545	0.162708	0.0453142	0.219903	0.28919	0.296694
ARPC2	0.00106863	0.0069714	0.00975627	0.0393204	-0.0300536	-0.0183909	-0.059602	0.149153	0.136276	0.157327	0.197333	0.296885	0.0401945	0.276304	0.197564	0.132472
ARPC3	-0.0867511	-0.11065	0.282852	-0.0655358	-0.0943679	-0.023243	-0.0615488	0.0630091	0.0601759	0.046942	0.249143	0.150078	0.0760066	0.0360993	0.160442	0.019728
BET1	0.363332	0.089114	-0.0919435	-0.411902	0.254654	-0.248254	-0.407831	-0.394025	-0.0764635	-0.00290517	-0.0901194	0.0059192	0.242667	0.363332	0.339452	0.334385
ZBTB7B	0.472491	0.454485	0.34733	-6.64386	-6.64386	-6.64386	-6.64386	0.757152	-6.64386	-6.64386	-6.64386	-6.64386	-6.64386	-6.64386	-6.64386	-6.64386
POLR1C	0.00881223	0.0199415	0.0330851	-0.00468634	0.486882	0.341871	0.184472	0.137645	0.0157297	0.178204	0.0672649	0.0575418	0.274879	0.448283	0.122669	-0.00974454
TRIM24	-0.0901101	-0.382274	0.351597	0.0804514	-0.0667604	0.219172	-0.0932506	-0.65322	0.0581068	-0.231395	-0.988064	0.0875175	-0.251381	-0.376969	0.054292	-0.348251
PGRMC2	0.120753	0.247069	-0.129855	-0.231107	0.0273597	0.111813	-0.0376407	-0.224098	0.106811	0.0141559	0.201783	0.26949	-0.152502	-0.0691173	-0.141326	-0.0403435
VILL									inf	inf	inf	inf
ADAMDEC1	0.49103	-0.347101	0.204966	-0.523399	0.437362	0.102495	0.671479	0.551692	0.625934	0.483928	-0.00570564	0.365192	0.431836	0.75124	0.568838	-0.383249
PFDN6	-0.152225	-0.00504931	0.103539	0.096568	0.187436	0.350402	0.148378	-0.0962585	0.053413	-0.0492253	-0.133635	-0.0120357	-0.0950216	0.198574	0.223393	0.303424
WDR46	-0.00436738	-0.0416157	0.0836478	0.0168705	-0.110325	0.0372448	-0.056358	0.124648	0.10333	0.100843	0.0145855	0.185613	-0.424188	-0.199594	0.185402	-0.0287048
NKRF	0.107549	-0.0991956	0.114938	-0.0799025	0.306138	0.277078	0.110606	0.252236	-0.233401	-0.255498	-0.0292679	-0.00034338	1.18395	1.03072	1.19354	0.915078
GNPAT	0.276339	0.463408	-0.82404	-0.175876	-0.736262	-0.803947	-0.307458	-0.855614	-0.178946	0.149222	0.235408	0.479313	-0.0146659	-0.178853	0.270825	0.30206
LAMA5	0.0901308	0.19324	-0.0214694	-0.239606	0.238938	0.196798	-0.213586	-0.435457	-0.160042	-0.0382406	-0.340738	-0.295846	-0.40634	-0.146213	-0.11337	-0.693606
ZNF185	0.519655	-6.64386	0.500007	0.241434	-6.64386	-6.64386	0.315087	-6.64386	0.163129	1.05942	0.533737	0.71057	-6.64386	-6.64386	-6.64386	-0.0676336
ZNF185	-6.64386	2.0036	-6.64386	-6.64386	2.94919	-6.64386	-6.64386	-6.64386	-6.64386	-6.64386	-6.64386	-6.64386	-6.64386	3.03832	-6.64386	-6.64386
ZNF185	-0.189902	-0.167881	0.213019	0.155846	-0.531482	-0.726622	-0.382598	-0.377367	-0.343348	-0.295715	0.115713	0.0404936	-1.34386	-0.787849	-0.924594	-0.670294
ZNF185
CASC3	0.477942	-6.64386	0.609338	0.152749	0.547115	0.54452	0.911386	1.04425	0.539865	0.47661	0.523869	0.466748	0.503481	0.512454	0.396572	0.702085
MRPS12	0.24068	0.29683	-0.437692	-0.165379	-0.118226	-0.327604	-6.64386	-0.635864	-0.481285	-0.654677	-0.577622	-0.612819	-0.404431	-0.437077	-0.676422	-0.398608
VGF						inf
ACOX3	1.15444	0.843203	-6.64386	-6.64386	1.87	1.74735	1.2248	1.74605	1.34045	1.34654	1.46783	0.803614	1.3084	1.23095	1.60276	1.32395
RER1	0.0999508	-0.117803	0.19313	-0.146512	-0.161993	-0.118882	-0.331796	-0.135258	-0.274839	-0.18358	-0.246271	-0.111056	-0.229971	0.127831	0.109109	0.212828
SURF4	0.440038	-0.216564	-0.117554	-0.150404	-0.00610935	0.0139731	0.0201423	-0.189904	-0.274737	0.376308	0.117156	0.244718	0.295864	0.538155	0.212002	0.216861
MAPK13	0.0366105	0.0413199	0.0473523	-0.0711527	0.185734	0.135051	0.00361477	0.351069	-0.101337	0.0020156	-0.0607603	-0.115052	-0.180766	-0.0394547	-0.075814	-0.112162
SPTLC1	0.0245448	-0.0959979	0.0207584	0.101279	0.369641	0.125292	0.0874377	0.135034	-0.136393	-0.127749	-0.114538	0.0103789	0.59821	0.643529	0.458652	0.456241
SPTLC2	-0.25086	-0.100564	0.181714	0.179774	1.05402	0.942795	0.532673	0.629067	-0.333686	-0.546649	-0.000664201	-0.165749	0.438922	0.135951	0.300718	0.34468
OGT	-0.0668876	-0.158324	0.0562206	0.201007	0.0883317	0.11891	-0.00722384	-0.000100474	-0.0726825	0.0123375	-0.109023	-0.0382569	0.17053	0.14673	0.161332	0.206313
OGT
PPM1D
PMM2	0.076582	-0.110373	0.106695	-0.0256524	-0.451547	-0.251711	-0.314003	-0.356887	-0.173044	-0.241497	-0.214846	0.116227	-0.462333	-0.267012	-0.468356	-0.243523
POLR3G	0.0425623	-0.123351	0.38843	-0.352846	-6.64386	0.701997	-0.8065	-0.27981	-0.297692	-0.0111077	-6.64386	-6.64386	-6.64386	-1.59726	0.0323001	-6.64386
TM9SF1	0.422422	-0.0924527	-1.22116	0.414632	0.604418	0.183393	0.309607	0.750078	-0.231906	-0.189357	-0.279576	-0.107615	-0.727195	0.181937	0.119369	-0.651908
INPP4B	-0.13449	0.00329065	0.204396	-0.0372356	0.218538	-0.00626134	0.474731	0.72309	-0.435557	-1.36678	-2.89003	-0.777552	-0.52279	-0.131647	-0.108983	-0.575429
HMGB3	-0.18076	-0.107559	-0.0460372	0.334581	0.315482	0.524237	0.47863	0.449994	0.318917	-0.00422121	0.426551	0.16101	0.137331	0.195164	0.222049	-0.0185939
PPM1G	-0.0426632	-0.130995	0.0714971	0.144217	-0.191567	-0.0475526	0.125426	-0.126611	-0.306961	-0.527133	-0.419954	-0.597864	2.81e-05	0.0159064	0.0624493	0.0109948
INPPL1	0.688929	-0.569465	-6.64386	0.802439	0.733384	1.14223	-6.64386	-1.22879	-0.997467	-6.64386	-6.64386	-6.64386	-0.160797	-0.997128	0.852288	-0.334258
FANCA	-6.64386	-6.64386	2.0036	-6.64386	2.06103	2.00103	2.00426	-6.64386	-6.64386	1.84684	-6.64386	2.04427	-6.64386	-6.64386	-6.64386	-6.64386
EIF3D	-0.0231954	-0.0136623	0.0756493	0.0165525	-0.116531	-0.121815	-0.0519593	0.0237483	-0.0106761	-0.0127018	-0.0437602	-0.0153715	0.0836552	0.0122596	0.215191	0.202748
EIF3H	-0.0592271	0.00607365	-0.0117354	0.116504	0.00979138	0.130682	-0.015723	-0.13125	-0.0938858	-0.111609	-0.0984849	-0.0288313	0.158249	0.238161	0.00438699	0.157996
HDAC3	0.289569	-0.218968	0.102173	-0.175995	-0.385231	-0.319947	-0.306346	-0.167108	-0.124851	0.140249	-0.0619208	-0.0262277	-0.0940797	0.0145362	-0.062233	-0.203258
NVL	-0.117028	-0.0619695	0.078045	0.143227	-0.464292	-0.152362	-0.0923481	-0.22653	-0.144664	-0.0866706	-0.0729748	-0.0501702	-0.0965983	-0.0800303	-0.162564	-0.293359
BCAT2	0.130423	0.00625545	-0.145591	0.0524588	0.963262	0.896262	0.550033	0.688988	0.364773	0.208041	0.265093	0.224867	0.209224	0.00574022	0.127855	0.150539
NCAM2													inf
IPO8	0.000855236	-0.0495322	0.0171807	0.085666	-0.0875749	0.138904	0.0901742	-0.10067	-0.0877987	0.00647487	-0.194921	-0.0299932	-0.320928	-0.128661	0.0038516	-0.164742
STX7	0.0317062	-0.107351	0.05999	0.0663028	-1.30247	-1.49885	-1.25505	-1.34608	-0.197907	-0.22463	0.116722	0.122476	-0.00646377	-0.215946	-0.305398	-0.135525
SLC16A3	0.0489898	0.21149	-0.0653281	-0.16513	-0.397174	-0.0652041	-0.249239	-0.336984	-0.665065	-0.368428	-0.387141	-0.538856	-0.208642	-0.0316792	0.0854471	0.118087
ABCC5	0.0795607	-0.0995838	0.0834751	-0.0138667	0.470624	0.556943	0.0331984	-0.212245	-0.218496	-0.338952	-0.948992	-0.734936	-0.164763	-0.0793125	-0.787344	-0.473147
CD3EAP	-0.10938	-0.190495	0.168878	0.153838	0.673284	0.642431	0.812206	0.627513	0.184683	0.0330513	0.204061	-0.0045223	0.456458	0.39035	0.307807	0.1903
P4HA2	-0.0183415	0.0517891	0.0538848	-0.0320538	-0.0582106	-0.0795875	-0.142773	-0.0039727	-0.0283649	-0.000386757	-0.244255	-0.171954	-0.43816	-0.310803	-0.238209	-0.282045
MAGEB2													inf	inf	inf	inf
CAPN5	-6.64386	2.0036	-6.64386	-6.64386	-6.64386	-6.64386	1.82465	-6.64386	-6.64386	2.23497	-6.64386	-6.64386	0.670451	-6.64386	-6.64386	-6.64386
YKT6	-0.0695887	-0.010745	-0.0136619	0.142656	-0.145791	0.0523153	-0.323791	-0.230555	-0.134298	-0.248977	-0.100546	-0.147634	-0.137572	-0.0833586	-0.160801	-0.156692
NUPL2	0.475265	-6.64386	0.352748	0.446611	0.354806	0.308273	0.301462	0.351409	0.235164	0.70383	0.460016	0.524647	-6.64386	0.43864	0.313255	0.352275
ARPC5	-0.00986658	0.000183351	0.0582284	0.00791615	-0.018459	-0.0269931	0.00855868	-0.0828177	0.181206	0.19933	0.18301	0.528071	-0.149226	-0.0576027	-0.157011	-0.0475498
CLOCK
PDPK1;PDPK2P	0.262283	-0.0164267	-0.12337	-0.0986518	0.10248	0.0311087	0.0917811	0.0537384	0.345698	0.23202	0.304492	0.335076	-0.119916	0.0648817	0.204738	0.19718
TAPBP	0.0713016	0.159673	0.0131953	-0.212378	0.137416	0.325112	0.172311	0.289118	-0.0414882	0.499506	0.86346	0.888239	-0.0982595	-0.228753	0.0199258	0.208546
CLDN3	0.188347	-0.106275	0.230154	-0.324457	0.336197	-0.448339	0.642806	0.578399	0.729657	1.06499	0.947241	1.09124	0.215783	-0.0174346	0.144586	0.384477
DHX15	0.0715742	0.0626882	0.00665996	-0.0891135	0.0406941	0.0192278	-0.133854	-0.030291	-0.135866	-0.124475	-0.181024	-0.0976376	0.0220459	0.0555822	-0.0112539	-0.0633033
RNMT	-0.161439	0.202792	0.051852	-0.0613777	-0.0964215	0.0104295	0.0360581	-0.0840302	-0.131515	-0.130132	0.071476	-0.133386	0.0854741	0.247472	0.210365	-0.106015
ZZEF1	-0.302224	0.283468	-0.0521035	0.066747	-0.864733	-0.868795	-0.592929	-0.888531	-0.437933	0.0173766	-0.312918	-0.524814	-0.506286	-6.64386	-0.94187	-0.830356
ASAP2	-0.389375	0.691605	0.372915	-1.44814	0.240767	0.921101	0.371009	0.218475	0.773843	0.654712	0.0607605	-0.165546	0.50637	0.103176	0.978632	0.455257
TTI1	-0.132931	0.0140934	-0.146656	0.280796	-0.00438976	-0.416368	-0.0747247	-0.133097	-0.420899	-0.251906	-0.381244	0.188157	-0.379783	-0.00998773	-0.336013	-0.18637
RRP8	0.0388434	-0.0361338	0.0606366	-0.00792892	0.00498505	-0.0450308	-0.170212	-0.0351401	0.0205072	0.14621	-0.0317438	0.0593848	-0.268424	-0.0936169	-0.098439	-0.144597
PJA2	-0.0646885	-6.64386	0.390574	0.817978	-0.918922	-0.607424	-0.198836	-6.64386	-6.64386	-6.64386	-6.64386	-6.64386	-6.64386	-6.64386	-6.64386	-0.387549
CYB5B	-0.39923	0.199809	0.0889405	0.0970743	-0.00141707	-0.118224	0.177062	-0.494016	-0.222189	-0.224289	-0.409311	0.0376565	-0.251487	0.018722	-0.299702	0.0156379
PRPF4	0.0555147	-0.0695441	-0.00568294	0.0728089	0.0764031	0.0841455	0.00421752	0.111185	-0.0162282	0.0490499	-0.0750817	-0.0799417	0.212814	0.106364	0.113421	0.309372
PHGDH	0.240083	0.345297	-0.338767	-0.325883	-0.561535	-0.546574	-0.402187	-0.643458	0.00240696	0.0308427	0.07016	0.0717973	-0.43605	-0.411708	-0.435177	-0.416119
NDUFS4	-0.00565581	0.187939	0.0828095	-0.241784	-0.0485417	0.247403	0.241903	0.17565	0.498949	0.479216	0.335115	0.297313	-0.984083	-0.480043	-0.62998	-0.538661
GPR39	-0.16349	-0.0679597	-0.00266193	0.257004	-6.64386	0.10748	0.0181167	-6.64386	-0.095675	0.0192339	-0.20621	-0.227456	-0.825555	-6.64386	-0.175298	-6.64386
DYNC1LI2	0.0410459	0.0340843	0.0175199	-0.0365024	0.464848	0.266731	0.233244	0.19739	-0.107787	0.0821863	0.0427015	-0.054464	-0.00138419	-0.0940952	0.00570126	-0.0366201
PSMD3	0.0589711	-0.0148662	0.0237684	-0.0117079	0.020331	-0.039147	-0.0642209	-0.0923022	-0.0310079	-0.0591962	0.00109694	0.0195	0.0388434	0.0806439	0.0581621	-0.00819339
RBFOX2	0.172892	-0.024335	-0.169024	0.0565361	-0.135118	-0.14026	0.371223	0.234842	0.135335	0.224154	0.12133	0.0925881	0.186825	0.0758481	0.238722	0.158066
PAPSS1	0.0576352	-0.107418	-0.0213182	0.118575	0.0831848	0.14665	0.112624	-0.037769	-0.254591	-0.146708	-0.127724	-0.0396916	-0.0723373	-0.00902353	-0.167695	-0.225851
ZW10	0.011194	-0.1027	0.126783	0.013021	0.0293263	0.0661502	-0.06051	0.0412328	-0.608167	-0.588537	-1.07882	-0.60732	0.400206	0.241518	0.300456	-0.00117272
PRODH	-6.64386	-6.64386	-6.64386	2.0036	-6.64386	-6.64386	-6.64386	-6.64386	-6.64386	-6.64386	-6.64386	1.93137	-6.64386	1.96769	-6.64386	2.42441
SPINT1	0.161608	-0.0404105	-0.164527	0.0797942	-0.393626	-0.240191	-0.183979	-0.235097	-0.772067	-0.457679	-0.463046	-0.691959	-0.4567	-0.153661	-0.135163	0.245449
SART1	-0.0474042	-0.0117781	0.092618	0.0202731	-0.089754	-0.0498974	0.0307036	-0.0667108	-0.395916	-0.414347	-0.406382	-0.429522	-0.0742699	0.000273103	-0.0268884	-0.118073
SPINT2	0.0817233	-0.192515	0.100448	0.0489796	-0.987505	-1.17633	-1.93119	-0.27821	-1.99444	-2.03995	-1.32637	-1.30434	-1.7018	-1.91638	-1.12179	-1.31289
GPAA1	-0.126828	-0.084918	0.121676	0.128716	0.292288	0.44155	-0.703515	0.271204	0.182181	-0.42093	0.0343439	-0.0435652	-0.40658	0.172656	-0.296035	-0.0405508
DAPK3	-0.980697	0.938187	-0.685268	-0.00686126	0.301137	-0.886316	0.158256	-0.693635	1.18155	1.5971	-0.380445	1.42085	0.490569	-0.460245	0.225662	0.112413
TGFB1I1	2.0036	-6.64386	-6.64386	-6.64386	3.03046	-6.64386	2.88239	-6.64386	2.419	-6.64386	2.542	2.25653	2.07633	-6.64386	2.79379	2.47846
AP5Z1	-0.186606	0.0555529	-0.182997	0.311737	-0.563284	-0.417428	0.342458	-0.129947	0.829059	0.02477	0.572709	0.102442	0.452531	-0.176828	0.0239055	-0.321345
HSPA12A	0.0140984	-0.14836	0.10934	0.0692489	0.204883	0.305223	-0.038516	0.148316	-0.920569	-0.724415	-0.398197	-0.536752	-0.221886	-0.310799	0.0111098	0.154827
ARHGEF9	0.229407	-0.0836286	-0.125483	0.010449	-6.64386	-0.181735	-6.64386	-0.12574	0.159417	-0.0962716	-6.64386	-6.64386	-6.64386	-6.64386	0.0458574	-6.64386
MTSS1	0.0352941	0.093305	-0.0106113	-0.0652929	0.343894	0.217411	0.0655175	0.0982088	-0.00210324	-0.345433	-6.64386	0.218954	0.30874	0.259157	-0.0940438	-0.322002
MAP3K7	-0.200914	0.0161359	0.13067	0.089433	-6.64386	0.269021	0.284502	-0.114414	0.482814	-0.0826101	0.203617	0.571649	0.829966	0.334163	0.298666	0.221553
EEF1E1	0.00462157	0.0709406	0.0139143	-0.0340143	-0.0690924	-0.0568799	-0.0370384	-0.0393822	-0.148256	-0.329173	-0.148071	-0.24311	-0.110744	-0.0704362	-0.16726	-0.0302005
RIPK2	0.514381	-6.64386	0.270807	0.480405	0.882334	0.513645	0.584234	0.308449	0.734894	0.117554	-6.64386	-6.64386	1.00136	-0.850952	0.716923	0.0273393
HNRNPR	0.0327512	0.0101822	0.00191493	0.0123941	0.053566	-0.0141809	0.0839092	0.0763466	0.0886881	0.13342	0.160599	0.236781	-0.00304519	0.0399098	0.184776	0.113237
HNRNPR	0.318794	0.461209	0.491614	-6.64386	0.803678	0.857598	0.583855	0.63171	0.722867	0.959941	0.913747	1.21734	0.624485	0.855484	1.0989	0.710833
PRPF3	-0.0165254	-0.120887	0.138707	0.0438325	0.296203	0.0599977	0.102611	0.0688084	-0.106054	-0.148482	-0.11742	-0.206438	0.0881139	0.148099	0.0813418	-0.0103382
TXNL1	-0.138006	-0.0835847	0.10947	0.148848	-0.189922	-0.0781064	0.0344548	0.0252195	-0.305894	-0.572117	-0.428147	-0.471328	-0.322773	-0.166087	-0.285604	-0.372048
TPD52L2	-6.64386	-0.0965482	0.994298	0.140937	0.180648	0.50069	-6.64386	0.269864	0.629459	-6.64386	0.667868	0.0297838	0.741449	0.691711	0.628602	0.632316
TPD52L2	-0.0650748	-0.0725996	0.080441	0.105464	0.259077	0.342845	0.111497	0.00685376	0.141639	-0.118177	0.0416559	-0.0883782	0.111409	0.166227	0.188978	0.153728
EMC8	0.00102428	-0.332457	0.0578081	0.268104	0.0492447	0.209063	0.719887	0.15383	0.0525195	0.323678	0.0356044	0.138024	0.919279	0.326882	0.490321	0.816461
PRKRIR	-0.0662979	-0.379736	0.304189	0.113183	-0.240847	0.0109861	-0.0726739	-6.64386	-0.995767	-0.2776	-0.873354	-0.710695	0.0528352	0.376569	0.645993	-0.0468141
FIBP	-0.0653625	-0.0220775	-0.0100393	0.145894	0.82701	0.384056	0.318742	0.842268	-0.181861	-0.0311391	0.137117	0.0616588	-0.253539	0.101955	0.00437955	0.156496
EIF4G3	-0.179466	-0.0177307	0.0384836	0.191753	-0.382335	-0.112512	-0.145111	-0.149921	0.0992784	0.0579812	0.118207	0.109006	-0.367541	-0.422805	-0.857654	-0.257844
PPIH	0.0420338	-0.127796	0.125688	0.00601669	-0.0706891	-0.204829	0.0524624	-0.481904	-0.160863	0.0340138	-0.0317581	-0.00144766	0.150807	-0.0943432	0.0791729	-0.10447
KCNAB3
SUV39H1
HTRA2	0.00557981	-0.0739465	0.152364	-0.0369693	0.285055	0.320948	-0.0151766	-0.00619652	0.267718	0.351438	0.0688218	0.136081	0.0915247	0.257188	0.283391	0.0854725
KLF4
AKR7A2	0.00202534	0.270068	-0.164414	-0.0885926	0.0670446	0.184483	0.162409	0.14533	0.368337	0.486335	0.364941	0.490518	-0.307973	0.076395	-0.0765592	0.136544
PROM1	0.531393	0.387591	-6.64386	0.352158	0.862056	0.733627	-6.64386	0.673245	-6.64386	0.560387	0.357568	-6.64386	0.833872	-6.64386	-6.64386	0.450295
EPB41L2	0.313448	-0.268079	0.0681671	-0.122621	-1.52672	-1.23753	-1.29059	-1.01031	-0.237098	-0.860195	0.0154464	-0.901165	1.4819	1.56725	1.38335	0.932887
TGOLN2	0.0554222	-0.0834929	0.222383	-0.167461	0.114413	0.294449	0.347354	0.0618353	0.577431	-0.477663	0.292154	-0.0150256	0.0293089	-0.453755	-0.430354	0.216646
TGOLN2	-0.215788	0.159784	0.156579	-0.0783145	-0.162427	0.271978	-0.0503557	0.0263276	0.0186557	-0.114144	0.136278	0.267374	-0.224866	0.0322897	0.210805	0.0308799
RAD51C	-6.64386	2.0036	-6.64386	-6.64386	-6.64386	-6.64386	-6.64386	-6.64386	-6.64386	-6.64386	-6.64386	-6.64386	-6.64386	-6.64386	-6.64386	-6.64386
LAMTOR5	-0.267124	0.0661153	-0.0246524	0.237654	-6.64386	-6.64386	-0.373495	-6.64386	0.414219	-6.64386	-6.64386	-6.64386	-6.64386	0.29852	-6.64386	-6.64386
ATP8B1	-6.64386	-6.64386	-6.64386	2.0036	-6.64386	-6.64386	-6.64386	-6.64386	-6.64386	1.67297	-6.64386	1.80099	1.45875	-6.64386	-6.64386	-6.64386
FOXO3	-6.64386	0.278194	0.501302	0.487315	0.221905	0.136252	0.78251	0.523557	0.95184	-6.64386	0.331178	0.877843	0.639936	0.260889	-6.64386	0.266246
CA12	-0.431505	-6.64386	-1.93788	1.59813	-6.64386	-6.64386	-0.86459	-6.64386	-6.64386	-6.64386	1.36762	-6.64386	-6.64386	-0.870408	-6.64386	-6.64386
AKAP10	-0.0556018	-0.233712	0.182825	0.127314	-6.64386	0.0160336	0.271276	0.0938571	0.134363	0.0638894	-0.135689	-0.117284	-0.262186	-0.220045	0.182198	0.273946
SYT7											inf
DENR	-0.110103	-0.0793086	0.174536	0.0543145	-0.561236	-0.571176	0.17526	0.149597	0.0527395	-0.125815	0.0348437	-0.131047	0.354158	0.408211	0.320521	0.373484
XPOT	0.195528	0.169718	-0.171366	-0.181122	-0.24466	0.236801	-0.395983	-0.293247	-0.0244179	0.0495924	-0.338442	-0.122872	0.217737	0.0807586	-0.0140089	0.159266
DNPH1	0.0421131	0.280313	-0.299544	-0.0241331	-3.01624	1.41521	-0.188006	0.701011	0.478717	0.629098	0.179764	-0.193074	0.337518	-0.0322168	0.563755	0.35633
TIMM44	-0.0439495	-0.0524613	0.102082	0.0459926	-0.641826	-0.421539	-0.584887	-0.588177	-0.515051	-0.628489	-0.730186	-0.74086	-0.565256	-0.54112	-0.533342	-0.647382
TRAPPC3	0.00076909	-0.129233	0.124828	0.0493129	0.726768	0.326469	0.0526013	0.280726	-0.0565765	-0.197574	-0.036241	-0.114136	0.099537	0.0868017	0.352895	0.153834
CHMP2A	-0.0639441	-0.0669939	0.231768	-0.0672483	0.578735	0.46545	0.314314	0.503252	0.029381	0.101555	0.199613	0.130076	0.293014	0.123458	0.101385	0.125686
PLRG1	-0.0572817	0.100028	-0.0357047	0.0448516	-0.0296505	-0.035539	-0.0883034	0.0960397	-0.0306413	0.144069	0.0244229	0.203501	0.121593	0.137734	0.0430635	0.0429065
PRC1	0.134202	-0.253299	-0.023773	0.163346	0.657649	0.738649	0.679475	0.924521	0.863545	0.84015	0.231986	-0.0987461	0.555255	0.579886	0.447483	0.802776
RGS10	-0.250011	-0.265039	0.295041	0.189051	-0.141701	0.0358607	-0.120287	0.174509	-0.307295	-0.118264	-0.229279	-0.413229	0.28814	0.0562829	0.192315	0.442555
ZNF207	0.144269	-0.0510907	0.0542034	-0.102624	-0.0622466	-0.145046	-0.111133	0.0532602	0.0629318	0.270326	0.202185	0.0911697	-0.0827607	0.0261868	0.0631995	0.0779813
NDUFB5	-0.00884249	0.113749	-0.190198	0.121133	-0.597593	-0.0143394	0.359379	-0.126052	0.226906	0.377215	-0.00417638	0.2002	-0.267018	-0.242758	-0.157693	0.00289541
NDUFB3	0.0628301	-0.0295281	0.0619366	-0.0411492	0.0797032	-0.211683	-0.173301	0.191084	0.166035	0.0265087	0.235592	-0.113146	-0.486736	-0.855944	-1.1669	-0.62966
NDUFA2	0.242868	0.0735939	-0.0384261	-0.267764	-0.299738	-0.257971	-0.235493	0.220839	-0.0433621	0.0592807	0.0845046	-0.0450452	-0.822476	-0.852349	-0.353138	-0.203073
ASNA1	0.096134	0.048686	-0.0733315	-0.0198553	-0.68391	-0.408089	-0.543994	-0.624642	-0.630638	-0.687914	-0.6574	-0.699168	-0.562582	-0.528292	-0.690538	-0.692367
BUB3	-0.00379576	-0.0597062	0.0451252	0.0723053	-0.0681088	-0.0836727	-0.0257761	-0.0382832	0.132448	0.0455485	0.0540739	0.0920317	-0.232376	-0.0783123	0.075294	0.0280024
PPAP2C	0.164736	0.2954	-0.589583	0.0388286	-6.64386	-6.64386	0.584299	0.550804	0.624948	0.124269	-0.11084	0.493051	-6.64386	-6.64386	-6.64386	0.270136
ACTN4	-0.0181884	0.00652183	-0.00873861	0.0759243	-0.821343	-0.748994	-0.817464	-0.876267	-0.816214	-0.843317	-0.746137	-0.743166	-0.602346	-0.65141	-0.650074	-0.701971
GSTZ1	-6.64386	2.0036	-6.64386	-6.64386	-6.64386	-6.64386	0.236733	0.274445	-6.64386	1.45644	0.838022	1.73909	-6.64386	-6.64386	0.35686	-6.64386
WBSCR22	0.0511555	-0.0573074	-0.150391	0.191365	0.459988	0.16564	0.299702	0.166899	0.0727496	0.677814	0.225853	0.421357	0.135722	0.0910429	0.00760545	0.226457
HTATSF1	0.0257908	-0.120347	-0.0114721	0.150451	0.0212428	0.110788	0.0564326	-0.12255	-0.0509601	-0.0870835	0.069559	-0.109771	0.748167	0.795709	0.815972	0.764312
TRAF3IP2	0.181062	0.579163	-6.64386	0.487795	-6.64386	0.0761898	-6.64386	-0.259322	0.331692	0.320567	0.504662	0.282701	-0.218198	-6.64386	-0.157493	-6.64386
AP1G1	-0.016595	0.0579321	-0.0304138	0.0444988	0.0584151	0.00593768	-0.372204	-0.0737598	-0.0316616	-0.0532092	0.0156173	0.128847	-0.126602	-0.029332	0.00999211	-0.113893
STX6	-0.119849	-0.15438	0.0252248	0.267308	0.0521376	0.287502	0.399287	-0.0541472	-0.141504	-0.186281	-0.123042	0.0625164	0.505843	0.542009	0.438274	0.419132
SYNGR2	-0.00308797	0.0953668	0.237842	-0.331747	-0.495798	-0.537012	-0.535183	-0.527051	-0.288211	-0.299032	-0.424143	-0.641435	-0.516327	-0.668288	-0.200983	-0.0369272
SYNGR3					inf						inf		inf
SGTA	-0.283623	0.0218922	0.216814	0.0579978	0.0915925	0.493494	0.205261	0.0669983	-0.0953334	-0.150231	-0.293767	-0.0701343	-0.0915761	0.0193119	0.382678	0.163486
LIAS	1.23	-6.64386	-6.64386	0.74359	0.281929	0.257683	0.655785	-6.64386	0.90498	1.23841	0.718986	0.890809	0.832748	0.618946	1.59959	1.05795
ENSA	-0.140505	0.185639	-0.107986	0.094365	-0.34084	-0.253958	0.302033	-0.80004	0.184306	-1.03807	0.248542	0.278252	-0.211608	0.307439	-0.461381	0.083947
NARS	-0.00574686	0.0637959	-0.046567	0.0433804	-0.239802	-0.124707	-0.226423	-0.124686	-0.29891	-0.213921	-0.351303	-0.371349	-0.0733221	-0.135199	-0.0505457	-0.159848
MYO1B	0.436893	0.366932	0.471662	-6.64386	0.565402	-6.64386	0.429207	0.617903	0.738711	0.765594	0.906307	0.706846	0.704315	1.00132	0.922635	0.641149
MYO1B	-0.00929584	-0.0476832	0.0687242	0.0428476	-0.0858741	-0.0999284	-0.0518407	0.135199	-0.209731	-0.148073	-0.0195977	0.0478769	0.107904	-0.0166729	0.0111793	0.0902075
NUDT21	-0.0598116	0.0612294	0.0872213	-0.0366235	0.15093	0.226964	-0.0837479	-0.0291343	0.0198813	0.117581	0.0352143	0.103374	-0.0577541	-0.00976057	-0.0471501	0.0601153
LANCL1	0.0781833	0.0397462	0.0237645	-0.0896197	0.0475257	0.61617	0.263393	0.108017	-0.225221	0.258374	0.365493	0.320893	-0.0662397	0.0952195	-0.553139	-0.127823
STRN	-0.0417418	-0.00717929	-0.0367139	0.135679	0.0034628	0.0787083	0.034926	-0.0900103	-0.434603	-0.474962	-0.414875	-0.4882	-0.18138	-0.223888	-0.249697	-0.0426092
RRP9	0.0524343	-0.0348593	0.00619162	0.032184	0.20505	0.201269	-0.000342451	0.0823758	0.116185	0.108728	-0.0250063	-0.0519812	0.269325	0.123256	0.122248	0.215485
SCO2	-0.101398	0.0520715	0.114984	-0.0171907	-0.614329	-0.649505	-0.736011	-0.852601	-0.493927	-0.496937	-0.787031	-6.64386	-0.149584	-0.0490429	0.119936	0.0195556
AKAP8	-0.0273523	0.0810875	0.032347	-0.0316644	-0.126049	0.173376	-0.0867379	-0.33438	-0.156981	-0.33808	-0.239647	-0.294033	0.131155	0.244306	-0.059241	-0.168212
GTPBP6	0.0596866	0.310384	-0.237777	-0.136582	-6.64386	-0.685967	-0.432771	-0.30001	0.34884	-0.045603	0.385809	0.210958	-1.34983	-6.64386	-0.645207	-0.196868
IDH3B	-0.055654	0.0395067	0.114335	-0.0475123	0.245842	0.311834	0.173602	0.360145	0.0572841	0.177761	0.053127	0.194254	0.465192	0.357303	0.420085	0.250298
NRD1	0.0795295	-0.187623	0.0581092	0.0897352	-0.134046	-0.145098	-0.0381114	0.0317397	-0.218215	-0.159061	-0.292132	-0.20697	-0.341085	-0.573026	-0.385943	-0.223121
CALU	-0.0407873	0.0188948	-0.0565985	0.12851	0.140638	0.249692	0.260436	0.131889	-0.107089	0.184093	0.0481627	-0.264183	-0.0222652	-0.23676	0.0284752	-0.15776
CALU	-0.137324	-0.0406474	-0.452224	0.513655	0.106666	0.385502	0.742487	-0.0528411	0.161013	1.24423	0.366182	0.887982	0.200947	0.300504	-0.15829	0.323346
AHCYL1	0.150409	0.0221815	-0.0336669	-0.0928198	-0.19236	-0.103536	0.0012825	0.0526868	-0.0112612	-0.0887838	-0.0122592	0.0956415	-0.137945	0.205308	-0.134899	0.03408
KIF1C	0.0321811	-0.148357	0.180537	-0.0264105	0.491774	0.116025	-0.615797	0.142551	-0.261059	-0.0609344	-0.289985	-0.223345	-0.139136	-0.251255	0.0887443	0.00352568
ORC5	0.0207378	-0.0963026	-0.0457281	0.165164	-0.67968	-0.686516	-0.546718	-0.0456626	-0.393589	-6.64386	-0.138279	-0.033644	0.666752	-0.357997	0.157816	-0.231869
NDUFS5	-0.049786	0.0378905	-0.558409	0.452341	0.297731	-0.282116	0.00729069	0.496643	-0.135084	0.163233	0.00642414	-0.0388325	-1.74632	-0.909849	-1.24707	-1.24498
PDE6D	-6.64386	2.0036	-6.64386	-6.64386	2.41088	1.65378	-6.64386	1.48056	-6.64386	-6.64386	1.08501	-6.64386	-6.64386	1.33698	-6.64386	-6.64386
ORC4	0.0857461	0.162103	0.106208	-0.352085	-0.154232	0.298936	-0.327333	-0.0533791	0.113068	-6.64386	0.0242152	0.221792	0.44836	-0.00756316	0.174181	0.513681
RAD21	0.0211106	-0.00527142	0.0771211	-0.0380122	0.079343	0.167032	0.192915	0.00297973	0.215819	0.118001	0.134373	0.0340724	0.0482872	0.0572003	0.237867	0.339865
AKR1B10	-0.793325	0.472778	-0.0733757	0.169664	-1.61931	-1.56515	-1.00259	-1.74091	-6.64386	-6.64386	-6.64386	-4.10168	-6.64386	-6.64386	-6.64386	-6.64386
KALRN
DHX16	0.115265	-0.0593552	0.0562349	-0.0628297	0.00373966	-0.0619111	-0.128699	-0.165296	-0.283073	-0.0264065	-0.261746	-0.438405	0.00968155	-0.214464	-0.11584	-0.183948
SSSCA1	-0.162792	-0.416956	0.195286	0.3251	-0.598717	-0.357064	-0.0975468	-0.0636963	-0.815852	-0.513747	-0.399627	-1.45524	0.240131	-0.135181	-0.0915653	0.47561
BNIP3L	1.04703	-6.64386	0.966228	-6.64386	-6.64386	-6.64386	1.52428	-6.64386	-6.64386	-6.64386	-6.64386	-6.64386	-6.64386	-6.64386	-6.64386	1.06283
MED14	-0.337889	0.0882164	0.0136797	0.234157	0.0248789	0.110959	-0.00730496	-0.00160374	-0.523621	-0.424557	-0.329674	-0.115032	-0.014696	0.0251181	-0.0175961	0.0525108
PCDH7	-0.276107	-0.00286055	0.00985077	0.274188	-0.174202	0.0183438	0.37144	0.0151951	-0.332736	-0.736229	-0.359319	-0.225193	-0.136273	-0.440593	-0.127412	-0.148579
SOX15	-0.23129	-0.0183183	0.054162	0.217217	-0.0301252	-0.705812	-0.393887	-0.498821	-0.740691	-0.518146	-0.719207	-0.727063	-0.727455	-0.982283	-1.11229	-1.00077
PRPSAP2	-0.0181761	0.0287208	0.0718963	-0.0272117	0.343166	0.19082	0.0556799	0.294835	0.0764324	0.104891	0.183007	0.078198	0.41108	0.319161	0.424456	0.306784
SMARCA5	-0.0322078	0.0177726	0.00440914	0.0657395	0.236219	0.11495	0.0727466	0.125376	-0.0282984	-0.0662802	0.0934549	0.0125428	0.00570889	-0.138336	-0.0290587	-0.134073
KIAA0513								inf
SPAG9	-6.64386	-6.64386	0.644612	1.29671	1.3262	1.31117	1.23487	0.765057	-6.64386	-6.64386	0.614159	1.08391	1.37428	1.26772	1.18766	-6.64386
SPAG9	-0.0930873	0.0366143	0.119713	-0.0141164	0.028619	0.102427	0.041742	0.0108809	-0.0249603	-0.0280168	-0.0560592	-0.0496196	0.0168481	0.131911	0.179313	0.0621601
SUSD5
KIF5C	0.0857151	0.240276	-0.0831391	-0.228425	-0.00948217	0.0141793	0.136943	-0.43589	0.430866	0.582432	0.00121354	0.148749	0.0797846	0.0596869	-0.252927	-0.0710137
URB1	-0.0818578	0.133165	0.0340797	-0.0371779	-0.128559	0.137612	0.0437649	0.194763	0.138187	0.00633986	0.0376091	-0.0241497	0.279776	0.385278	0.329285	0.390807
MGRN1
SIPA1L3								inf
LCMT2	-6.64386	0.954684	-6.64386	1.05786	0.557345	0.257115	1.30585	1.73053	0.762472	1.63563	-6.64386	1.75551	1.3813	1.40379	1.82048	0.831499
AQR	-0.00421912	0.0346937	-0.050028	0.074044	0.196721	0.138935	0.159627	0.0120307	0.0953615	-0.10136	-0.0712921	0.0186986	0.0335273	0.12953	-0.190448	-0.155917
OPA1	-0.00439865	0.00513032	0.0171948	0.0391273	0.0300598	0.0858757	-0.0294956	-0.0613271	-0.133688	-0.0476294	-0.0518631	-0.054199	-0.0511243	-0.0770152	-0.0940169	-0.0748793
KIF1B	-0.24457	-0.0598849	0.144076	0.178325	0.142929	0.171377	-0.00448371	-0.0197961	-0.305798	0.36651	-0.0942696	0.186565	-0.0399595	-6.64386	-0.449301	-0.0570637
KIF1B	-0.255843	0.0844897	-0.0919717	0.267775	-0.12098	-0.262195	-0.223553	-0.193505	-0.595902	-0.448422	-0.40116	-0.462056	-0.416504	-0.955104	-0.352992	-0.0825492
KDM1A	-0.0343357	0.0925886	0.0411721	-0.0464925	-0.221879	-0.143401	-0.270443	-0.0950424	-0.211349	-0.0642273	0.0321385	-0.165353	-0.327565	-0.476306	-0.444202	-0.217159
TBC1D4	-0.0671656	0.142219	0.173335	-0.227312	-6.64386	-6.64386	-6.64386	-6.64386	-1.58084	-1.71089	-6.64386	-6.64386	-6.64386	-0.336733	-0.675681	-6.64386
FZD6	-0.00199916	-0.0649459	0.306535	-0.236725	0.158845	0.526533	0.262001	0.312602	0.124205	-0.0120942	0.315775	-0.30209	0.63298	0.438728	0.677975	0.49618
FADS1	-6.64386	1.2148	-6.64386	0.764614	1.42955	1.34204	1.20372	-6.64386	-6.64386	1.50232	-6.64386	1.57418	-6.64386	-6.64386	1.39132	-6.64386
PPL	0.183048	0.1423	-0.147674	-0.154647	-0.171656	-0.186792	-0.56539	-0.757939	-0.176364	-0.132231	-0.386614	-0.452493	-0.53884	-0.517286	-0.662649	-0.577671
DFNA5	0.239316	-0.140765	-0.145845	0.0685737	0.0261748	0.0436743	-0.201981	-0.181473	0.0902594	0.0675754	0.0609641	0.0793009	0.0361736	0.131295	0.166197	0.124186
EVI5						inf								inf
MAN1A2	-0.105563	0.261193	-0.245678	0.0958155	-0.231936	-0.169516	0.126663	0.140996	-0.2482	-0.0736351	-0.259756	-0.333886	-0.419517	-0.389143	-0.649248	-0.334208
MPZL2	0.186183	0.16036	0.00979051	-0.362389	0.885476	0.423727	0.186437	0.0936382	-0.547215	-0.325106	-0.436049	-0.426536	-0.023792	-0.0837699	-0.480309	-0.32976
ACSL4	-6.64386	-6.64386	2.0036	-6.64386	3.07907	3.54289	2.77944	2.99649	2.89074	3.13269	3.26648	2.97284	4.44207	4.50287	4.55129	5.03307
SNX3	-0.0770538	0.0239226	0.0298701	0.0763786	-0.163377	-0.287104	0.167482	-0.112347	0.273641	0.220261	0.0521434	0.263856	0.0285746	0.0832585	0.0268453	0.062414
STX10	-0.264549	-0.0432726	0.100951	0.219847	-0.487934	0.165581	-0.194903	-6.64386	-6.64386	-0.277532	-0.169826	-6.64386	-6.64386	-6.64386	-0.244403	-0.281149
MGEA5	0.156039	0.086728	-0.188842	-0.0195981	-0.171456	-0.168971	-0.161544	-0.200974	-0.0113405	-0.0176969	0.0155572	0.1256	0.251867	0.351534	0.260095	0.282506
SORBS3	-0.606991	0.286596	0.0694003	0.156263	-0.135246	-0.199882	-0.400618	-6.64386	0.000357385	-0.29109	-6.64386	0.153138	-0.117809	-0.5209	-0.183718	-0.210401
SYNCRIP	0.0915591	-0.00875067	0.0460053	-0.0768527	0.0508615	-0.0350306	0.018363	-0.0124944	-0.0342516	-0.0422669	-0.0860376	-0.025521	-0.0123641	-0.119752	0.00784121	-0.011742
SYNCRIP	0.0913477	0.00845337	0.0266636	-0.0738414	0.512452	0.607542	0.186586	0.315127	0.0486165	0.00807008	0.0906239	0.194815	0.260707	-0.00460067	0.156183	0.15313
CDC40	0.180275	-0.219958	0.149913	-0.0910994	0.214358	0.293081	0.0819783	0.188341	0.237866	0.112484	-0.167093	-0.0966891	0.180986	0.00165967	0.155802	0.0836901
B4GALT4	0.333281	0.0204383	-6.64386	0.812176	-0.433357	-0.0542677	-6.64386	-6.64386	-6.64386	-0.0857532	0.730216	-6.64386	0.237015	-6.64386	0.134536	-6.64386
RANBP6	-0.264429	-0.17662	0.190404	0.240761	-0.00322054	-6.64386	0.0703782	-0.606508	-0.281659	-0.0304781	-0.388116	-0.477875	0.906518	-0.309085	0.286049	-6.64386
CREBL2	-6.64386	-6.64386	2.0036	-6.64386	2.27227	-6.64386	-6.64386	-6.64386	-6.64386	-6.64386	2.44555	-6.64386	5.25543	-6.64386	3.25522	-6.64386
NEMF	-0.0440984	-0.166665	0.112643	0.134875	-0.00281708	-0.365457	-0.418686	-0.175954	-0.178729	-0.171126	-0.197883	-0.178138	-0.261169	-0.176485	-0.236418	-0.367139
GMDS	0.147861	0.178097	-0.188809	-0.115043	0.181404	0.286605	0.0571622	0.134779	0.576608	0.51823	0.539863	0.819219	-0.498706	-0.0661763	-0.385493	-0.317439
NMT2	-0.273894	0.0604475	-0.101605	0.308164	-0.527607	-0.494963	-0.409984	-0.253829	-0.242651	-0.18987	-0.11784	-0.0651481	0.164581	-0.0178048	0.223655	0.270828
CCNT1	0.108872	0.0741554	-0.160074	0.0199037	0.465722	0.325316	-0.0840871	-0.202299	0.255309	0.0618527	0.143058	0.0455484	0.32647	0.0443288	0.229839	0.451623
BUB1B	-0.598977	-0.130315	-0.00922937	0.558291	-0.836002	-0.966428	-0.593134	-0.79713	-0.738191	0.0300909	-1.2394	-0.741653	-0.0833827	-0.66282	0.480524	-0.573577
PLOD3	-0.0780247	-0.0902785	0.0763814	0.136106	0.262553	0.458099	0.181386	0.289564	0.000576607	0.0510619	-0.246618	-0.166505	0.327984	0.299587	0.377527	0.320976
EIF4E2	0.0469099	0.351944	-0.306854	-0.116742	-1.294	-0.342962	0.00671101	-0.756073	-0.0653458	0.206288	-0.337143	-0.17312	-0.493442	-0.502496	-0.299534	-0.212761
CCNT2							inf				inf	inf
DIAPH1	0.0256247	-0.0650619	0.035635	0.0582022	0.282668	0.336135	0.308824	0.298884	0.174117	0.204073	0.0917884	0.0616354	0.347109	0.225745	0.29905	0.396262
TSPAN1	-6.64386	0.178108	0.3933	0.664671	-6.64386	-6.64386	0.954766	1.48488	-6.64386	0.790987	1.8164	1.79712	-6.64386	-6.64386	0.719836	-6.64386
EXOC3	0.0713796	0.00751963	0.0136622	-0.0372092	-0.125982	-0.0548535	-0.126947	-0.242023	-0.0203757	-0.0850874	-0.0383435	0.0245665	-0.171633	-0.222983	-0.191433	-0.0291437
PDE8A	-6.64386	0.412345	1.42715	-6.64386	-6.64386	0.464676	-6.64386	-6.64386	-0.137979	1.62768	-6.64386	-6.64386	-6.64386	1.21619	-6.64386	-0.0282369
PLIN3	-0.192258	0.0440464	0.0566272	0.12926	0.204676	0.0580499	0.0589028	0.0857485	0.259954	0.0658027	0.274713	0.200215	0.410999	0.363384	0.384329	0.340183
RAD1	0.0821112	-0.0519289	-0.0636965	0.0840355	0.0769749	0.203433	0.275224	0.222897	0.544887	0.554182	0.114457	0.325096	0.624326	0.530684	0.0769973	0.209759
MAFK	0.0549083	-0.0865578	0.142083	-0.0650046	0.735564	0.825786	-6.64386	0.624902	0.43461	0.443507	0.505666	0.648969	-0.202025	0.413725	-0.108515	0.169105
PRMT3	-0.122949	-0.0892615	0.0199577	0.223741	-0.0751897	-0.187043	-0.113299	-0.430738	-0.395991	-0.277333	-0.516143	-0.45374	0.0279519	0.0373906	0.117726	-0.160953
KPNA6	-0.146653	0.0693223	-0.0964378	0.204257	-0.445227	-0.223274	-0.108625	-0.271527	-0.16996	-0.0530841	-0.175522	0.183031	-0.300796	-0.210083	-0.192682	-0.01518
UGDH	0.00137462	0.186914	-0.0807776	-0.0661664	0.497941	0.460491	0.521782	0.547304	0.355663	0.291581	0.20169	0.236662	-0.0668746	-0.0472228	0.0991887	0.0956912
CTNND1	0.0198709	0.0835167	-0.00249667	-0.0465298	-0.366077	-0.262195	-0.176797	-0.238728	0.146075	0.186184	0.261087	0.221161	-0.569284	-0.589494	-0.505597	-0.449192
ICMT	0.184085	-0.0632702	-0.211695	0.115419	0.201135	0.223828	0.293964	0.843454	0.370596	0.285129	0.253771	0.299698	0.278273	0.344578	0.192019	0.241511
SNX2	0.0246904	0.0406227	-0.0093899	0.000964037	-0.134525	-0.100824	-0.0819725	-0.0623985	0.350336	0.192773	0.353339	0.192634	0.0204519	0.0477712	0.0211407	0.0244688
DPM1	-0.0441946	0.223644	-0.0232362	-0.122701	0.148827	0.178135	-0.0544186	-0.0536208	0.182591	0.171667	0.204098	-0.0887978	0.758808	0.405544	0.464335	0.607356
USO1	0.163573	0.0757962	-0.100353	-0.0997492	-0.214275	-0.213805	-0.280303	-0.187624	-0.00928158	0.0855682	0.0673695	0.107631	-0.238392	-0.121207	-0.136336	-0.190253
MRPS14	0.126206	-0.0592911	-0.144521	0.116585	0.164749	0.0038185	-0.0938509	-0.0511641	0.0459919	0.309916	-0.0773099	0.0193912	-0.219949	-0.734946	-0.0200558	-0.222067
TOM1	0.343323	0.251017	-0.247466	-0.436541	-0.907879	-0.123448	-0.550014	-0.59448	-0.418643	-0.633497	0.0786473	-0.507251	-6.64386	-6.64386	-1.18859	-0.786898
HIST1H2BM;HIST1H2BN;HIST1H2BH;HIST2H2BF;HIST1H2BC;HIST1H2BD;HIST1H2BK;HIST1H2BL;H2BFS	0.123989	0.0078384	-0.0798864	-0.00191111	0.159975	0.122567	0.085479	0.0723741	0.281084	0.287395	0.353425	0.336188	0.134704	0.0676935	0.161515	0.111673
PFKFB2	0.50365	0.134251	-0.972503	0.0215657	-0.118533	-0.0349409	-0.109135	-0.0855019	-0.14407	-0.313942	-0.477581	-0.326825	-0.127037	0.00928217	-0.939485	-0.333126
CCDC22	-0.106868	0.0104936	0.174075	-0.0352588	-0.0105961	-0.160216	-0.238685	-0.69519	0.105484	0.163816	0.0326266	0.170256	-0.555807	-0.260998	-0.437312	-0.646678
PQBP1	-0.0279398	0.0650904	0.00314202	0.015568	0.0445348	-0.0730968	0.00864055	-0.104309	0.175712	0.276268	0.133709	0.363849	0.752587	0.677187	0.365467	0.294757
TIMM17B	0.311549	0.39604	-0.389335	-0.474756	-6.64386	0.163404	-0.0604283	-0.0698085	-0.58707	0.232287	0.478672	0.460522	0.170118	0.0140501	0.352219	0.124222
PRAF2									inf	inf		inf				inf
DKC1	0.0122156	-0.0225854	0.0352436	0.0318188	-0.108378	0.0234676	0.0755996	0.0597125	0.12958	0.10744	0.252369	0.131638	0.10953	0.15116	0.0982302	0.108717
CACNA1F	0.382837	-0.0303267	-0.14864	-0.226346	-6.64386	-6.64386	-0.563311	-6.64386	-0.0163872	0.000954294	0.648641	0.560085	-0.900546	-0.828225	-6.64386	-6.64386
EIF5B	-0.0627034	-0.0839025	0.129956	0.063185	-0.153022	-0.00696753	0.0260206	-0.0347461	-0.0440534	-0.135256	0.0339968	-0.00647379	-0.151617	-0.0443429	0.0155018	-0.0415222
EDF1	-0.0362194	0.00663114	0.02227	0.0629917	-0.022909	-0.0566976	0.159794	0.0966358	0.303048	0.216142	0.285452	0.194512	0.313038	-0.0166396	0.136623	0.509934
KIN	0.205201	0.0346253	-0.0418622	-0.165755	0.195857	-0.0484787	0.226517	0.185885	-0.237081	-0.148737	-0.283701	-0.308666	-0.912242	-1.1784	-1.05016	-1.21244
DIAPH2	2.0036	-6.64386	-6.64386	-6.64386	1.24154	1.06162	0.77188	1.15724	0.125747	3.52484	-0.184162	0.701244	2.74139	2.44903	2.24237	2.38735
DNAJA2	-0.0951958	-0.0696335	0.0460999	0.161571	0.114882	0.116401	0.0957825	0.255174	-0.0177743	0.0797973	0.132337	0.0617278	0.17285	0.15172	0.153647	0.157049
BRD4	0.00289165	-0.0716057	0.0471413	0.0747791	-0.135217	-0.0967933	-0.170498	-0.202845	-0.029633	0.030341	-0.0171225	0.0672264	-0.213617	-0.0895954	-0.23738	-0.116165
CUTA	-0.206619	0.24102	0.0218072	-0.0344911	-0.0154568	-0.219923	0.175644	-0.365106	-0.192889	-0.294126	-0.30708	-0.107554	-0.323715	0.271052	-0.354362	0.00585397
PFDN1	-0.259149	0.176506	0.139145	-0.0394547	0.107581	0.427282	0.114226	-0.263512	-0.0964899	-0.458955	-0.290526	-0.239727	-0.402333	-0.209182	-0.183379	-0.0295182
PPP1R11	-0.144044	0.0823428	0.00353108	0.102772	-6.64386	-0.255955	-0.363661	-0.0147949	0.294693	-0.251077	0.246639	-3.25039	0.367457	-0.0147701	-0.234089	-0.352167
NBN	0.110779	0.0514604	-0.0312969	-0.0811025	-0.412885	-0.604475	-0.511127	-0.526845	0.0960545	0.211202	-0.180766	-0.178062	0.0910893	0.323749	0.479573	0.51499
NOL3	-0.711245	0.147174	0.166002	0.262871	-0.868946	0.0724341	0.471998	-0.148164	-0.259462	-0.146211	-1.48087	-1.35865	0.084704	-0.0251477	-0.0339643	0.560657
DTNB	0.0363462	0.0701486	0.0335954	-0.0875768	0.424309	0.0406338	0.397414	-6.64386	0.117719	0.200007	-0.018977	0.216606	0.228851	-6.64386	-6.64386	0.278017
RNGTT	-0.425491	-0.283685	0.365962	0.245111	-0.829774	-0.0624018	0.00128542	0.124373	-0.154877	0.150885	-0.131145	-0.257051	-0.355298	-0.287806	-0.100558	-0.124695
LILRB5	0.0710788	-6.64386	1.57022	-6.64386	-0.912752	-0.914609	-0.411477	-6.64386	0.0533193	-0.0802037	0.116166	-0.0329107	-0.805842	-0.703274	-1.18751	-0.77402
ABCB7	0.00350979	0.219128	-0.148126	-0.0422899	-0.631126	0.102954	0.0583362	-0.346138	-0.197196	-0.0459916	-0.00447095	0.126114	-0.152363	-0.0747512	0.172663	0.252949
KIF21B	0.76588	-6.64386	0.21685	0.223299	2.0834	1.77571	0.484776	1.04806	0.42094	1.47961	1.31086	1.28297	0.988658	1.21248	1.39214	-6.64386
SRGAP2	-6.64386	-6.64386	-6.64386	2.0036	2.51232	3.10909	2.06862	2.30128	-6.64386	-6.64386	-6.64386	1.77921	2.74867	2.1502	2.79361	2.26193
NOS1AP
IGSF3	0.17042	0.0176614	0.49401	-1.01758	-6.64386	-1.40743	-1.96166	-2.44411	-6.64386	-3.6567	-3.32514	-6.64386	-3.0192	-2.82684	-1.50065	0.0541158
FAM20B	-0.234906	0.0875085	0.0780197	0.100517	0.626427	0.51242	0.262758	0.2391	-0.233282	0.326054	-0.46046	0.0158735	0.260006	0.329781	0.431858	0.0940634
EFCAB14	0.335604	-0.0307571	-0.210351	-0.0971764	0.567831	0.134035	-0.149078	-0.776749	-0.0568438	-0.0902035	-0.155082	0.0893959	-6.64386	-0.264545	-6.64386	-0.331188
WDR1	0.0335427	-0.0498402	0.0104802	0.0609377	-0.0739241	-0.0272042	0.00746849	0.16455	0.186505	0.0815223	0.149726	0.115868	-0.0312104	0.0580958	0.141882	0.185233
ATP9A	1.03962	0.974023	-6.64386	-6.64386	0.856028	-1.71999	-1.28228	-0.738421	0.910475	1.11966	1.18528	1.05612	0.481958	-0.189056	-0.0886788	-6.64386
N4BP1	-0.133681	-0.277039	0.533235	-0.224244	-0.128965	-0.128831	0.0316297	-0.0980938	-0.293618	0.0487353	0.66854	0.769183	-0.302024	0.648828	0.386457	0.263356
ROCK2	-0.0731325	-0.115312	0.0745526	0.154727	0.221173	0.146492	0.231094	0.110151	0.239772	0.212636	0.194864	0.261785	-0.0805236	0.137989	0.134501	0.0734156
CLASP2	-0.0407907	-0.0443386	0.114743	0.0219935	0.0387358	0.182813	-0.00145097	0.167391	0.0293153	0.0387358	-0.0283455	-0.100913	-0.167656	-0.229315	0.0459734	-0.0284732
PTCD1	-0.0462927	-0.286279	0.257991	0.0782697	0.391221	0.39291	-0.348342	-0.099166	-0.547377	-0.707917	-0.20862	-0.275429	-0.16132	0.268052	-0.152543	-0.434718
COBL
CPNE3	0.0381026	0.0405545	0.024596	-0.0476163	-0.237971	-0.394565	-0.277526	-0.18807	-0.462514	-0.235519	-0.528709	-0.337722	-0.280051	-0.136462	-0.0814108	-0.103133
DEPDC5	0.462784	0.602335	0.180949	-6.64386	1.03266	0.958766	0.505168	-6.64386	0.409938	0.581046	0.437554	0.300936	0.799718	0.72788	-6.64386	0.617636
ATG13	-6.64386	0.517518	-0.0214431	0.689982	-6.64386	-6.64386	0.241578	0.298503	0.284824	0.261352	0.0665818	-6.64386	0.805185	-6.64386	0.601225	0.907085
PPFIA3	0.142946	-0.140576	-0.0388943	0.0776327	-6.64386	-0.422889	-0.242361	-0.415746	-0.319256	-0.414608	-1.22444	-0.855495	-0.274302	-0.176091	-0.305911	-0.481471
HIP1R	-0.0663696	0.000834266	0.0561532	0.0630798	0.172125	0.122289	0.19685	0.106376	0.155731	0.000560265	0.0396679	0.276336	0.0262261	0.049149	0.00379928	-0.0329839
OBSL1	0.303489	0.296118	-0.183601	-0.519662	-6.64386	-0.214646	-0.172563	-6.64386	-0.0801718	-0.531185	-6.64386	0.0715287	-6.64386	-0.0404431	-6.64386	0.169433
RNF40	-0.212325	-0.0262985	0.265242	-0.0100168	0.188184	0.112605	0.0642839	0.156219	0.302208	0.0707127	0.284102	0.247949	-0.0169981	0.0300331	-0.0463789	-0.0020793
PHF2															inf
ZC3H11A	-0.0227975	-0.00986008	0.0966669	-0.00986008	0.251645	0.243451	0.0455065	0.224439	0.140283	0.300076	0.0664969	0.0390866	0.446408	0.301821	0.415672	0.402762
CLUH	-0.1632	-0.2192	0.157308	0.229849	0.0332826	-0.0502606	0.0304701	0.0417828	-0.112636	-0.000957527	-0.146728	-0.105903	-0.0405726	0.0079173	-0.0610905	-0.0391073
TSC22D2	-0.363331	-0.195734	0.0787125	0.415141	-0.213745	-0.15396	0.614799	-1.06389	0.0704679	-0.324218	0.479837	-0.0801701	0.123434	-1.6192	0.138695	0.446459
DNAJC13	0.0249355	-0.00116935	0.0325658	0.000788125	0.0550225	-0.0420678	-0.322409	-0.211323	0.0462037	0.0557802	0.108127	0.102061	0.201118	0.0855552	0.110108	-0.0353894
PHACTR2						inf	inf		inf						inf
PPP6R2	0.0641836	0.0447508	-0.0633239	0.00855186	-0.23607	-0.51837	-0.442336	-0.289724	-0.315858	0.408798	0.131892	0.101781	-0.609131	-0.49371	-0.117354	-0.605046
CNOT3	0.0911844	-0.0603117	0.103017	-0.0866882	0.0811105	0.0212718	0.107668	0.0960115	0.112712	-0.190509	0.17104	0.0655384	0.309525	0.351345	0.229445	0.150503
ANKRD17	-0.106797	-0.0779062	0.155788	0.0702392	0.380966	0.260766	0.0896315	0.249868	-0.0596124	0.203381	0.232862	0.302275	0.004074	0.274437	0.0409403	-0.00598421
SIN3B	-0.359192	0.0269863	-0.0054176	0.316453	0.427173	-0.0014463	0.283025	-0.174187	0.418757	-6.64386	-0.230912	-0.466631	0.369434	-0.769067	0.132316	-6.64386
DNAJB6;DNAJB8	-0.236529	-0.484559	0.0659398	0.515746	-0.409716	-0.703576	0.0751934	-0.372586	-0.509777	0.572896	-0.177142	-0.122506	-0.975035	0.0903954	-0.657039	-0.694005
XYLB	-0.100052	-0.581081	0.4509	0.099827	0.393501	-0.0917121	-0.550045	0.00564857	-0.277194	0.600265	0.294446	0.299933	0.533767	-0.267432	0.0638062	0.108059
COQ9	0.0504818	0.0594799	0.202958	-0.301793	-0.221688	-0.904167	-1.00387	-1.27211	0.310408	0.114773	0.0551702	-0.188416	-0.137923	0.254272	0.436498	0.137286
GGCT	0.0455171	0.0102992	-0.0957135	0.0908172	-0.246625	-0.877287	-0.144845	-0.472802	0.209852	0.129486	0.310119	-0.0412994	-0.894914	-0.461243	-0.62522	-0.116096
NDUFS7	0.251264	-0.0151209	-0.397594	0.138884	0.245791	0.116079	0.0588449	-0.0924988	-0.217271	0.168035	-0.105447	0.230727	-0.687013	-0.618549	-0.350941	-0.511529
NDUFS2	-0.0258549	0.164739	-0.126199	0.0293554	-0.15075	-0.114338	-0.0821195	-0.148223	-0.0446556	-0.199488	-0.114728	-0.175861	-0.245801	-0.307935	-0.341758	-0.339587
ZPR1	-0.0407228	-0.096855	0.0423753	0.141374	-0.259501	-0.0178526	0.142888	-0.0441227	-0.773753	-1.09021	-0.664508	-0.638034	-0.071329	-0.222052	-0.232464	-0.236027
USP12;USP46	0.318607	-0.296979	-0.151706	0.109339	0.253348	0.459811	-0.538661	0.0959182	-0.0272772	0.397673	0.586384	0.189217	0.712724	0.071146	-0.0165381	0.346045
DUSP11	-0.24238	0.160429	-0.175195	0.252637	-0.135812	0.272382	0.173753	0.199938	0.177766	0.228174	0.764154	0.298603	-0.167919	0.278375	-0.0245395	-0.0235024
HMMR	0.154168	0.187263	-0.23016	-0.0952985	0.137751	-0.000409116	-0.973088	-0.137737	-0.589804	-0.215679	-1.26654	-0.727108	0.867578	0.246985	0.16093	0.0215808
PPFIA2
PDCD6	-0.0723134	-0.0424235	0.135326	0.0278969	0.20562	0.484752	0.172666	0.305592	0.15036	0.240869	0.344391	0.162223	0.172401	0.15724	0.355155	0.259422
TBCA	-0.186481	0.0955822	-0.245811	0.321253	-0.229865	0.148057	0.065377	-0.274489	0.290356	-0.419306	-0.152644	0.11638	-0.225423	0.238946	-0.163662	0.0681693
ATP6V1G1	-0.132884	0.306696	-0.137422	-0.0262357	-0.262846	-0.00176986	0.0386695	-0.22969	0.175582	0.458184	0.202297	-0.0817292	0.214086	0.297968	-0.168043	0.0541794
VPS4B	0.0279908	-0.0489687	0.0889367	-0.0142143	-0.126343	-0.122328	-0.0345793	-0.144707	0.0474058	0.0185108	-0.00243464	-0.128613	-0.181938	-0.202876	-0.188381	-0.179048
MPDU1	0.0951671	0.30848	-0.130453	-0.286543	-0.530541	-0.0176127	0.369769	0.134782	0.202428	0.459049	0.367702	0.952335	0.0112257	0.560356	-0.313716	-0.172316
ZNF217	-1.32987	-1.5697	1.12118	0.176402	-6.64386	-6.64386	-1.35567	-0.907741	-1.66239	-0.584836	0.274084	-1.79113	0.446923	-6.64386	0.0217463	-1.79269
BCAS1	2.0036	-6.64386	-6.64386	-6.64386	-6.64386	-6.64386	-6.64386	2.30032	1.01429	-6.64386	-6.64386	0.159244	2.02262	-6.64386	2.33355	-6.64386
H2AFY	0.0103374	0.0791716	0.00846328	-0.0431789	0.482867	0.497774	0.370382	0.489691	0.275258	0.319075	0.424079	0.395172	0.0881323	0.102081	0.0996957	-0.0128946
H2AFY	0.0113432	0.166961	-0.557807	0.298753	-0.0534723	0.502936	0.22612	0.0306407	-0.333783	0.0796386	0.291039	-0.197971	0.0344694	0.178614	-0.140005	-0.1348
SH3BGRL	0.100768	0.0452052	0.00728301	-0.103511	-0.0375254	-0.0686548	-0.552093	-0.420842	0.598243	0.585354	0.708843	0.740192	-0.217599	-0.0570002	0.0197117	-0.152342
FLNB	-0.109612	-0.133213	0.120123	0.156444	0.109627	0.156357	0.24244	0.171713	0.0972291	0.0415448	0.218957	0.212937	0.270429	0.26769	0.247631	0.203996
FLNB	0.928671	-6.64386	1.08167	-6.64386	1.1194	1.23085	1.67599	-6.64386	1.84543	1.92598	2.34614	2.54486	1.07913	1.37598	0.883349	0.959767
NCOR1	0.154751	-0.0838046	-0.0781847	0.0509621	0.254635	-0.128509	0.0090163	0.177562	0.125615	0.100928	-0.141089	0.137088	-0.3236	-0.437362	0.00841931	-0.113836
VAMP4	-6.64386	2.0036	-6.64386	-6.64386	-6.64386	-6.64386	-6.64386	-6.64386	-6.64386	-6.64386	-6.64386	-6.64386	-6.64386	-6.64386	-6.64386	-6.64386
NDUFS6	0.112798	0.00418854	-0.0812445	0.0151084	-0.440162	-0.253378	0.000902615	-0.107368	-0.0155775	0.0579497	0.197942	0.108714	-0.943257	-0.98832	-1.19724	-0.756083
PEX14	-0.0526	0.151225	0.0157393	-0.0674526	-0.749144	-0.662477	-0.616658	-0.641532	0.129776	-0.137883	0.0908286	0.0404694	-0.495076	-0.533526	-0.407606	-0.517047
TRIM3	0.25733	-0.00807291	-0.0765009	-0.148864	-0.0140323	-0.522753	-0.383675	-0.435807	-0.340345	-0.344079	-0.364295	-0.071516	-0.487922	-0.228762	-0.5317	-0.134441
CS	0.0923245	0.002074	-0.0469474	0.00646691	-0.161043	-0.0725917	-0.177072	-0.122485	-0.259	-0.129562	-0.173048	-0.141908	-0.223078	-0.302235	-0.31185	-0.257993
SPAG7	0.070588	0.0990027	0.00352031	-0.125983	-0.513817	-0.467607	-0.140922	-0.343021	-0.169233	-0.284146	-0.435021	-0.507316	-0.549738	-0.214325	-0.105419	-0.364964
MRPL33	0.156647	0.0780511	-0.122897	-0.0719163	0.693672	0.711601	-0.1545	-0.0498783	-0.0870323	-0.166997	-0.156822	-0.0542984	-6.64386	0.119542	-0.195246	-0.449235
SEC22B	-0.00183279	0.0351606	0.0105607	0.013286	0.275191	0.434332	0.163612	-0.0363066	0.471518	0.327538	0.362767	0.410508	0.157055	0.255376	-0.0336254	0.145035
PRPF40A	-0.0376173	0.0649849	-0.0999262	0.119798	-0.0335443	0.0534412	-0.0790676	0.14578	0.0275279	-0.0158118	0.0581308	-0.0206231	-0.0962777	-0.144658	-0.105027	-0.154906
TACC1	-0.0938069	-0.102391	0.0578083	0.177066	0.58359	0.58359	0.513464	0.550914	0.397007	0.359607	0.204907	0.155093	0.0495088	0.0371141	0.448124	0.317721
CDC45	0.307274	-0.113586	-0.029271	-0.154523	-0.17684	0.0240381	-0.00433573	-0.0825648	0.154605	0.0665234	0.139661	0.176184	0.27404	-0.0018434	0.0242262	0.556532
GIGYF1
LRCH4
MTX2	-0.198997	0.234135	-0.0328528	0.0217035	-0.365119	-0.241061	-0.294178	-0.391279	-0.612378	-0.365376	-0.474285	-0.309915	-0.165495	-0.308282	-0.397371	-0.421101
VPS26A	0.123135	0.0567608	-0.0251247	-0.107744	-0.228492	-0.0990428	-0.105946	-0.0945066	-0.141062	-0.175918	-0.0908815	0.0655442	0.00300971	-0.066702	0.0549123	-0.0806858
NDUFB1	-0.286758	0.0336322	0.419834	-0.219441	-0.0152933	-0.170377	0.0639798	-0.234548	0.000722481	0.11328	-0.219626	-0.310078	-0.846904	-1.23462	-1.12908	-0.959684
PMPCB	0.0668444	0.06301	-0.132378	0.0504775	0.0119644	0.0554312	-0.446852	-0.439218	-0.32695	-0.243638	-0.24352	-0.339932	0.395265	0.311592	0.32346	0.283651
SAP30	2.0036	-6.64386	-6.64386	-6.64386	-6.64386	-6.64386	-6.64386	2.73773	-6.64386	-6.64386	2.29779	-6.64386	2.78467	2.37934	2.37439	2.54563
MED24	-0.183193	0.0290447	0.173491	0.0159662	-6.64386	-6.64386	0.752995	-6.64386	0.12284	0.0940279	-0.131346	-0.39069	0.398363	-6.64386	-0.508859	-0.0317634
KATNA1	-0.0559779	0.340147	0.102953	-0.437911	-6.64386	0.501068	0.534787	1.33931	0.337095	0.0156909	-0.0931663	0.911026	0.553762	1.17542	0.788315	0.891714
ZNF324	0.893415	1.11266	-6.64386	-6.64386	1.59579	1.92353	1.66786	1.75226	1.32037	1.49513	1.34659	1.42366	1.57081	1.02769	1.67738	1.76993
PSIP1	-0.165353	0.204929	-0.0678019	0.0587587	-0.163022	0.127224	0.249362	0.043848	0.138664	-0.0040237	0.454735	0.302426	-0.0667441	0.281434	0.315638	0.151254
ERLIN1	-0.0979186	-0.0366744	0.0974998	0.0851563	0.380792	0.270922	0.015695	0.192508	0.0607485	0.15545	0.0587871	0.158539	0.628317	0.8889	0.596027	0.527533
GPC4						inf						inf	inf	inf	inf	inf
NDUFS3	0.145444	0.0418862	-0.0179083	-0.125311	0.153675	0.235137	0.204544	-0.0571596	0.106099	-0.0320765	0.0544056	0.0764389	-0.334842	-0.214584	-0.416135	-0.235546
SRSF10	-0.227214	0.0313623	-0.0119498	0.228959	-0.091008	-0.0505209	0.176241	-0.113642	-0.281765	0.224688	0.196387	0.21848	-0.269248	-0.0675787	-0.140369	-0.140242
GMNN	-0.0276477	0.0911042	0.205437	-0.250233	-0.0423809	-2.20865	0.525228	-0.654194	-0.173834	0.404102	0.121877	0.633337	-0.979842	-0.386086	0.199925	0.000149115
ECI2	0.15862	0.243486	-0.389911	-0.0339314	-0.862718	-0.697889	-0.465841	-0.557015	-0.672993	-0.320907	-0.478818	-0.452682	-0.55071	-0.450118	-0.483871	-0.379379
EED	-0.141414	0.038246	0.0869527	0.0626483	0.247191	0.139499	0.18258	0.210343	-0.368891	-0.473222	-0.390706	-0.668409	-0.0761604	0.416922	0.058649	-0.00197191
BANF1	-0.61862	0.451424	-0.0688084	0.094766	-0.905347	-0.635002	0.152706	-0.721185	-0.564573	-1.44462	-1.12854	-0.561816	-0.497227	0.201273	-0.247903	0.361008
SF3B1	0.0390752	-0.0104508	0.0352552	-0.00719569	-0.000707421	0.00748589	-0.0464933	-0.0749148	-0.124785	-0.0155988	-0.0396344	0.0488517	-0.0691594	-0.0744561	-0.00108095	-0.0296291
CSDE1	-0.0623873	0.0244275	0.0575026	0.0350371	-0.0417511	-0.0352874	0.0626268	0.0517248	0.0582056	0.104613	-0.048471	0.00727359	-0.230097	-0.0565915	-0.0185123	-0.060173
SKAP2	0.0509678	-6.64386	0.13276	0.924215	-0.333329	0.601902	-6.64386	0.510865	0.405515	-6.64386	-0.48694	0.440616	0.499677	-0.192039	0.0137417	0.572029
PRKRA	0.00160889	0.135531	-0.113803	0.0232388	-0.224851	-0.166877	-0.0565039	-0.108176	-0.443487	-0.377466	-0.565936	-0.248726	-0.138601	-0.0582734	-0.187577	-0.191332
MED6	-0.377246	-0.351935	0.72362	-0.259735	-0.279902	-0.479491	0.17104	-0.137109	0.0468134	0.213321	-6.64386	-0.226343	-0.176656	0.122325	0.28095	-6.64386
MYCBP2	-0.22324	-0.0838753	0.248291	0.073192	-0.25509	-0.172277	-6.64386	-0.348846	-6.64386	-6.64386	-6.64386	-6.64386	-6.64386	-0.19277	-6.64386	-0.309747
FOXH1	-0.216551	-0.239208	0.235965	0.207237	0.00245261	-0.545361	-0.490113	-0.550208	0.0878785	-0.0915897	-0.00881808	-0.249574	-0.0672117	0.109664	-0.314382	-0.356059
USP2	2.0036	-6.64386	-6.64386	-6.64386	-6.64386	-6.64386	-6.64386	-6.64386	-6.64386	1.54224	-6.64386	-6.64386	1.7171	-6.64386	-6.64386	-6.64386
NPM3	0.0268064	-0.133959	0.0183145	0.133751	-0.166179	-0.0758958	-0.125674	0.0714961	0.209621	0.264645	0.020572	-0.209016	0.148648	0.0580552	0.255435	0.236697
LYPLA1	-0.0413084	0.0438881	-0.0805142	0.126468	0.299413	0.256447	0.158945	0.153445	0.0762516	-0.0567483	-0.167514	0.00589176	-0.0492614	0.220339	-0.0164068	0.0954531
ERAL1	-0.0118575	0.161439	0.00912641	-0.114914	-0.322567	-0.490324	-0.928004	-0.725552	-0.800749	-0.904931	-0.931263	-0.962724	-0.348947	-0.368067	-0.319741	-0.676959
CREG1	0.395962	0.025451	-0.221236	-0.236924	-0.168328	-0.290865	-0.0870828	0.0887948	-0.293878	-0.350311	-0.231562	-6.64386	-1.29093	-6.64386	-0.40645	-0.728728
CTAG2;CTAG1A	0.121344	-0.0864069	-0.00178795	0.016675	0.153934	0.22321	-0.207067	-0.230132	0.0308083	-0.0491783	-0.396065	-0.311911	0.516572	0.447133	0.612492	0.301183
SNRNP200	-0.0311694	0.0270439	-0.0328096	0.0907672	0.0386925	0.0570194	-0.0563674	-0.0035677	0.03288	0.0746087	0.0391387	0.115023	-0.0245495	0.0163582	0.0545941	-0.00709472
TRMU	-0.182166	0.490902	0.102305	-0.556795	-6.64386	-6.64386	-0.80258	-0.136195	-0.123414	-0.0472787	-0.704692	-6.64386	-6.64386	-6.64386	-6.64386	-0.157452
TIPRL	0.0398442	0.0110839	0.0692737	-0.0662816	-0.0438161	-0.0483496	-0.159766	-0.253576	-0.0953282	-0.255477	-0.337393	-0.0542674	-0.0273435	0.0203101	-0.0533737	-0.0820223
OFD1	0.240725	0.125522	-0.268199	-0.0936398	0.503519	0.124827	-0.12867	-0.177185	0.573573	0.172474	-0.116472	0.133224	0.129455	0.36563	-0.255975	-0.143854
TOM1L1	-0.212393	0.277938	-0.11621	0.0591147	-6.64386	-0.280243	-0.449553	-0.232356	-0.12784	-0.252495	-0.620883	-0.563551	-0.822924	-0.878748	0.473979	-6.64386
RPS6KA4	-0.0802116	-0.209508	0.165112	0.147952	-0.0470672	-0.253685	-0.0376845	0.0418936	0.0857422	0.184091	-0.0434071	0.226855	-0.393865	-0.179819	-0.105954	0.0298857
SURF6	0.0252489	-0.0900486	0.0512384	0.0658475	-0.0985743	0.0862263	0.0137797	-0.018828	0.118711	-0.0328246	0.225545	0.215393	0.349694	0.345244	0.578095	0.490542
PPM1B	-0.0995506	-0.0529763	-0.044707	0.230503	-0.207069	-0.192331	-0.253126	-0.267657	0.0689568	-0.147057	0.0273838	-0.188011	-0.300012	-0.421352	0.209673	-0.237417
ADAP1	0.342179	-0.155133	-0.0460231	-0.142931	0.0950998	0.335218	-0.0629355	0.0663825	-6.64386	0.103728	0.038904	-0.089267	0.566132	-0.270915	0.186894	0.113627
UTP20	0.014456	0.00451124	0.0654342	-0.0285608	0.115499	0.0267314	-0.118468	0.0358104	0.186302	0.33068	0.170263	0.2623	-0.211146	-0.117408	-0.0528375	-0.0341334
NUP155	-0.0133896	0.0500596	0.0608551	-0.0426848	0.0500105	0.177101	-0.151694	0.0102407	0.0636021	0.154338	0.111611	0.218111	0.0265794	0.0772834	-0.0408559	0.0501576
RP2	-0.391093	0.319583	-0.155786	0.178665	0.230743	0.263204	-0.0767924	-0.0407523	-0.326753	0.144987	-0.0385578	-0.128167	0.504056	0.399798	0.823897	0.409115
GJB3	-0.0474973	0.675438	0.551201	-6.64386	0.840495	1.0547	0.913071	0.982726	0.629903	0.84627	-6.64386	1.36549	0.48746	0.960471	1.09355	0.801485
WDHD1	-0.109342	-0.021067	0.14504	0.0310055	-0.0398399	0.0472439	0.197428	0.173851	-0.121857	0.0416881	0.0508769	0.1156	0.311559	0.340156	0.284529	0.315726
CRTAP	-0.16423	-0.227367	0.0819465	0.304462	0.424987	0.41291	0.708929	0.552978	0.0269751	0.10261	-0.0874734	0.285284	0.483571	0.626164	0.871568	0.589767
SLC25A12	-0.0387485	0.225784	-0.0877274	-0.0647899	-0.164317	-0.347108	-0.0720549	-0.434279	-0.768094	-0.769307	-1.10032	-0.529765	-0.465411	-0.475639	-0.485306	-0.392116
PIK3C2G
B3GALNT1
ATP6AP2	-0.0705541	0.282844	-0.0351186	-0.159742	-0.205551	-0.132652	0.158423	0.222954	0.00294592	0.178655	-0.00227509	0.24111	0.128978	0.0590591	0.0623971	0.252936
RNASEH2A	0.124857	0.119065	-0.200178	-0.00995067	-0.250187	-0.311654	-0.144271	-0.553222	-0.179724	-0.12643	-0.457604	-0.256217	-0.196105	0.0395977	-0.204467	-0.254839
CDC123	0.0383425	-0.0138561	0.0380393	-0.00591636	0.162697	0.0990817	0.0667154	0.043466	0.300247	0.323435	0.135091	0.327475	-0.400224	-0.232004	-0.393175	-0.484291
BCAR3	-6.64386	0.511916	-0.334896	0.856959	-0.30163	0.961891	0.855433	1.33301	-6.64386	-6.64386	-6.64386	-6.64386	1.90114	1.7333	2.35643	1.89379
POP7	0.296475	0.543771	0.426621	-6.64386	0.328901	0.619747	0.752528	0.274701	0.617335	0.404991	0.516631	0.580661	0.298986	0.487761	0.830523	0.407204
RPP40	-0.211516	-0.00759292	0.00800253	0.233958	-0.0397625	-0.349806	-0.234438	-0.0831406	-0.527892	-0.466646	-0.795469	-0.780699	-0.645097	-0.65397	-0.385193	-0.343606
EIF3G	-0.104555	-0.071865	0.0576063	0.160614	-0.455143	-0.315702	-0.226405	-0.335407	-0.346206	-0.428844	-0.353599	-0.381096	-0.273274	-0.337525	-0.236498	-0.224771
EIF3J	-0.114302	0.0609716	0.0415635	0.0618095	-0.217268	-0.0888869	0.0341303	-0.216067	-0.144471	-0.194895	-0.293154	-0.0747538	0.0167929	-0.0581901	-0.0971105	0.0616572
CBR3	0.0657203	-0.0183805	0.0447873	-0.0372347	-0.123493	-0.0576935	-0.250827	-0.256573	-0.75739	-0.612157	-0.599373	-0.51879	-0.196835	-0.167064	0.0905189	-0.269467
PSMD10	-0.202313	0.0938832	-0.00875275	0.15011	-0.831526	-0.690953	0.101785	0.0314147	0.0930146	0.203925	0.345261	0.322329	0.850435	1.03735	1.01975	1.13921
UPK1B	0.030748	-0.0400771	0.317751	-0.322885	-0.592701	-1.0033	-0.413967	-0.472466	0.265312	0.0229941	0.3112	0.380632	-6.64386	-6.64386	-0.969967	-1.19393
AP1G2	-6.64386	-6.64386	-6.64386	2.0036	-6.64386	2.46646	-6.64386	-6.64386	-6.64386	1.86548	1.75686	1.95939	1.77995	-6.64386	2.34325	-6.64386
ZMPSTE24	-0.0969048	0.0944187	0.173995	-0.13741	0.461854	-0.102646	0.0679041	0.288183	0.0674754	0.246995	0.024488	-0.265796	-0.125333	-0.516912	-0.510767	-0.0790136
PPP1R37	0.323739	-6.64386	-0.398205	1.01409	0.40833	1.36844	0.862636	0.486792	0.312196	0.639947	0.00725458	0.465621	-0.234865	0.40059	0.0441669	-0.559714
IDH1	0.241988	0.308564	-0.237924	-0.375309	-0.369121	-0.373323	-0.624349	-0.59185	-0.0564351	0.0297897	-0.0564056	0.0194695	-1.10736	-0.832211	-1.22464	-1.00542
GATB	-0.0348703	0.0874813	-0.0760367	0.0741035	-0.45898	-0.499895	-0.508092	-0.662963	-0.836216	-0.520023	-0.595525	-0.611288	-0.643762	-0.67804	-0.370196	-0.370632
SCO1	-0.0594624	-0.0215452	0.168941	-0.0425038	-0.167998	-0.440862	-0.214923	-0.457875	-0.532917	-0.0906236	-0.33938	-0.139012	0.134242	0.195081	0.201622	0.160404
RBBP9	0.190288	-0.0711015	0.126346	-0.225039	-0.0158849	-0.312758	0.0828325	-0.0396158	-0.0325726	-0.177221	-0.0414213	0.277188	-0.255056	0.275234	-0.337909	0.111304
STAM2	0.00267792	-0.266445	-0.390137	0.529791	-6.64386	-0.080912	-0.875294	-1.40136	-0.435571	-0.459344	-0.871453	-0.667047	-1.68788	-0.971518	-1.37315	-1.40625
ALDH1L1	0.400992	1.0823	-1.85564	-1.61764	-3.39287	-1.59208	-1.55754	-1.68294	-1.42945	-2.17163	-1.5724	-1.58259	-1.65803	-2.91076	-1.61389	-3.06772
DGAT1
CCNK	0.00805838	-0.0643813	0.0455266	0.0648602	-0.0122977	0.146617	-0.0733398	-0.080789	0.0743628	0.154055	-0.0831627	0.0103815	0.198184	0.194937	0.0434446	0.190177
DHRS3	0.209055	0.481942	-0.347804	-0.51114	-0.126841	0.142813	-0.442681	-0.578384	0.472275	0.31008	-0.0556127	0.463772	-0.258487	-6.64386	-0.795678	-0.550904
ARL6IP5	0.126155	-0.0974565	0.0193336	0.000646324	-0.229755	-0.373784	-0.0442422	-0.366051	-0.561699	0.0455338	0.115577	-0.0851311	-1.04397	-0.723989	-1.24968	-0.87653
DYSF	-0.0743609	0.212494	0.106655	-0.226309	0.171061	-0.0878406	-0.404903	-0.757265	-2.81673	-1.90926	-1.80593	-2.8789	0.544487	1.15033	0.0666708	0.796881
PIAS2;PIAS1	0.0261852	-0.151206	0.195024	-0.0343912	-0.058146	-0.0968352	-0.0337406	-0.238078	-0.12143	0.192246	-0.0450199	-0.102111	-0.26566	-6.64386	-0.233894	-0.100206
BCAS2	-0.0937799	0.0100065	-0.088272	0.208301	0.0592796	0.285388	0.203319	-0.0563492	0.0330382	0.0792002	-0.0545393	0.39882	-0.53715	0.0394294	-0.273336	-0.117777
DCTN3	0.223138	-0.0863011	-0.0595298	-0.0421314	0.0572994	0.215407	-0.104429	-0.0229586	-0.145878	-0.151725	0.340922	0.224119	0.322108	0.142237	0.227845	0.177791
DNAJC8	0.115912	-0.134421	0.207692	-0.167369	0.503361	0.421496	0.265702	0.40063	0.274402	0.226177	0.0548571	-0.023001	0.3307	0.232407	0.280889	0.161055
SMNDC1	-0.0378349	-0.0282028	-0.0539895	0.16604	-0.0256303	-0.0930228	0.279691	0.208771	-0.21356	0.177138	0.168233	-0.0814984	0.0273291	-0.156126	-0.109038	-0.228822
ATP5H	0.0409696	0.12952	-0.212863	0.0764795	-0.235095	-0.308865	-0.0860047	-0.497667	0.0175376	-0.18572	-0.278886	-0.187648	-0.49566	-0.209961	-0.227461	-0.167499
FLOT1	0.1094	0.138643	-0.0833935	-0.125767	0.355434	0.465949	0.1843	0.146722	0.500943	0.471719	0.401947	0.50968	0.223793	0.188481	0.213618	0.19498
TRIO	-0.128762	-0.312195	0.264337	0.162061	-0.0551393	0.0318757	0.325441	0.478462	-0.156308	-0.105765	-0.0623242	0.458963	0.780829	0.607041	0.990035	0.791184
ATP5L	-0.423539	0.0849159	0.12413	0.193999	-0.833469	-0.687118	-0.456892	-0.505836	-0.706805	-0.205062	-0.324849	-0.100292	-0.927606	-0.632071	-0.826795	-0.519164
CPD	0.113164	-0.00394317	-0.0467654	-0.0100946	-0.245558	-0.252526	-0.289931	-0.289064	-0.0860333	-0.229226	-0.420966	-0.474485	-0.906759	-0.254908	-0.504246	-0.766643
GLRX3	-0.086442	-0.0453682	0.119281	0.0606302	0.0575703	0.257208	0.371009	0.204318	-0.30729	-0.315578	-0.345355	-0.277659	-0.22012	-0.212581	-0.106711	-0.200363
RSL1D1	-0.019925	-0.04783	0.0614973	0.0604314	-0.0642324	-0.0130247	0.0436474	0.0978122	0.0295542	-0.0614073	0.0814315	0.00520639	-0.0711301	0.0603161	0.21996	0.0740848
WFS1	0.854534	-0.234102	0.276648	-2.55441	-1.01121	-2.23345	0.11377	-0.628963	-1.16851	-3.85569	-2.6985	-1.51317	-2.25069	-6.64386	-3.18442	-1.26272
ANXA9
CLPX	-0.035551	-0.153455	0.143835	0.0846191	0.26273	0.0342164	0.145887	0.0375639	-0.22161	-0.193867	-0.238324	-0.0408668	0.176473	0.237346	0.255293	0.197017
NEBL	-0.13	-0.176989	0.348962	-0.046956	-0.337194	-3.06142	-0.568391	0.152741	-2.52334	-0.201008	0.00839504	-0.394528	-6.64386	-6.64386	-0.432324	0.121095
SEC14L2	0.874389	-6.64386	1.1288	-6.64386	0.735985	-6.64386	-6.64386	1.06	-6.64386	0.721551	1.52759	0.927896	0.952773	0.983372	1.05762	0.539597
STC2	-6.64386	-6.64386	-6.64386	2.0036	-6.64386	-6.64386	-6.64386	-6.64386	-6.64386	-6.64386	2.66368	-6.64386	-6.64386	-6.64386	-6.64386	-6.64386
TM7SF2
SNCG	0.302525	0.333819	-0.225559	-0.533054	0.0858414	0.467718	-0.19452	0.695662	3.45705	3.42808	3.49573	3.32765	-4.91978	-4.47585	-6.64386	-6.64386
CIAO1	-0.0821627	-0.105059	0.151768	0.0767811	0.520634	0.602214	0.426177	0.372094	0.0858081	0.465712	0.325728	-0.245968	-0.00528771	0.259357	0.077526	0.389225
DFFB	0.345342	-0.0849168	-0.161885	-0.10028	-6.64386	-6.64386	0.0177881	0.161829	-6.64386	-0.272055	-0.442411	-0.20718	-6.64386	0.233885	-6.64386	0.176444
ZFAND5	0.0777702	-0.0511414	0.104428	-0.0825694	0.0759662	0.269313	0.182727	0.338895	0.512691	0.329956	0.252333	0.00839409	0.427864	0.235026	0.479902	0.635924
SRP72	0.0597767	0.0368859	-0.00595645	-0.035167	-0.228143	-0.155998	-0.232238	-0.19081	-0.27859	-0.249381	-0.209987	-0.312732	-0.159649	-0.121888	-0.155634	-0.178166
JTB	0.858109	0.0618361	0.230875	-6.64386	-6.64386	-0.335475	0.11588	-0.30996	-0.320773	-0.256203	-0.464412	-0.0337357	0.187676	0.11581	0.481608	0.503093
DDAH1	0.115335	0.169269	-0.135637	-0.117135	0.848912	0.602551	0.494984	0.598313	-0.0054972	-0.109266	-0.163946	0.0488838	0.99154	1.19471	0.991206	1.07242
RECQL4	-0.201531	-6.64386	0.826091	0.472485	0.233547	0.326473	0.222084	0.129469	0.0912671	-6.64386	-6.64386	0.17661	-6.64386	-6.64386	-6.64386	0.0324466
URI1	0.0128777	-0.161557	0.276228	-0.110993	0.0944262	-0.153162	-0.188409	0.138127	-0.142868	-0.265972	-0.0799346	-0.543531	0.207356	0.0267409	0.182872	-0.313201
URI1	0.277506	-0.392889	-0.217287	0.270371	0.160832	0.183025	-0.11413	-0.00317517	-0.419481	-0.194356	0.00824498	-0.514666	-6.64386	-0.0647571	-0.150635	0.153758
B3GAT3	-6.64386	1.22508	-6.64386	0.750452	-6.64386	2.12747	0.835438	-6.64386	1.19464	2.00317	-6.64386	1.56576	2.40081	1.69374	6.32053	-6.64386
MTA2	-0.0479123	-0.040818	0.0793521	0.0621463	0.348639	0.0916367	0.193851	0.226092	0.0513868	0.0934272	0.0123007	0.137872	0.150619	0.161873	0.156449	0.102101
STK10	-0.0715352	0.14348	0.248619	-0.329633	0.515873	0.444803	0.315318	0.309	-0.313616	-0.214038	-0.471998	-0.147874	0.790617	0.864495	0.872197	0.527727
TPPP	0.206662	0.361791	-0.32414	-0.317983	-6.64386	-6.64386	-6.64386	-0.0817995	-6.64386	-6.64386	-6.64386	-0.129853	0.097683	-6.64386	-0.36937	-0.715382
LTN1	-0.645941	0.0707802	0.0194678	0.419058	-0.227925	-0.393348	-0.873958	-0.648034	-0.54627	-0.360785	-0.453228	-0.77788	-0.212596	-0.474463	-0.258585	-0.760557
TOMM70A	-0.0521357	-0.0241955	0.0386522	0.0908127	0.0875747	0.079377	0.0578425	0.104807	-0.103373	-0.15353	-0.149455	-0.144695	0.197051	0.0802272	0.0143182	-0.00856395
MYO1D	0.409441	0.296854	-0.142957	-0.791593	0.467358	0.342497	0.315777	0.583982	0.897983	0.983356	0.985103	0.979606	-0.110512	-0.668671	0.377801	0.121364
TOX4;TOX3	0.022636	0.0265103	0.198613	-0.220872	0.819854	0.804142	0.433067	0.967958	0.566423	0.0589772	-0.18338	-0.0912042	0.118074	0.008623	0.241047	0.192474
MICAL2	-0.0861663	-0.669077	0.359586	0.246118	0.985908	0.667916	0.599248	0.604917	0.400001	0.915745	1.15333	0.38198	0.757337	1.41572	0.992857	0.93873
SEC24D	0.0410532	0.269221	-0.251409	-0.0500494	-0.0592697	-0.0322517	0.229922	0.00980608	0.125066	0.165122	0.19577	0.357694	-0.224641	-0.332234	-0.261192	-0.436872
SUPT7L	-0.205315	0.261882	0.0928441	-0.140605	-0.502181	-0.396661	-0.265733	-0.569477	-0.841704	-0.843382	-0.195243	-0.338029	-0.130631	-0.626108	-0.597362	-0.630786
UFL1	0.163196	0.106525	-0.0960295	-0.139237	-0.2248	-0.27041	-0.192534	-0.150485	0.0495242	0.00135837	0.142658	0.186207	-0.179361	-0.02979	-0.135191	-0.208076
TMCC1								inf					inf
PHF14	0.109527	0.267314	-0.205772	-0.167336	-0.149553	0.429406	0.27498	0.167554	0.681032	0.169644	0.242951	0.4156	-0.227271	0.290912	-0.378292	-0.375108
PHF14	0.331262	0.487878	0.453656	-6.64386	0.516756	0.590619	0.719943	0.396911	0.41198	-6.64386	0.746957	0.448254	0.33356	0.149524	0.474863	0.53582
SASH1
FARP2	-0.255255	-0.0381189	-0.723297	0.698241	0.0230855	-0.385881	0.203243	-1.28053	0.572415	0.440337	-0.769774	-0.331598	-6.64386	0.776254	0.0104008	-1.54097
UBXN7	0.142048	0.147621	-0.15407	-0.104579	-0.0212248	0.0578248	-0.0885047	-0.291467	0.0540039	0.051463	0.0363759	0.0236878	0.385002	0.442375	0.0238704	0.100482
SUN1	0.0545185	0.0113409	-0.0269033	0.0173102	0.0577286	0.0520976	0.134894	0.0589004	0.261057	0.158879	0.261745	0.246611	-0.0561921	-0.105879	-0.0812962	-0.128179
PROSC	0.0708986	0.0587444	-0.126795	0.0457321	0.0411002	0.0362634	0.192672	-0.0851229	-0.0757497	0.0227582	-0.00801313	0.0663004	0.370779	0.443607	0.263485	0.102364
ERLIN2	-0.0103951	0.0836176	0.0525384	-0.0733635	0.385158	0.452706	0.261896	0.276428	0.450052	0.445992	0.483766	0.547745	0.457442	0.672813	0.490171	0.360617
PRPF6	-0.121278	0.00194579	0.0664708	0.100474	-0.195881	-0.0921898	-0.0893489	0.0167214	-0.11778	-0.0233539	-0.128768	0.0301766	-0.217181	-0.0814434	-0.0789474	0.0484971
DKK1;DKK2	-6.64386	-6.64386	0.960913	1.05204	-6.64386	-0.0973182	0.439552	0.832173	0.837416	0.530131	0.871587	1.13882	1.33548	1.06189	1.00726	0.822698
PCF11	-0.27269	-0.0324493	0.255641	0.0574162	0.106168	0.214701	0.114173	0.046617	0.0534346	-0.00740239	0.177953	0.217843	-0.207009	0.139693	-0.0169749	-0.329558
FRYL	-0.0173502	-0.209743	0.123276	0.134954	0.181395	0.0463203	0.333676	0.113044	-0.109093	-0.218761	-0.0823924	0.0302791	0.585642	0.478465	0.479727	0.383902
NFAT5	0.678292	0.340503	0.218542	-6.64386	0.562735	0.942283	0.389134	-6.64386	0.659956	0.628815	0.738599	0.392016	1.29662	0.818274	1.05467	-6.64386
ENDOD1	-0.0386051	-0.0464327	0.179362	-0.0503625	-0.295108	-0.152906	0.25912	-0.252233	-0.529705	-0.484016	-0.247366	-0.0450246	0.0638563	-0.167825	-0.106534	-0.112526
GLS	0.657342	0.267064	-0.242407	-1.27183	-0.613537	-6.64386	-6.64386	-1.04567	-1.41918	-6.64386	-6.64386	-2.02965	-1.20136	-0.994246	-1.27092	-1.56952
GLS	-0.0589189	-0.0494409	0.0625805	0.0967664	0.152118	0.199508	0.151283	0.21105	-0.26045	-0.214845	-0.355832	-0.256009	0.141918	0.0795185	-0.0058342	-0.0415368
HAUS5	-0.215743	0.31201	-0.314733	0.180736	-0.15706	-0.521198	-0.24562	-0.210578	-0.1819	-0.118325	-0.517676	-6.64386	0.547765	0.117951	-0.453412	0.228925
FBXO21
RHOBTB3	0.303435	-0.0550185	-0.295749	0.0408068	-0.534792	-0.361142	-0.275405	0.121194	-0.170011	0.336541	-0.53297	-0.266248	-6.64386	-0.284799	-0.54792	-0.423713
SOGA1	-0.310174	0.303156	-0.152953	0.137775	0.277267	0.248623	0.634362	-0.0744031	0.093167	0.0412452	-0.244377	0.233315	0.36386	0.552059	0.0216485	0.0307846
USP19	0.259604	-0.15672	-0.0611219	-0.0184841	0.151128	-0.22765	-6.64386	-0.495118	-0.408789	0.266933	-0.0574787	-0.622312	0.31725	-0.283806	0.0656868	-0.345926
WDR47										inf		inf
TRIM37	-6.64386	1.30057	0.638532	-6.64386	-6.64386	-6.64386	-6.64386	-6.64386	-6.64386	1.22623	-6.64386	-6.64386	-6.64386	-6.64386	-6.64386	-6.64386
AP2A2	0.0767477	0.144898	-0.0710415	-0.108178	0.315244	0.349917	0.0951836	0.143379	0.322678	0.43182	0.387576	0.340779	0.371355	0.343371	0.246376	0.183279
SEC31A	0.115663	0.0776348	-0.0604377	-0.085791	0.160011	0.231784	0.0617585	0.0965885	0.118863	0.171857	0.299511	0.322376	-0.135912	-0.226071	-0.233981	-0.222942
ARHGEF15
HEXIM1	-0.133553	0.244347	-0.0525784	-0.0296643	0.737535	0.535716	0.237361	0.54004	-0.103957	0.232027	0.212346	-0.161266	-0.0990675	0.115743	-0.0358215	0.148383
SOX30
TJP3
YIF1A	0.175138	0.147149	-0.230366	-0.0722861	0.180126	-6.64386	-0.155458	-0.273518	-0.105197	-0.543508	-0.127325	-0.0110474	0.232388	0.546118	0.169602	0.601943
UBR5	0.071095	-0.145033	0.043179	0.0768954	0.150481	-0.0406896	-0.184674	-0.105996	-0.652099	-0.619749	-0.610268	-0.421887	0.0166414	0.0873895	0.021913	-0.0608925
PRSS23	-6.64386	1.68502	-6.64386	-0.313726	-6.64386	-6.64386	0.176436	0.178103	-6.64386	0.167472	-6.64386	-6.64386	0.756658	1.49833	2.43987	2.02474
SCAF4	0.0464336	-0.179617	0.0953545	0.078645	0.1357	0.0438334	-0.151746	0.32044	0.0240793	-0.0888951	0.119909	0.161946	-0.122515	-0.0211516	0.155253	-0.0479539
NDUFB6	0.35563	-0.0764949	0.179033	-0.556454	-0.320031	-0.318067	-0.871974	-0.260817	-0.318135	-0.0799333	-0.0106503	-0.0466971	-0.513434	-0.702952	-0.508329	-0.591605
MFN2	-0.0618065	0.0663637	0.10162	-0.0560645	-0.666137	-0.234441	-0.360532	-0.291557	-0.0204724	-0.0155059	-0.102102	0.0965172	-0.219896	-0.0907152	-0.233892	-0.211218
UBE4B	0.12278	-0.0351455	-0.0171565	-0.0187945	0.0892912	0.211575	-0.111039	0.0575579	-0.307093	-0.0237199	-0.232972	-0.328629	-0.299985	-0.142194	0.152776	0.306356
ZFPL1	0.0676932	0.142667	-0.0631	-0.10344	-0.974224	-0.839821	-0.28915	-0.150954	-0.493936	-0.404251	-0.291379	-0.426346	-0.298436	-0.378377	-0.415121	-0.0860067
IKBKAP	-0.0743239	0.0359156	0.0312038	0.0609344	0.026995	-0.116939	-0.141347	-0.0305205	-0.143911	-0.0543745	-0.142939	-0.062255	0.404992	0.435585	0.40454	0.44663
GABARAP;GABARAPL1	-0.275368	0.0582994	-0.22043	0.394199	0.101161	-0.015596	0.0794306	-0.249089	-0.240601	-0.0583945	-0.40344	0.0838506	0.021119	-0.574359	-1.62354	-0.337904
NDUFB4	0.125078	-0.00948238	0.0310305	-0.0981304	0.128584	-0.0473038	-0.0273667	0.114332	0.0526917	0.0438527	0.21576	0.256467	-0.915076	-0.832401	-0.830613	-0.762627
NDUFB8	-0.071601	0.26584	-0.16805	-0.00572789	-6.64386	-6.64386	0.494951	0.310976	-0.316549	-0.207459	-0.0681866	0.262076	-6.64386	-0.223301	-6.64386	-6.64386
NDUFA7	0.113525	0.201384	-0.206695	-0.0864901	-0.12822	-0.000284591	-0.0383327	0.13212	0.0614523	-0.156856	0.419401	-0.113237	-1.04634	-1.17584	-0.890497	-1.35685
RTN3	0.184632	0.22343	-0.0619166	-0.362202	0.354799	0.101845	0.18148	0.353489	-0.0252705	0.120174	0.243827	0.0237102	-0.434239	-0.216549	-0.234352	0.0763635
LETM1	-0.0654752	0.0498477	0.00589021	0.0636724	-0.155219	0.0636724	-0.217805	-0.0170064	0.0358149	0.0416075	-0.096948	-0.0194785	0.0375254	0.0240094	-0.0402723	-0.102261
EPN2	0.119362	0.0864872	0.00118629	-0.166274	0.0646862	0.0662269	-0.0346954	-0.0299965	-0.0920521	-0.313371	-0.108644	-0.174257	0.83255	0.194898	-0.0720855	0.23113
STBD1	-0.276818	-0.165359	-0.328668	0.610334	-6.64386	-0.430022	-0.326126	-6.64386	-0.308065	-6.64386	-0.0407077	-0.629677	-0.0914236	-0.959693	-0.183668	-0.673484
ZRANB2	0.0525621	-0.0880633	0.104944	-0.0193789	-0.135119	0.193771	0.169651	-0.00619159	0.242487	0.089273	0.071489	0.135863	0.239106	0.163926	0.274899	0.165785
SNX4	-0.187421	-0.0958763	0.362929	-0.0891328	-0.563778	-0.449561	-0.30587	-0.442471	0.099878	-0.242146	-0.0484023	-0.359385	-0.380217	-0.353986	-0.220523	-0.133114
ZWINT	-0.0896692	-0.0534581	0.0871456	0.103493	-0.274912	0.273233	-0.17036	-0.332604	0.434469	-0.16125	-0.00559306	-0.228494	-0.443522	-0.38389	-0.0989152	0.0549781
LUC7L3	0.0212716	-0.117368	-0.00847201	0.149433	0.278317	0.115363	0.124293	0.0172239	0.313053	0.176225	0.161446	0.0598818	0.37604	0.243221	0.0743375	-0.038872
KIF20A	0.128894	0.265959	-0.025818	-0.392428	-0.0539591	-0.496336	-0.336197	-0.442145	-0.377242	-0.113784	-1.54894	-1.2668	-0.505569	-0.160102	0.149564	-0.0628948
KIF4A	-0.0686202	-0.268974	0.222001	0.12458	-0.202715	-0.204515	-0.149938	-0.0934204	-0.379217	-0.537427	-0.370395	-0.402241	-0.0867652	-0.151775	0.113319	-0.0774216
SBF1	0.0328747	0.310002	-0.117712	-0.225003	0.290029	0.0399429	0.0157622	-0.130447	0.249708	0.0957726	0.33635	0.326018	-6.64386	-6.64386	-0.0716374	-0.18031
GOSR1	-0.119558	-0.0868255	0.0625449	0.180952	-0.136191	0.0185897	0.093596	0.169324	-0.0590141	0.0189488	-0.106637	0.208322	-0.248235	-0.211046	0.069699	0.0431646
KAT7	0.0497952	0.0780761	0.0541804	-0.134471	0.167362	-0.0759088	0.0169288	-0.406435	-6.64386	0.254002	0.0561784	0.30226	-0.283289	0.169023	0.0952743	0.692606
ATE1	-0.0222076	0.0928928	-0.215242	0.172958	-0.636137	-0.510268	0.237587	-0.193776	-0.114326	-0.086842	-0.43532	-0.406801	-0.650007	-0.690219	-0.45984	-0.603955
CCNDBP1	0.0930709	-0.384189	-0.142617	0.379929	-0.297976	0.240911	0.712637	0.617043	-0.374604	-0.351252	0.0453305	0.251782	0.123505	0.0408181	0.586466	0.510543
LYPD3	0.542649	0.998573	-2.72261	-1.20479	-3.04526	-2.15768	0.201942	0.239135	-0.767777	-6.64386	-0.295865	-0.0460864	-0.232429	-1.10089	-2.21186	-3.67031
VAPB	0.120639	0.028548	-0.0301939	-0.0686805	-0.261705	-0.195929	0.0232878	-0.153172	0.255192	0.166074	0.302038	0.273851	0.0597125	0.252197	0.209178	0.127919
RASAL1	0.116409	-0.238906	0.107925	0.0439073	0.252801	-0.831665	0.0246201	0.221583	0.0659756	-0.154439	-0.108087	0.120741	0.172564	-6.64386	0.0248513	-0.0750169
SNAPIN	0.0869898	0.201057	-0.101374	-0.158167	-0.151174	0.140006	-0.172045	-0.120532	-0.115337	-0.181193	-0.392324	-0.0251701	-0.17109	-0.248969	-0.18085	-0.0554153
MPZL1	-0.0873171	0.0572937	-0.00307811	0.0845374	0.116115	0.17743	0.197446	0.128018	-0.339158	-0.340301	-0.39433	-0.203299	-0.306192	0.188721	0.00989058	0.0544713
NDUFC2	0.0369724	-0.142174	0.117184	0.0331911	0.119181	-0.0364673	-0.0484112	-0.0518948	-0.175899	-0.220463	-0.168861	-0.14119	-0.867458	-0.864252	-0.633216	-1.028
NDUFA10	-0.0369254	0.103148	0.00048969	-0.0133114	0.00311606	-0.0815842	0.0214328	-0.0971815	0.0440542	-0.0662914	0.0732791	0.267053	-0.622682	-1.07683	-0.739438	-1.04501
FKBP9	-0.0155404	-0.206988	-0.0909368	0.316675	-0.275043	-0.281793	0.195053	0.102225	0.455315	0.221098	0.446819	0.691443	-0.207826	-0.289462	0.0456772	-0.0189688
PGLS	0.103973	0.161333	-0.0560463	-0.176162	-0.134353	-0.302845	-0.341041	-0.435431	0.354985	0.265682	0.287293	0.43918	-0.394195	-0.218813	-0.3815	-0.32301
PAPSS2	0.00492434	0.0507477	0.0489737	-0.0495308	1.3338	1.35305	1.34518	1.25456	0.956788	1.06457	1.25409	1.12819	0.53646	0.496354	0.598562	0.430185
SMC2	-0.123081	-0.0520493	0.0871692	0.130834	-0.342188	-0.291696	-0.180091	-0.194698	-0.274051	-0.2722	-0.34184	-0.326687	0.190156	0.17616	0.294311	0.2807
ATG7	0.164593	-0.0600468	0.161942	-0.249607	-2.24525	-1.55168	-0.490187	-1.08011	0.663176	0.41524	-1.21485	-1.19078	0.819561	-0.201729	0.756146	0.208861
TACC2	0.0725828	0.091967	-0.146101	0.0269989	-0.154234	0.187127	0.143747	-0.208934	-0.302766	0.104032	0.0510493	0.00372491	-0.420119	-0.116362	-0.386152	-0.334892
TRIM16	0.164749	0.0279395	-0.0840437	-0.0648204	-0.198174	-0.110047	-0.295884	-0.247702	0.0338119	0.00245828	0.0568702	0.0028268	-0.555326	-0.320292	-0.492635	-0.441602
FARS2	0.143919	-0.168474	0.2758	-0.260758	0.236737	0.00663548	-0.219092	0.113917	-0.223241	0.0186008	0.0505547	-0.239318	-0.34385	-0.118395	-0.466995	-0.200835
ZBTB7A	0.0873177	-0.268255	-0.37083	0.458325	0.0451857	-0.757369	0.224828	0.0611611	-0.480379	-0.0260776	-6.64386	-0.0671796	-0.0380118	-0.00596528	0.539068	-0.530767
LYPLA2	-0.0199186	0.121957	0.104743	-0.1678	-0.705923	-0.0730223	0.211286	0.0462316	0.0925045	0.303922	0.185439	0.387807	-0.538818	0.0424863	-0.317437	0.188469
IPO7	0.00580261	0.073518	0.0196522	-0.0439802	0.221725	0.200922	0.181524	0.202373	0.126233	0.232553	0.0623268	0.207009	0.539076	0.474674	0.364701	0.41853
ARIH2	-0.00265456	0.0297761	-0.115319	0.134624	0.251051	0.378466	-0.271027	0.0787099	-0.513419	-0.487327	0.15465	-0.223252	-0.486868	-0.459053	-0.346238	-0.0783695
MAP3K6
SLU7	2.0036	-6.64386	-6.64386	-6.64386	-6.64386	-6.64386	-6.64386	-6.64386	-6.64386	2.59509	-6.64386	2.42298	-6.64386	-6.64386	2.50627	-6.64386
PGM3	0.188473	0.160888	-0.235043	-0.100347	-0.0635921	0.0123238	-0.24222	0.0250706	-0.0201462	-0.0891664	0.116967	-0.0848768	-0.0984244	0.213392	-0.241129	-0.0950655
MOCS3	-0.123414	0.0728192	-0.0200286	0.11637	-0.571102	-0.508887	0.132386	-0.485839	0.210407	0.317763	0.2399	0.501311	-0.179129	0.191133	0.112305	-0.193367
UTS2	0.113166	0.0193155	0.0730792	-0.163328	0.198279	0.0394963	0.000103501	-0.198888	0.00781903	-0.0992082	0.072085	-0.0527047	0.383112	0.729144	0.489111	0.304953
CD2BP2	0.276882	-0.606531	0.30606	-0.0964597	-0.262148	-0.118343	0.0635665	0.0319614	0.331949	-0.0679202	0.162313	-0.139944	0.0461289	0.307801	0.11188	0.203746
SVIL	-0.105025	0.0405686	-0.324721	0.35979	-1.09208	-1.84728	0.316444	-0.626078	0.657035	0.678334	-0.0187525	1.64105	-1.74204	-2.30208	-1.30218	0.597449
PIGN
BAG4	0.000487991	-0.0377499	-0.0278661	0.117188	-0.262532	-0.280605	-0.308214	-0.277768	-0.294229	-0.111256	0.373039	-0.216452	-0.135339	0.219536	-0.294704	-0.245159
AHSA1	-0.0733685	0.000726301	0.0703415	0.0553552	-0.223627	-0.223643	-0.187381	-0.201907	-0.137199	-0.0523338	-0.283404	-0.184974	-0.0461031	0.0636102	-0.0868898	0.0151719
PARN	0.083907	0.0835074	-0.115963	-0.00323787	0.550685	0.0495417	-0.21406	-0.191238	-0.164415	-0.204758	-0.145478	-0.0572139	-0.0370161	0.211288	-0.081054	0.0359073
PSMG1	0.174304	0.0928964	-0.17216	-0.0625674	0.250297	0.285965	-0.0195028	0.0015447	-0.103866	0.0458574	0.162756	0.1537	0.50369	0.52811	0.395279	0.401947
SGPL1	0.133157	-0.0840375	0.0944521	-0.101233	0.238398	0.00455814	0.0136659	0.19284	0.10711	0.0878081	0.390319	0.355015	0.254438	0.242915	0.189487	0.231992
NSA2	-0.071984	-0.0102831	0.14895	-0.0188611	-0.591862	-0.119656	-0.125614	-0.0873794	-0.0732144	-0.0257989	0.153809	0.266627	-0.30073	-0.0780667	0.0634794	0.123296
H6PD	1.11758	0.887661	-6.64386	-6.64386	2.11989	1.69624	0.432342	1.43957	3.12501	3.45467	3.60762	3.64419	1.50658	0.393317	1.26348	1.37387
SEC24A	-0.123277	0.167699	0.0116951	-0.0137773	0.431767	0.40457	-0.0340458	0.160898	0.0954988	0.173403	-0.00248845	0.18992	0.0731542	0.0418404	-0.132261	-0.168848
SEC24B	-0.0904541	-0.0827532	-0.0470816	0.249296	0.0553437	0.172854	-0.111846	0.0296923	0.0290578	-0.0914197	0.107202	-0.116612	-0.0325263	-0.107607	-0.152292	0.0988422
VNN2	2.0036	-6.64386	-6.64386	-6.64386	3.57106	3.44957	-6.64386	-6.64386	-6.64386	-6.64386	-6.64386	1.56637	2.02135	2.27995	0.987151	-6.64386
NADK	-6.64386	0.48337	-6.64386	1.39066	-6.64386	1.14924	-6.64386	0.145449	0.457404	0.801532	0.755921	1.24106	-6.64386	-6.64386	-6.64386	-6.64386
TDP2	0.210886	0.245505	0.0166837	-0.54485	0.329868	0.153213	0.45583	0.0845899	0.0495345	-0.312889	-0.18286	-0.0973201	0.341527	-0.510141	0.292167	-0.163438
ETHE1	0.0703179	0.284903	-0.423707	0.0373352	-0.743887	-6.64386	-0.608842	-1.63978	0.237635	0.166568	0.633849	0.392153	1.13496	0.583113	0.419838	0.19469
ACSL3	0.141608	0.0606475	-0.0306713	-0.128208	0.366221	0.316363	0.348625	0.43209	0.126969	0.182753	0.159167	0.284984	0.233727	0.185675	0.23435	0.248527
POLR1A	0.0920504	0.0088745	0.201527	-0.289772	0.052666	0.205254	-0.262105	-0.172687	-0.0656286	-0.166412	-0.0417993	0.126855	-0.721232	-0.677542	-0.53709	-0.413329
PCNT	0.0574252	0.132967	0.0373886	-0.190023	-6.64386	-0.409003	0.28853	-0.833408	0.0650765	0.211983	-0.107479	-0.376318	0.147793	0.285259	-0.370421	0.186561
CNOT4	-0.130586	-0.234962	0.447579	-0.131184	-0.270165	0.0501676	-0.30103	-0.0669962	-0.198443	-0.17045	-0.28349	0.069968	0.125091	-6.64386	0.0802954	-0.333048
STAMBP	0.151715	-0.0710344	-0.0921951	0.0552807	-0.243966	-0.0867831	-0.209653	-0.0189212	-0.134431	-0.171355	0.123199	0.109628	-0.0683652	0.0531194	-0.139695	-0.0919825
ASMTL	-0.0361543	0.0949455	-0.07425	0.0661071	-1.10136	-0.938368	-0.604083	-0.674345	-1.02401	-1.02895	-1.01619	-1.11387	-0.0709659	-0.22373	-0.256754	-0.306049
CDS2	-6.64386	0.145729	0.514123	0.580709	0.998235	0.929904	0.928717	0.499524	1.02072	0.681543	0.926564	1.12828	-6.64386	-6.64386	0.787265	0.87358
FGFR1OP	-0.391626	-0.0840538	0.365242	0.065199	-1.01459	-0.202372	0.228864	-0.162365	0.00545698	-0.272493	0.134672	0.245381	0.0179337	0.206666	-0.116539	0.0332187
PPP1R3D	-0.0884251	0.160424	-0.21279	0.16217	0.174597	0.640483	0.278162	0.149905	-0.48807	-0.294895	-0.0689822	0.408668	-0.796207	0.0633485	0.102157	0.303084
POP4	-0.137323	-0.024263	0.156039	0.0471875	-0.0293587	-0.0780423	-0.153428	0.0593994	-0.234671	-0.0100899	-0.506432	-0.27795	-0.262801	-0.161859	-0.0943257	-0.0754633
HERC2	-0.488767	-0.0698193	-0.0406017	0.487856	-0.343661	-0.277617	-0.0136269	-0.0585116	-0.854576	-0.410682	-0.609489	-0.33039	-0.432897	-0.358112	-0.170212	-0.157059
RAB3D	0.12464	-0.0587963	-0.0228108	0.00774981	-1.76964	-0.952238	-1.17303	-1.08552	-1.39579	-1.37814	-1.32237	-1.51705	-0.691066	-0.341752	-0.516214	-0.606932
SNAP29	-0.125225	0.110667	-0.0131322	0.0737835	-0.395547	0.0579887	-0.279627	-0.296633	-0.511369	-0.409448	-0.261682	-0.576563	-0.332272	-0.501075	-0.170571	-0.150662
OXSR1	0.110068	0.042409	0.00663963	-0.110486	0.103599	0.123937	0.0299006	0.091064	-0.0257078	-0.0790086	0.0797345	0.0187742	0.0852301	0.0409614	-0.0639446	-0.104153
GGPS1	0.0866926	0.317715	-0.157685	-0.25972	-0.159433	0.139805	-0.0262747	-0.0989732	0.0477211	-0.0656913	-0.237512	-0.353801	-0.318436	-0.215808	-0.409281	-0.197461
HSPA4L	0.0700177	0.0213976	-0.0295405	-0.00636774	-0.0961377	-0.026734	0.0464223	-0.0399666	-0.079803	-0.0426848	-0.135913	-0.29268	-0.672625	-0.892345	-0.800494	-0.774509
PTBP3	-0.160675	0.0891504	0.0615516	0.0538933	-0.243756	-0.0666237	-0.212839	-0.170194	-0.206881	-0.0167603	-0.14546	-0.108055	0.244747	0.152806	0.202398	0.181985
TBC1D8	0.319754	-0.581261	-0.312916	0.398886	0.225367	-0.353429	-0.462275	-0.493036	-0.369621	-6.64386	-6.64386	-6.64386	-0.706617	-0.220528	0.0412081	-0.76679
LSM8	-0.238369	0.273988	-0.0232031	-0.00129038	-0.221527	-0.417837	-0.104332	-0.565881	-0.305317	-0.237752	-0.255339	0.258956	-0.389079	0.130658	-0.513958	0.111145
AP2A1	0.0569739	0.00379541	0.00522832	-0.00947533	0.394187	0.414974	0.29114	0.394344	-0.128225	-0.0562144	-0.126654	-0.0398676	-0.130133	0.00246356	-0.0554673	-0.0301897
WIZ	-0.0908617	0.0545424	0.0334696	0.0552484	0.0210561	-0.284157	-0.327096	0.196258	0.0508304	-0.284492	-0.100953	-0.316098	0.14553	0.278896	-0.383977	0.0613232
DDX58	0.84886	-6.64386	1.14986	-6.64386	-6.64386	-6.64386	1.18231	-6.64386	-6.64386	-6.64386	1.00383	-6.64386	-0.410016	-0.462627	-6.64386	-6.64386
STAU1	-0.122942	-0.125492	0.224197	0.0522332	-0.0736281	-0.0328984	-0.00874142	0.121203	-0.105799	-0.174783	-0.154202	-0.133869	-0.0922058	-0.147074	0.0322726	-0.104832
TTC4	-0.268226	-0.110739	0.296293	0.0780112	1.59685	1.52354	0.261603	0.520052	0.310671	0.104923	0.112449	0.103916	0.209966	0.667193	0.766323	0.184865
SDPR	0.652573	0.708138	-0.278695	-6.64386	0.830442	1.03789	-6.64386	0.0225113	1.10266	1.30037	1.37289	2.23778	-6.64386	-6.64386	-6.64386	-6.64386
BAG2	-0.0260774	-0.199985	0.0917185	0.165706	-0.192965	-0.165021	-0.0435199	-0.402284	-0.221462	-0.0938769	-0.122032	-0.0819084	-0.481576	-0.735744	-0.237835	-0.161389
BAG3	-0.154495	0.115202	0.120907	-0.0424448	0.113331	0.174553	0.250038	0.147064	-0.0267647	0.0153858	0.112914	0.0954257	0.0752674	0.151632	0.149604	0.174353
MAP4K4	-0.269105	-0.232549	0.000979262	0.441863	-0.347646	0.152952	0.313175	0.382848	-0.152127	-0.311785	-0.199293	-0.501856	-0.303417	0.132961	0.343112	0.0349541
MLYCD	-0.761058	-0.116577	-0.616774	0.907225	-0.231274	1.17024	0.043868	-0.586473	0.323404	-0.100257	0.172967	0.136879	1.04558	1.06538	-0.547703	-0.613813
CRYZL1	0.182209	0.0674827	-0.148932	-0.0655575	-0.811762	-0.402245	-0.398012	0.0218824	-0.669282	-0.10524	-0.238892	-0.31102	0.0760023	-0.00107289	-0.0719768	0.303894
AIFM1	-0.00084825	0.120033	-0.0343549	-0.0330382	-0.139979	-0.218397	-0.181363	-0.237454	-0.29077	-0.225348	-0.346404	-0.209049	0.716177	0.718394	0.662062	0.624314
CLIC3	0.787473	-1.6009	0.981326	-6.64386	2.14773	2.80477	-6.64386	1.57665	3.08615	3.0439	2.18668	2.69602	0.347268	-6.64386	3.78899	-6.64386
EML2	0.177552	0.12187	-0.280494	-0.00349037	0.82076	0.769197	0.502672	0.530376	0.377988	0.36008	0.37932	0.331597	0.289732	0.26774	0.249179	0.27464
GNA14
NUDT14	0.531024	-6.64386	0.354496	0.385715	-6.64386	-6.64386	1.09052	1.4559	1.06459	0.77792	1.3719	1.60981	0.653181	1.66113	1.32979	0.922386
TSPAN13	-0.29146	0.299894	-0.157275	0.131134	-6.64386	-6.64386	-0.0156422	-0.18687	-0.624351	-0.640111	-0.445415	-0.785922	-0.293824	-6.64386	-0.680952	-1.17958
TSPAN15	-6.64386	-6.64386	-6.64386	2.0036	1.90913	-6.64386	2.56301	2.59934	3.81988	3.91958	4.42421	2.695	2.4046	3.53005	1.52981	1.95613
BPNT1	0.0807598	0.176517	-0.0771397	-0.145066	0.127258	0.00136092	-0.00334323	-0.108281	-0.0287837	-0.0457346	-0.171087	-0.0501328	-0.274564	-0.193856	-0.0643417	-0.128148
FADS2	0.200912	0.608866	-0.495509	-0.607785	-0.323024	-0.0708769	-0.20365	-0.26563	-0.995236	0.129943	-0.994797	-0.610585	-6.64386	-6.64386	-6.64386	-1.35461
DDAH2	0.0600997	0.326066	-0.167339	-0.228726	-0.0448965	-0.0465462	-0.179544	-0.235323	-0.19713	-0.158495	-0.115465	-0.12619	-0.124795	-0.0841475	-0.442113	-0.377096
ABHD16A	-0.77456	0.299248	-0.421969	0.564158	-0.0230465	0.282897	0.0537609	-0.22963	-0.359674	0.145449	-0.591214	0.0113077	0.317096	0.489611	-0.517831	0.245799
C6orf47	-6.64386	0.882179	-6.64386	1.12224	-6.64386	-6.64386	-6.64386	-6.64386	-6.64386	-6.64386	-6.64386	-6.64386	-6.64386	-6.64386	-6.64386	-6.64386
TXNDC12	-0.0522458	-0.0410725	0.148907	-0.00736899	0.217313	0.146237	0.175115	0.200148	0.128403	-0.355078	-0.0324528	-0.129768	-0.00774056	0.026267	0.0418622	0.146415
SYF2	0.02164	0.0755901	-0.203088	0.140656	-0.686219	-0.519971	-0.146124	-0.0409901	-0.201385	-0.244836	-0.0573	-0.27912	0.0212754	-0.250958	-0.437043	-0.208922
ONECUT2													inf			inf
MBD3	-0.183946	-0.0768282	0.0292526	0.252276	0.202935	0.302073	-0.210958	-0.0113089	-0.330966	-0.1252	-0.0518457	-0.142253	-0.205962	-0.0368165	0.199108	0.237935
TOP3B;TOP3A	-6.64386	-6.64386	0.805983	1.18375	0.464559	0.22508	-6.64386	0.666959	1.29835	-6.64386	-6.64386	0.175206	-6.64386	-0.0973633	0.774694	0.643377
NUDT3	-0.00496159	0.0630792	0.120813	-0.133855	-0.203826	0.00455181	-0.177535	-0.00970934	-0.194096	-0.114076	0.110241	0.214776	-0.0327914	0.462611	0.177441	-0.120077
AGR2	0.738975	0.538603	-0.914209	-1.36658	-0.127334	-0.00440702	-0.66124	-0.616622	1.74498	1.56803	1.62359	1.35278	-2.9432	-4.00195	-1.26613	-3.3829
BCL10	0.0967288	-0.469827	0.150985	0.18685	0.2027	1.03314	0.228819	0.730725	0.408049	0.0336952	0.286018	0.407052	0.855996	1.23384	0.563532	-0.189158
NDUFB10	-0.109001	-0.100268	0.167528	0.0796724	-0.063392	0.0124275	-0.0641678	-0.234294	0.0927771	0.0036967	-0.140727	-0.0328057	-0.370471	-0.370279	-0.342989	-0.327897
CLPTM1	-0.18201	-0.0276329	0.265875	-0.0363297	0.253967	0.832882	0.642438	0.571694	-0.111359	-0.144932	0.0504952	0.140352	-0.0286313	-0.0446375	-0.340347	-0.189946
MOCS2	-0.186626	-0.0378903	-0.0125513	0.258127	-0.529904	-0.38328	0.15881	-0.274176	0.106454	0.120561	0.0334728	0.0294224	-0.653232	-0.703694	-0.576134	-0.625324
TOMM40	-0.0562984	-0.0350223	0.0679696	0.0758946	0.311769	0.448412	0.665619	0.514591	0.147112	-0.0596053	-0.0615195	-0.108314	-0.253919	-0.068313	-0.236931	-0.0629936
PEX11B	0.630894	0.252224	-0.567291	-0.6768	0.881142	-0.366326	-0.659834	-0.700993	1.63251	0.237522	0.00802247	-0.099065	0.330103	0.0559006	1.03536	0.174513
PAK4	-0.492151	-0.0154988	0.00558142	0.417753	-1.28626	-1.1869	-1.42176	-1.66851	-2.22688	-1.57748	-3.2648	-1.67748	-1.74224	-3.12375	-1.19618	-1.67498
ACTL6A	-0.127105	-0.153778	0.101318	0.205001	0.0915019	0.174533	0.164949	0.0565285	-0.192048	-0.105165	-0.122665	-0.144241	0.15561	-0.0691649	0.0869739	-0.0291758
CYB5A	0.00645722	0.144732	-0.0671433	-0.0358411	-6.64386	-6.64386	-6.64386	-0.0207882	-6.64386	-6.64386	-6.64386	-6.64386	-6.64386	0.441927	-6.64386	-6.64386
LDHA	0.00920866	0.00949407	-0.00816487	0.0463341	0.0691727	0.0150129	0.169133	0.0891258	-0.0200952	0.0528914	-0.0383804	0.0217846	0.0271509	-0.0490032	0.0988825	0.154044
ALDH1A1	-0.194875	0.280641	-0.811004	0.466374	-3.78643	-3.07472	-3.79423	-3.15067	2.55904	2.5177	2.66198	3.19684	-4.02589	-6.64386	-4.46628	-4.42732
GLUD1	0.0735702	0.0232662	-0.0123739	-0.0291979	0.0269978	0.00893598	-0.292609	-0.208751	-0.0447275	-0.0946054	-0.093227	-0.0989145	-0.329883	-0.318628	-0.375733	-0.400034
DHFR	0.387756	-0.153462	-0.223213	-0.0351987	-0.606336	-0.389633	-0.143966	-0.460386	0.119298	-0.0522369	-0.0881303	-0.630478	0.311792	0.252042	0.656927	0.164939
CYB5R3	0.00453595	-0.0584592	0.126933	-0.0224026	0.226462	0.255139	0.295621	0.157375	0.099469	0.171446	0.211209	0.232717	0.19765	0.124648	0.225709	0.104799
GSR	0.187884	0.0133868	-0.0962503	-0.0647293	0.0426243	0.318237	-0.0525086	0.0375864	-0.0925259	-0.230452	-0.199411	-0.272483	-0.00188054	-0.00135138	0.0508119	-0.021168
MT-CO2	-0.052144	0.00898956	-0.093481	0.17886	0.179721	0.134745	-0.225584	-0.0415799	-0.0249131	-0.0686626	-0.0311638	0.0614691	-0.80828	-0.869176	-0.825683	-0.691401
SOD1	-0.0122173	0.160855	-0.156322	0.047082	-0.808098	-0.562567	0.186136	0.15727	0.107021	-0.0316021	0.0701943	-0.11205	-0.17683	-0.445834	0.0555518	-0.0961079
PNP	-0.0452217	-0.0593973	0.0208185	0.133115	0.293195	0.469319	0.171193	0.197887	0.226657	0.126809	0.14211	0.0752196	0.536477	0.458653	0.310621	0.264326
HPRT1	-0.0392157	-0.0570065	0.0373791	0.110112	0.106854	0.205475	0.17459	0.211654	0.0719782	0.0849488	0.195696	0.168458	1.54521	1.47068	1.54989	1.55336
GOT2	0.0307044	0.00578841	0.0174167	0.00334813	-0.0649375	-0.0240103	-0.198799	-0.12312	-0.156156	-0.118871	-0.0841721	-0.0930828	0.0322244	0.0933383	0.00113894	0.0351678
ABL1
EGFR	0.27451	0.0690323	0.339264	-0.953739	-0.21537	0.46153	0.555303	0.712985	0.758823	0.359593	0.754278	0.739562	0.181839	0.493434	0.742625	0.709858
PGK1	0.0374172	0.0621065	-0.0412629	-0.00298623	0.265454	0.284812	0.341041	0.257904	0.195204	0.254248	0.178647	0.220374	0.142349	0.0276309	0.216713	0.123705
AK1	0.145405	0.0273144	-0.0544474	-0.0711451	0.249012	0.0688811	0.0509098	-0.0436457	-0.34743	-0.537427	-0.411744	-0.417517	0.66662	0.447864	0.627495	0.556245
F10	0.129971	0.170703	0.0507897	-0.35054	-6.64386	0.288099	0.0398374	-0.12088	-6.64386	0.118988	0.350847	-0.263911	1.0125	-6.64386	0.633828	-6.64386
PLAU	-6.64386	0.252029	0.637142	0.360503	1.93307	1.5307	1.45706	1.11455	0.734875	0.571989	0.765306	0.235912	2.00685	2.04624	1.69949	1.75419
ADA	-0.0718475	0.0781221	-0.20842	0.223365	-0.030096	0.241036	0.148164	-0.00343303	0.0153592	-0.694134	-0.303746	-0.578809	0.14859	-0.368128	-0.146625	-0.410744
MT-ATP6	-0.178931	0.421084	-0.299953	0.00781364	-0.549717	0.244734	0.106738	-0.000629236	-0.0812474	-0.125396	0.48557	-0.0364053	-0.918186	-1.02682	-0.75511	-0.895617
CA2	-3.82578	0.756572	0.774696	-0.813051	-6.64386	-6.64386	-6.64386	-6.64386	-1.09982	-6.64386	-6.64386	-3.1656	0.309699	0.913532	1.34754	-0.210159
ASS1	0.6507	0.617725	-1.07911	-1.11311	-0.521049	-0.601821	-1.20138	-1.26646	-0.0311616	-0.107068	-0.219991	-0.0816964	-0.5362	-0.397255	-1.01279	-1.02919
OAS1	0.0480571	0.490482	-0.64788	-0.0543974	-6.64386	0.244722	0.0496502	-0.113221	-0.12045	-0.935059	-6.64386	-0.66952	0.655745	0.171651	-0.275473	-0.0208745
SERPINA3					inf	inf	inf	inf	inf
CST3	-1.32926	-0.16526	0.420547	0.497562	0.0652794	-2.37331	0.188378	0.470699	-0.647571	-0.0691848	-0.736038	-0.394291	-1.48439	-0.419357	0.399223	0.319025
CSTA	0.0674077	-0.187512	0.125845	0.0326687	-6.64386	-1.07681	-1.03678	-6.64386	-0.958254	-1.16348	-0.709623	-0.918605	-1.54147	-1.55975	-6.64386	-6.64386
NRAS	0.0584731	0.0429772	-0.144808	0.0893618	-0.307404	0.0115421	0.0349894	-0.112363	-0.0148043	0.0292359	0.0085474	0.117189	-0.128719	-0.0786467	-0.0853797	-0.00288304
HRAS	0.0477211	-0.474226	0.397675	-0.0452324	-0.188386	0.221668	0.0976605	0.60663	-0.574162	-0.686813	-0.407599	-0.795635	0.172291	-0.0764323	-0.214134	-0.0994693
KRAS	0.116093	-0.242939	0.202627	-0.0583074	0.0794903	0.54145	0.317324	0.408467	0.117853	-0.479147	0.379681	-0.152457	0.536925	0.317324	0.0537677	0.158394
KRAS	0.178405	-0.0607705	-0.0811973	0.00625212	0.194258	-0.43564	-0.000465773	-0.149631	0.0279473	0.100569	0.323671	0.0637049	-0.212881	0.130498	0.315067	0.177121
LDLR	0.0916649	-0.5378	0.257165	0.124927	0.336209	0.598973	0.705433	0.279782	0.763561	0.745941	0.616765	0.561983	0.368344	0.277994	0.433381	1.18811
GH1	0.245117	-6.64386	0.517769	0.498835	-6.64386	-6.64386	0.354662	0.282265	0.32705	0.391196	0.344171	-6.64386	-6.64386	-6.64386	-0.0409286	0.725582
IL1A	2.0036	-6.64386	-6.64386	-6.64386	3.5377	3.29791	3.51039	3.20436	4.06407	3.53098	4.44906	3.78875	4.15291	4.18367	3.77908	3.68936
IGHE	-6.64386	-6.64386	2.0036	-6.64386	-6.64386	2.90527	-6.64386	2.26146	3.51089	3.54324	3.48649	3.33484	3.89019	3.99193	2.91018	3.89724
HLA-B	0.0368472	0.451632	-0.385064	-0.183116	0.120487	0.52799	0.874533	0.331816	0.592938	0.70801	0.782227	0.920732	0.408347	0.491277	0.459979	0.304181
HLA-H	0.147585	0.0439518	-0.102028	-0.0444939	-0.345779	-0.0734033	0.0503183	0.102904	0.392858	0.462008	0.671614	0.227636	0.162505	-0.379424	0.293914	0.276459
MB	-6.64386	2.0036	-6.64386	-6.64386	-6.64386	-6.64386	-6.64386	-6.64386	-6.64386	2.79826	-6.64386	3.03921	-6.64386	-6.64386	-6.64386	-6.64386
COL1A1	0.776987	0.489426	-0.132	-6.64386	1.72587	1.12373	-6.64386	-6.64386	0.391109	0.502123	0.03672	0.115077	0.973386	1.90064	-6.64386	-0.153157
COL2A1					inf
COL4A1	0.0191331	0.0296463	0.143779	-0.150252	0.799296	1.05666	0.460108	0.34613	0.404422	0.29779	0.133111	0.476629	-0.456158	0.117539	0.0108596	0.0775072
CRYAB	0.468392	0.442731	-0.836916	-0.439443	-6.64386	-6.64386	-1.49935	-6.64386	-6.64386	-2.64445	-6.64386	-2.10882	-6.64386	-6.64386	-6.64386	-6.64386
LMNA	0.0177086	0.0238036	-0.0171898	0.0326055	-0.075055	-0.192427	-0.0178964	-0.0402837	-0.130199	-0.147438	-0.0131584	-0.052643	0.0102021	0.0332879	0.0951891	0.0551463
LMNA	-0.365517	-0.00558585	0.436297	-0.128871	-0.0711168	-0.411043	0.21293	-0.617105	-0.252565	-0.443674	0.250636	-0.615293	-0.505748	-0.348414	-0.363489	0.496314
APOA2	-0.545458	0.111083	-1.23126	0.886622	-1.78611	-1.616	0.791637	-1.89419	-0.358608	0.0507228	-0.642988	2.01219	0.229655	1.64185	-1.80677	-0.610165
APOC3	-0.382435	0.0654875	-0.131951	0.393771	0.152591	0.0121948	0.407509	-0.599209	-0.138305	-0.200454	0.192661	0.549509	0.313214	1.65457	-0.140969	0.0957028
FN1	0.739998	-0.107681	-0.106901	-0.962498	0.599429	0.40866	0.236369	0.106281	0.134442	0.0167972	-0.133585	-0.0641066	0.463933	0.803123	0.0775233	-0.0396063
TFRC	0.0160485	0.0529714	0.0037577	-0.0162399	0.733598	0.637275	0.399747	0.462957	0.046894	0.129922	-0.198676	-0.253171	0.224438	0.246111	0.214045	0.192063
FTL	0.0551634	0.0861743	0.00883234	-0.0995395	0.110583	0.340958	0.580166	0.43041	-0.330486	-0.645299	-0.299912	-0.843249	-0.090054	-0.57936	-0.224563	-0.230516
FTH1	0.226488	0.193282	-0.619334	0.105253	-1.40857	-1.06591	-0.564025	-1.7036	-0.5214	-0.945273	-0.512775	-0.177882	-0.481622	-0.400486	-1.21175	-0.566301
MT1X;MT1G;MT2A;MT1M;MT1H;MT1A	-0.684603	-2.27516	1.30616	-0.437515	-1.22281	-0.51853	1.03812	1.05624	0.883313	0.952612	1.14349	-6.64386	1.0045	0.788936	1.08894	1.58426
ESR1
MT-ND4	-6.64386	0.842353	-0.00577471	0.31153	0.327455	-6.64386	0.376565	0.719213	0.200004	-6.64386	0.302472	0.33895	-6.64386	-6.64386	-6.64386	-6.64386
MT-ND5	0.0795056	-0.437021	0.242224	0.0866092	0.16664	0.112932	0.930038	-0.224741	0.0563651	-6.64386	0.0556013	-0.125585	-6.64386	-6.64386	-6.64386	-6.64386
MMP1	-6.64386	-1.97709	1.17655	0.599932	0.792552	1.52998	1.02075	1.16192	-0.393679	-0.421711	-0.185808	-0.264028	-0.688137	-1.03137	-0.104022	-6.64386
HMGCR	-6.64386	2.0036	-6.64386	-6.64386	-6.64386	-6.64386	-6.64386	-6.64386	-6.64386	-6.64386	-6.64386	-6.64386	-6.64386	-6.64386	-6.64386	-6.64386
CAT	0.154736	0.159883	-0.206941	-0.084345	-0.1234	-0.142812	-0.148918	-0.12119	0.157668	0.123613	0.213431	0.247227	-0.51502	-0.411819	-0.351818	-0.330262
RAF1	-0.286485	0.221479	0.0768287	-0.00075477	0.918948	-0.395913	0.349359	-0.159589	-0.0671153	-0.453515	-0.954452	-0.559529	0.0436135	0.0196616	0.0877326	-0.0131191
GBA	0.28968	0.105708	-0.173038	-0.226619	-0.176369	-0.113957	-0.332526	-0.0722485	-0.162953	-0.0975497	0.170075	0.0711274	-0.235119	-0.426887	-0.449042	-0.604887
FUCA1	0.31926	0.407342	-0.032869	-1.03329	0.82336	0.813922	0.293484	0.490981	1.04907	1.57446	1.31823	1.31084	-6.64386	-0.656665	-0.724216	-0.830869
ALDOA	-0.0207791	0.00464215	-0.0273818	0.0974456	0.127341	0.0478154	0.186164	0.140667	-0.00801248	-0.0056717	-0.0737885	0.00127842	0.230566	0.202453	0.324839	0.345429
CSTB	0.127395	0.10232	-0.0452446	-0.143919	-0.0770931	2.74e-05	-0.133006	-0.276886	-0.849811	-0.940729	-0.791727	-0.884911	-0.400682	-0.351141	-0.256379	-0.0944558
ANXA1	-0.00516208	0.0249628	0.000999632	0.0362221	-0.169275	-0.123172	-0.213395	-0.242964	-0.247428	-0.22548	-0.358088	-0.305157	0.491914	0.357355	0.357557	0.370069
APOB	0.151484	-0.0288648	0.00598055	-0.0817	0.363165	0.161713	-0.0457057	-0.0570885	0.218832	0.142506	0.0586624	0.296727	0.0141938	0.152329	0.0158206	-0.0974133
NR3C1	0.147306	-0.0651023	0.0542143	-0.0918332	0.0897533	0.118511	0.257616	0.0446856	0.184492	0.110453	0.353795	0.249823	-0.550602	-0.204987	-0.549492	-0.485037
PRNP	0.0866699	-0.213526	0.420967	-0.364324	-1.79895	-0.969285	-0.558428	-0.597958	-1.13063	-0.175931	-1.05482	-0.0741893	-1.14219	-0.540853	-1.05985	-0.806721
SOD2	-0.013938	0.156866	-0.150694	0.0481459	0.135947	0.320943	-0.062397	-0.0132388	0.00846546	-0.202012	0.0146492	-0.168487	-0.0184407	0.0860185	-0.277596	-0.276397
OAT	0.00355159	-0.00589299	0.0126046	0.0466118	-0.349632	-0.166822	-0.262707	-0.294988	-0.691756	-0.708712	-0.88059	-0.94112	-0.0518779	-0.106491	-0.105655	-0.0784376
TK1	0.18979	-0.121776	0.0376225	-0.068051	-0.469235	-0.288667	-0.305991	-0.145963	-0.405408	-0.2867	-0.756572	-0.792905	0.0685584	-0.153397	0.0491476	0.133157
THY1	-6.64386	-6.64386	1.21936	0.758354	-6.64386	-6.64386	-6.64386	-6.64386	-6.64386	-6.64386	-6.64386	-6.64386	1.21965	0.935035	1.56618	1.43059
CD74	0.22099	0.450574	-0.323912	-0.496178	1.62472	1.43773	0.809824	1.20407	1.83541	1.58648	1.78243	1.54311	-0.844842	-0.617328	-1.82091	-0.212587
KRT6B	-6.64386	1.44153	-6.64386	0.382843	1.93657	1.97066	1.8716	1.18893	1.83668	0.700902	0.431122	1.08109	-6.64386	1.29028	0.44094	2.05388
KRT1	0.273212	0.204907	0.345999	-1.29385	0.953296	1.0128	0.402696	0.440632	0.719176	-0.16327	-0.613427	0.232705	0.134532	-0.00447253	-0.714779	0.875388
TUBB4A	-1.06582	0.165972	0.0931014	0.458084	-0.416189	-0.0291526	-0.0687903	0.249656	-0.0748664	0.358837	-0.199143	-0.216096	0.630558	0.405461	0.460528	0.386971
GAPDH	-0.0406986	0.00337775	0.0735341	0.0188914	0.114023	0.128219	0.142296	0.193991	0.00391623	0.0962352	-0.00904143	0.0443685	-0.0480918	-0.172186	0.0184864	0.0577496
ASL	0.0872701	-0.0955276	-0.00710642	0.0657456	0.157275	0.283639	0.20162	0.0960406	0.47866	0.444805	0.275262	0.559072	0.330456	0.494566	0.297911	0.290457
HLA-A	0.175722	0.389715	-0.403501	-0.244146	0.211238	0.416742	0.197977	0.176856	0.535137	0.0986052	0.655074	0.211415	0.604199	0.456412	0.142797	0.114513
ERBB2	2.0036	-6.64386	-6.64386	-6.64386	-6.64386	-6.64386	-6.64386	-6.64386	-6.64386	-6.64386	2.63236	-6.64386	-6.64386	-6.64386	-6.64386	-6.64386
CAPNS1	0.131847	0.0324001	-0.0336113	-0.082193	-0.0341828	-0.178227	-0.0262015	0.0181367	0.129297	0.0328367	0.0405653	0.0590108	0.11008	-0.100752	0.205255	-0.0422085
HSPB1	0.0459885	0.101655	-0.00948995	-0.0874848	-0.395647	-0.277729	-0.13519	-0.23981	0.352784	0.264042	0.589084	0.492901	-1.24052	-1.30903	-0.964067	-1.29134
TYMS	-0.091225	0.115593	-0.0545041	0.0771455	0.258238	0.405626	0.459973	0.349682	0.551357	0.398459	0.0621727	0.190594	-0.173745	-0.299056	-0.130214	-0.153117
RPN1	0.103184	0.153098	-0.11542	-0.103472	0.148627	0.00575051	-0.0415885	0.0198366	0.0724265	0.0966627	0.0606352	0.0338565	-0.0883981	-0.0283868	-0.0164282	-0.035698
RPN2	0.0399942	0.0751059	-0.0502445	-0.0106004	0.16346	0.205983	0.0411672	0.0816482	0.0521687	0.0344383	0.0626959	0.0986839	0.112536	0.107452	0.0320806	0.0921639
GNAI2	0.0956832	0.0127121	-0.0741903	0.0182115	0.417629	0.659831	0.193871	0.135323	0.0275654	-0.0707964	0.476357	0.0898823	0.178505	-0.304139	0.38779	-0.397773
SLC4A2	-6.64386	-6.64386	0.98929	1.02488	-6.64386	1.18077	-6.64386	-6.64386	-6.64386	-6.64386	-6.64386	-6.64386	1.44812	-6.64386	1.13151	1.31885
ATP1A1	-0.0821968	0.0371923	0.0615285	0.0366033	0.0263813	0.062966	0.0387302	0.148472	0.0919312	0.138006	0.207851	0.28281	-0.0809386	0.0159899	-0.00545041	-0.0526836
ATP1B1	-0.17739	0.113672	-0.0294921	0.129553	0.353726	0.574107	0.399609	0.575582	0.384693	0.244536	0.222107	-0.0430623	1.10926	1.13661	0.878087	1.01386
APP	-0.215358	-0.185687	0.00739231	0.372173	0.00332804	0.156816	0.435662	0.0825145	0.165076	-0.0587711	-0.16177	0.259812	0.242409	0.52261	0.420702	0.577384
ALDH2	0.193001	0.157837	-0.21971	-0.116363	0.251657	0.164749	-0.0872487	-0.0826669	-0.536081	-0.574839	-0.750613	-0.515568	-0.254365	0.170215	-0.195382	-0.140553
S100A8	-1.47969	-0.201221	0.609048	0.363304	-6.64386	-6.64386	-0.658606	-6.64386	-6.64386	-2.84164	-6.64386	-6.64386	-6.64386	-6.64386	-6.64386	-0.829696
HMGN1	0.0131144	0.171995	-0.0663223	-0.0752407	-0.142129	0.57294	0.0671281	0.156164	0.365298	0.502509	0.407166	0.156597	0.432073	0.298251	0.395003	0.164644
SERPINB2	-0.669722	-0.256303	0.45189	0.270602	1.01662	0.862022	0.694948	1.06746	0.69102	0.560742	1.08973	0.906292	0.775543	0.756579	0.64148	0.461266
SERPINE1	-0.198989	-0.469926	0.48862	0.0617563	2.03305	2.41666	2.15907	1.50657	1.52999	1.06874	1.3068	1.08851	2.29119	2.60035	1.9842	2.10481
SLC25A5	0.00244093	0.0798723	0.0172854	-0.0449421	0.0548573	0.233025	-0.224955	0.0108627	-0.241867	-0.0495022	-0.108949	-0.113215	0.94575	1.09999	0.941313	1.09897
ISG15	0.0225458	0.134292	0.0183869	-0.12994	-0.247874	0.0104054	-0.166506	0.10033	-0.279496	-0.546726	0.49352	0.484302	0.231629	0.296186	0.230191	0.190081
PCCA	-0.189395	0.432158	-0.597421	0.205194	-0.480951	-0.444741	0.571206	-6.64386	-0.397212	-0.631909	0.298565	-0.622033	-1.17706	0.530392	0.844438	0.0368156
PCCB	-6.64386	0.758335	0.468361	-0.06654	0.345535	0.00925053	-6.64386	-6.64386	-6.64386	0.750451	-6.64386	0.810309	-0.210803	0.251854	-6.64386	-0.282493
EIF2S1	0.0238313	-0.0860098	0.0501301	0.0646912	-0.0870254	-0.0225082	-0.0846212	0.0166337	0.0539175	-0.0314326	-0.0401019	-0.132543	0.306117	0.00749832	0.262342	0.161305
HMGN2	0.136556	0.170689	-0.0703962	-0.212985	0.0766909	-0.0654924	0.214995	0.316637	0.487619	0.437848	0.608927	-0.0708532	0.244682	-0.349164	0.252785	0.232464
ICAM1	0.228455	0.257503	-0.542043	-0.020026	1.23027	1.28595	0.45474	0.486175	0.0476861	-0.114675	-0.137715	-0.452179	0.400524	0.241218	-1.13327	-0.352294
RPLP1	-0.166763	-0.266725	0.475985	-0.109221	-6.64386	-0.664511	0.0124346	-0.362556	-0.292329	0.668586	-0.0216684	0.587556	-0.289362	0.177414	-0.0772695	0.0933767
RPLP2	-0.30509	0.0927645	0.150972	0.07571	-0.0319726	0.123879	0.208433	-0.0922389	0.174696	0.159147	0.0695445	0.284522	-0.0791393	-0.249632	-0.359754	-0.116771
RPLP0;RPLP0P6	-0.0822868	-0.0626288	0.0917891	0.100617	-0.219319	-0.0837956	0.123434	-0.000841086	0.0294805	0.0409484	-0.0260914	0.133046	-0.04921	-0.030631	-0.0524376	0.0315724
JUN					inf	inf	inf	inf		inf	inf	inf	inf	inf	inf	inf
SSB	0.0190252	0.0463813	-0.0919923	0.0783745	-0.00391714	0.153895	0.101857	0.0340738	0.0366816	0.0294909	-0.0109492	-0.0541381	-0.0727178	-0.065198	0.0719127	0.0339202
TFAP2A	-0.351676	0.126129	0.224858	-0.00534358	-0.679624	-0.166444	-0.632917	-0.716903	-0.522082	-0.51604	-0.415771	-0.36287	-0.741774	-0.485732	-0.4245	-0.646986
ITGB1	-0.225595	-0.0870037	0.130851	0.199552	0.295634	0.34861	0.613106	0.593833	0.51278	0.409917	0.669553	0.546443	-0.0929131	-0.171304	-0.0901384	-0.187719
KRT18	0.0971594	0.0664375	-0.0639641	-0.0490464	0.340199	0.44373	0.172584	0.129295	-0.158578	-0.311273	-0.321368	-0.19405	0.748257	0.654877	0.68625	0.577914
MYL1;MYL3	0.323852	1.46902	-6.64386	-6.64386	0.879623	0.530106	0.953927	-6.64386	0.902074	1.3369	-6.64386	0.232782	-0.403411	-6.64386	0.175342	1.24786
UROD	0.0995504	0.125935	-0.169424	-0.0172004	-0.107786	0.0362361	-0.286159	0.133105	-0.176046	-0.0567277	-0.111731	0.0921969	-0.556255	-0.146415	-0.266104	-0.302946
GLA	-0.0924694	4.33e-05	0.114753	0.027528	0.225808	0.119214	-0.357896	0.487493	-0.241139	-0.136425	-0.861793	-0.506804	0.193112	-6.64386	-0.20643	0.453689
GSN	-0.0461441	0.0373762	0.0353016	0.0292222	-0.553723	-0.487633	-0.916934	-0.932235	0.342226	0.246801	0.463243	0.362299	0.466822	0.674046	0.501816	0.442867
RB1	-0.379363	-0.230478	0.422884	0.108713	-0.284985	-0.328583	-0.0715698	-0.130882	-0.181896	-0.272878	-0.237585	0.00797337	-0.0208096	-0.17227	-0.0973908	-0.0779335
PGR
PTMA	-0.207754	0.17599	0.145273	-0.0916695	-0.171041	-0.0487625	0.367828	0.0964356	0.138273	0.373066	0.138705	-0.106303	-0.073803	-0.273686	-0.234063	-0.0506071
CDK1	-0.233928	-0.0937069	0.171573	0.171573	-0.0648468	0.00909591	0.0276078	0.23494	-0.104977	-0.147476	-0.228551	-0.249376	0.0856021	0.188199	0.354022	0.357668
ATP5B	0.0187473	0.049264	-0.0408744	0.0287362	0.0116943	-0.0404727	-0.195863	-0.223869	-0.130381	-0.152675	-0.245468	-0.171686	-0.284419	-0.268101	-0.315188	-0.406713
S100A9	-1.23085	-0.407359	0.326168	0.683698	-6.64386	-1.61778	-6.64386	-6.64386	-6.64386	-6.64386	-2.94867	-6.64386	-6.64386	-2.27097	-6.64386	-6.64386
S100A6	-0.240781	0.282126	-0.333197	0.24361	-1.10398	-0.824635	-0.323121	-1.33575	0.0134885	-0.64554	-0.0718386	0.205238	-0.862299	-0.317006	-0.834348	-0.521839
EIF4E	-0.118746	-0.0866066	0.00642496	0.229973	-0.135714	-0.363947	0.211444	-0.125337	-0.0532541	-0.161891	-0.149084	-0.0256503	-0.389705	-0.0966144	0.0363482	-0.0924907
CEACAM5							inf		inf				inf
ENO1	0.0474107	-0.022307	-0.0019811	0.0332388	0.124139	0.0906974	0.211266	0.162737	0.180898	0.123003	0.100299	0.0621385	0.289954	0.128644	0.227386	0.239091
PYGL	0.0241787	-0.0146629	0.00251221	0.0446999	-0.139572	-0.0898694	-0.144596	-0.185716	-0.110804	-0.0356164	-0.106996	-0.0605122	0.558546	0.518179	0.550551	0.459922
GPI	0.0592794	0.0751164	-0.0717612	-0.0099411	0.113647	0.110605	0.123506	0.0443793	-0.187589	-0.0587215	-0.254696	-0.161442	-0.131065	-0.0900381	-0.0251885	-0.00932531
POLB	0.3553	-0.237796	-0.0143388	-0.116226	0.283368	0.64954	0.354498	0.324847	-0.126567	0.165411	0.0954156	-0.192228	0.327473	0.154522	0.123605	0.0031602
NPM1	-0.0915492	0.00758768	0.0364633	0.0984409	-0.166078	-0.0101304	0.10178	-0.157819	0.305333	0.0381201	0.0524284	-0.21003	0.0461011	-0.0280383	-0.0536282	-0.0268375
TPM3	-0.105159	-0.290808	0.182942	0.211208	0.722954	0.652256	0.599112	0.143373	0.183524	-0.0815946	0.0927389	-6.64386	0.327813	0.366132	0.396794	0.130563
TPM3	-0.138663	-0.166119	0.103881	0.221249	-0.127927	-0.0805054	0.270411	0.123784	0.228178	-0.0208546	0.210466	0.123437	0.097723	0.171871	0.221033	0.236434
ITGAV	0.0446765	0.190726	-0.135163	-0.0639481	0.31209	0.484133	0.534682	0.69032	0.221862	0.0504913	0.201378	0.193198	0.00214386	-0.075104	0.108485	0.145136
HEXA	0.0180777	0.0434847	0.107044	-0.120653	-0.0494156	0.179339	0.486023	0.369471	0.618653	0.330768	0.882595	0.935869	-1.12858	-0.494681	-0.313873	-0.131898
HIST2H2BE;HIST1H2BB;HIST1H2BO;HIST1H2BJ	0.174531	0.157552	-0.246991	-0.0689109	0.410459	0.635516	0.345618	0.484102	0.311563	0.389521	0.448028	0.368177	-0.00725867	-0.0762074	0.419071	0.147337
SERPINE2	-0.340387	0.134383	0.239978	-0.0416062	-0.0246819	-0.417949	-0.23772	-0.107264	-0.100903	-0.121229	-0.294345	0.217283	0.263296	0.302684	0.609207	0.623599
EPHX1	0.206634	0.346505	-0.298756	-0.319086	0.464887	0.172324	0.186114	0.223782	-0.169047	-0.247558	-0.143231	-0.119442	-0.861021	-0.351006	-1.12847	-0.936321
DBI	-0.947025	0.269119	0.736368	-0.62093	0.229633	0.0412228	-0.985048	-0.995353	-1.03052	-0.149506	-0.3027	1.08826	-0.549319	-0.708543	-0.741774	-1.13389
LDHB	-0.0636463	-0.0485916	0.00576935	0.153508	-0.166475	-0.0908625	-0.144708	-0.116543	0.122268	0.0817945	-0.0446711	-0.000334634	0.0380318	0.0224061	0.0794015	0.0451345
CENPB	0.0655337	0.135432	-0.326664	0.134521	0.21399	0.274045	0.155333	0.0267743	0.164046	0.406893	0.306547	-0.121478	-0.00445324	-0.027352	0.247244	0.149933
GPX1	0.178936	0.0377894	-0.17158	-0.00934775	0.845751	0.795709	-0.0489973	0.65547	0.441148	0.0502475	0.148337	0.169327	0.721616	0.9656	0.746882	0.710634
PGK2
P4HB	0.0343112	0.051694	-0.0502207	0.0195773	-0.358965	-0.271487	-0.244092	-0.33004	-0.00313959	-0.16261	-0.121418	-0.182721	-0.429391	-0.547886	-0.376636	-0.469397
H1F0	0.556	0.370286	-0.766028	-0.537071	-0.0509401	0.517662	0.0155433	0.419884	-0.298634	-0.984398	0.302283	-0.209519	-0.612461	-0.441066	-0.343563	-0.550886
ACYP1	-0.170714	0.161479	0.0110343	0.0363085	-0.0212746	0.343736	0.00140151	0.00945955	-0.436663	-0.60158	-0.215773	-0.166881	-0.100678	-0.0357523	-0.175632	-0.180836
ACYP1	2.0036	-6.64386	-6.64386	-6.64386	-6.64386	-6.64386	-6.64386	2.57553	-6.64386	2.34294	-6.64386	-6.64386	2.46885	-6.64386	-6.64386	-6.64386
CTSD	0.0640739	0.146346	-0.0519552	-0.115292	-0.108185	-0.0770545	-0.172665	-0.099504	0.0478674	-0.0389745	0.109598	0.0832625	-0.791433	-0.774674	-0.517998	-0.601398
ANXA2;ANXA2P2	-0.015859	-0.112391	0.0947902	0.0812969	0.738003	0.734385	0.609726	0.654135	0.572686	0.543193	0.65266	0.602422	0.861333	0.870426	0.963417	0.896671
C8B
CAPN1	0.0516953	0.101529	-0.111975	0.00760774	0.0127973	0.0395048	0.0406344	0.0906631	-0.16709	-0.0269814	-0.149807	-0.0601986	-0.125109	-0.224621	-0.0382672	-0.090381
TUBB	-0.235626	-0.107248	0.228885	0.124855	-0.152141	-0.06193	0.124686	-0.116155	0.16476	0.141651	0.0496024	0.0334934	0.0581209	-0.0609689	0.0181578	0.0143325
CA3
PSAP	-0.0108526	0.103667	-0.0422689	0.00269038	-0.0139007	0.0286789	0.160303	-0.0602546	-0.245598	-0.409404	-0.465676	-0.416546	-0.119306	-0.135357	0.0392498	0.137458
HEXB	-0.0382509	0.0211005	-0.0591086	0.126411	-0.376822	-0.283437	-0.0401878	-0.316318	0.0793188	0.134728	0.00169337	0.0766232	-0.881671	-0.798716	-0.581554	-0.642541
CTSL	0.0216796	-0.081393	-0.127659	0.219586	-0.297346	-0.432913	-0.15748	-0.0785181	0.203101	0.239521	0.550785	0.254051	0.19875	0.821181	0.647277	0.477286
PFN1	-0.075373	-0.0526965	0.0929196	0.0843968	0.267052	0.101758	0.192823	0.192394	0.0921831	0.0938089	0.195312	0.180202	0.278426	0.176241	0.151033	0.200702
APRT	0.0728351	0.0464943	-0.0139893	-0.051226	0.158923	0.316909	0.143157	0.132035	0.110361	0.145856	0.0160285	0.144957	-0.00937649	-0.159489	0.0367337	-0.0781696
EPRS	0.0694018	0.0535336	-0.033222	-0.035521	-0.171794	-0.214148	-0.157831	-0.221869	-0.309913	-0.264378	-0.314528	-0.340456	-0.123372	-0.105395	-0.149935	-0.182301
CTSB	-0.0431227	0.0487109	0.107528	-0.0623134	-0.918929	-0.584488	-0.481219	-0.635268	-0.418829	-0.390807	-0.379107	-0.389601	-0.391443	-0.367437	-0.136775	-0.031789
HSP90AA1	-0.059468	-0.0558913	0.0845223	0.0814017	0.0462909	0.00592174	0.0125425	0.00309739	0.0332758	-0.0471371	-0.152683	-0.185153	-0.0200179	-0.0516707	0.0720239	0.0448166
GALT	0.0621517	-0.109148	-0.0481457	0.139685	0.389246	-0.470245	0.115613	-0.159662	0.438781	0.78629	0.773295	1.00541	-0.0265874	0.0812014	0.112877	0.0667775
HNRNPC;HNRNPCL4;HNRNPCL1;HNRNPCL3;HNRNPCL2	-0.237838	-0.223609	0.1708	0.274866	-6.64386	0.0502396	-0.0133976	-0.148352	-0.25983	-0.27571	-0.351585	0.346638	-0.40791	-6.64386	-0.296985	-0.350364
HNRNPC	0.0219102	0.00110003	0.00976997	0.0245173	0.0492793	0.0780304	0.142477	0.0573752	0.144345	0.043157	0.2194	0.134159	0.118953	0.124024	0.0778238	0.0636623
UQCRH;UQCRHL	-0.558734	0.188246	0.116534	0.18599	-1.41352	-1.42376	-0.627228	-0.569528	-0.814321	-0.2719	-0.280553	-0.583262	-0.852594	-1.5443	-0.514909	-0.403748
LAMB1	-0.6061	-0.643161	0.29359	0.601254	-0.229268	-0.309446	-0.359554	-0.495685	-0.346059	-0.514538	-0.376748	-0.721494	0.380278	0.0641259	-0.0463099	0.178064
YES1	-0.15475	-0.152833	0.0794046	0.245676	-0.106154	-0.149682	0.36853	-0.0288371	0.2974	0.227437	0.0632939	0.726324	0.0546339	0.680131	0.00246405	-0.0759246
LYN	0.201794	-0.000650302	-0.153073	-0.0130574	0.716862	0.206331	0.4587	0.13456	0.0440619	-0.0190667	0.0538909	0.400276	0.0576833	0.33015	0.624096	0.0937262
RET	-0.347696	0.385647	-0.514981	0.319519	-0.0747249	0.246982	-3.81885	0.1443	-0.157529	-0.498203	-0.592151	-0.43932	-0.411071	-0.547321	0.557895	-0.20736
TPM2
TPM2	-0.0754583	-0.39501	0.0885961	0.341576	-0.468227	-0.241882	0.0448195	-0.291387	-1.04122	-0.882954	-0.911682	-1.2167	-0.527888	0.0332193	0.102506	0.120675
FH	-0.0179347	0.0549264	-0.00224249	0.021624	-0.190713	-0.171775	-0.245191	-0.328333	-0.168677	-0.122337	-0.255737	-0.159321	-0.131916	-0.0320811	0.0285475	-0.0463676
ERCC1						inf		inf							inf
THBS1	-0.440915	-0.504259	0.294061	0.456516	-0.235652	-0.316091	0.0460814	0.201955	0.00675464	-0.0300766	-0.268812	-0.102124	0.118515	0.0775148	0.285425	0.286783
SP1							inf				inf	inf		inf
IGF1R	0.187615	-0.272237	0.151063	-0.0548442	-2.01586	0.177471	-1.85156	-1.59546	-0.738944	-0.524593	-0.419414	-0.0757754	-1.9547	-2.09267	-1.49387	-2.26019
COL1A2														inf
ANXA6	-0.0781562	-0.0404213	0.0667377	0.101671	0.504263	0.450986	0.397277	0.430798	0.809717	0.764622	0.774126	0.781808	0.404501	0.297448	0.366838	0.318848
RHOC	0.029137	-0.316071	0.221159	0.0713162	-0.710485	-1.02871	-0.559074	-0.378485	-0.173828	0.0498659	0.146759	0.321887	0.114115	-0.664117	0.0320914	0.23564
CD55	0.254835	0.481205	-0.555187	-0.376465	-1.46886	-2.35797	-0.327623	-1.10967	-0.19334	0.457688	0.234932	0.362252	-1.91521	-1.54551	-0.979209	-0.456364
SLC3A2	0.446067	-0.439293	0.948737	-6.64386	0.390531	0.555047	-6.64386	0.246737	0.639035	0.634055	0.433748	-6.64386	0.836648	0.522396	-6.64386	0.669331
SLC3A2	0.0406526	0.0715259	-0.0281569	-0.0292625	-0.226131	-0.0450026	-0.110189	-0.0658821	-0.128482	-0.204354	-0.169431	-0.214282	-0.348385	-0.289525	-0.320319	-0.340235
GUSB	-0.113359	-0.211855	0.159249	0.183245	1.43951	-6.64386	0.281026	1.23953	1.61034	0.850456	0.718804	1.38785	-6.64386	-0.255562	0.159178	0.740641
PFKM	0.00184272	-0.0488576	0.0624708	0.0395144	0.145173	0.203085	-0.219173	0.0924692	-0.142833	-0.272919	-0.146222	-0.284099	0.112531	0.00819623	0.0781237	0.0591007
HSP90AB1	-0.0732369	-0.174155	0.14184	0.137372	0.0290358	0.1089	0.126742	0.144613	0.0646129	0.0583764	0.0217277	-0.104764	0.0966767	-0.119186	0.101884	0.107428
SRPR	0.205666	-0.0977947	-0.0496167	-0.0201525	0.437479	0.448118	0.286788	0.407161	0.281718	0.127637	0.181298	0.345022	0.594141	0.577172	0.472187	0.358609
ASNS	0.488049	0.417923	-0.656972	-0.583716	-0.84978	-0.838144	-0.914418	-0.926038	-0.943847	-0.974374	-1.36618	-1.31373	-0.407338	-0.391965	-0.521922	-0.637293
HMBS	0.166152	0.0449589	-0.234402	0.0513686	-0.0418069	-0.111283	0.0815316	-0.123182	-0.802902	-0.771633	-0.832001	-0.817564	-0.208526	-0.329004	-0.150483	-0.257545
MME					inf							inf	inf	inf	inf	inf
MGP														inf
PDHA1	0.103086	0.0508551	0.0434516	-0.152843	-0.0387736	0.174599	0.112505	0.0658119	-0.150982	-0.0222032	0.0126093	0.00958286	-0.0730223	0.072888	-0.262159	-0.27532
COL4A2	0.117579	-0.239176	0.00761129	0.140868	0.288533	0.636145	0.697948	0.394253	0.374933	0.533608	0.46507	0.594413	0.310044	-0.00235939	0.31487	0.173341
CYC1	0.038251	0.11149	-0.0836948	-0.015738	0.0993507	-0.029989	-0.113343	-0.17781	-0.207103	-0.246197	-0.437617	-0.393014	-0.0670047	-0.0955325	-0.252219	-0.0649794
SNRPB2	-0.199099	0.0987863	0.0557178	0.0822358	0.248195	0.400057	0.236808	0.134649	0.19988	0.0898507	0.156439	0.0769296	0.19499	0.0486243	0.213133	0.164193
MET	-0.045795	-0.537241	0.189509	0.312411	0.0708293	0.138758	0.241168	1.00562	0.530223	-0.222391	1.02377	0.0727617	0.255223	0.877399	0.466563	1.16913
SNRNP70	-0.117135	0.0125299	0.0885221	0.0648553	-0.0584498	-0.0626513	0.124663	0.136064	0.0674834	-0.0429793	-0.0177902	0.0890765	-0.0971319	-0.203661	-0.0733641	0.0563754
ITGA5	-0.0182322	-0.106624	-0.067005	0.225499	0.247298	0.371548	0.547723	0.28142	0.0443134	-0.00723272	0.462824	0.101753	0.200339	0.0835204	0.163985	0.42629
NFIC;NFIA	0.203825	-0.149	0.0576371	-0.0806721	0.0481577	-0.00392729	0.139409	-0.366053	-0.453025	-0.381751	-0.123901	-0.241639	0.154948	-0.0103711	0.0594866	0.0506558
RPS17	-0.0194762	-0.093355	0.0570613	0.105308	-0.0831553	-0.157001	-0.00598036	0.108719	0.0604038	0.0457925	0.027728	-0.0101152	-0.258083	-0.291478	-0.0322582	0.0268403
GNAI3	0.0444592	0.0241281	-0.0277928	0.0156669	-0.0890154	-0.15338	-0.0985818	-0.0567754	-0.0660289	0.143773	0.193003	0.159996	-0.0286775	-0.00749715	0.00446775	0.0826439
ANXA5	0.0281201	-0.0361293	0.0432393	0.0209459	0.378826	0.314841	0.158309	0.163406	0.562743	0.422779	0.505931	0.416336	0.354681	0.382776	0.447095	0.386183
RPSA	-0.0995247	-0.0256918	0.093201	0.080761	0.125181	0.229431	0.0800933	0.165759	0.130166	0.0767498	0.0971667	0.151209	0.184252	0.0646489	0.0971667	0.0833338
CD63	0.08935	0.21988	-0.131576	-0.154187	-0.546712	0.00494656	-0.203898	-0.717644	-0.0481224	0.035182	-0.222402	0.0385874	-0.735183	-0.433379	-0.982174	-1.2563
MRPL3	-0.0152204	-0.0158781	0.0968888	-0.0116238	-0.0757817	-0.0815734	-0.35846	-0.00697721	-0.127037	-0.113632	-0.0364498	-0.327104	-0.318577	-0.605805	-0.353108	-0.204431
SNRPA	0.0369033	-0.114121	0.000516336	0.124047	-0.06028	-0.16468	0.170133	-0.183711	-0.138414	-0.182922	-0.132588	0.00372842	-0.0647287	0.0483828	-0.0283641	0.0445102
ENO2	0.164466	0.131618	-0.0665507	-0.202888	1.03594	1.03125	0.77467	0.843902	0.125807	-0.0987134	0.0141429	-0.0508718	0.478468	0.613133	0.495549	0.402838
ACAA1	0.0580026	0.128964	-0.0358195	-0.104712	-0.255995	-0.117444	-0.196473	-0.227193	-0.0642214	-0.0927924	-0.117546	-0.101075	0.0788734	-0.0872526	-0.0189793	-0.166429
SRP19	0.225137	-0.220861	0.0414174	-0.0233659	-1.02813	-0.639026	-0.862756	-0.32194	-0.67673	-0.963506	0.176862	-0.177039	-0.647465	0.822412	0.0537307	-0.437262
GSTP1	0.0380033	0.0399407	-0.0193437	-0.0020862	0.103244	0.243281	0.233875	0.164747	-0.275034	-0.135126	-0.220114	-0.225746	-0.00535169	-0.15843	-0.0553051	0.0164589
SNRPC	-0.0478414	-0.14717	0.0910962	0.143286	-1.16186	-0.318422	0.191166	0.00915254	-0.0124091	0.0331473	0.163981	-0.436023	0.108598	-0.743592	-0.182116	0.0643053
LGALS1	-0.238767	0.0815897	0.0414502	0.144306	0.635713	0.69273	1.10167	1.25028	0.518251	0.35501	0.488022	0.536088	1.29271	1.44668	1.40242	1.64159
QDPR	0.120487	0.0444742	-0.237202	0.101921	0.217679	0.0809622	-0.0467845	0.0658136	0.0972983	-0.0665613	-0.0427462	0.0209258	0.286339	0.173306	0.0839427	0.0864657
HMGB1;HMGB1P1	-0.0155566	-0.161014	0.129333	0.0875192	0.0843316	0.170049	0.199492	0.122125	0.500796	0.0532087	0.388631	0.0228403	-0.229688	-0.284987	-0.151741	-0.11177
RBP1	1.08175	0.928581	-6.64386	-6.64386	-6.64386	-6.64386	-6.64386	-6.64386	-6.64386	-6.64386	-6.64386	-6.64386	-6.64386	-6.64386	-6.64386	-6.64386
FBP1	-0.15759	0.791268	-0.28885	-0.750664	-3.1894	-0.060095	-2.67001	-2.55747	-3.28641	-1.69219	-6.64386	-3.45687	-3.97449	-5.45294	-2.91752	-6.64386
TPM1							inf
TPM1	-0.0129512	-0.0363687	-0.0136859	0.115396	0.43592	0.607215	0.336161	0.264418	0.327268	0.171735	0.301732	0.0544027	0.57331	0.7836	0.694929	0.710415
TPM1	-0.212658	-0.136613	0.267549	0.0890111	0.531	0.715029	1.07144	1.18765	0.182042	0.0225736	0.732737	0.800987	0.29704	0.509403	0.55672	0.396093
TPM1	-0.419573	-0.338216	0.300243	0.34481	0.00971239	0.568177	1.01571	0.0840629	0.875806	-0.130984	0.487292	-0.0950268	0.99695	0.833011	0.509676	0.506128
CLTA	-0.219773	0.354782	0.120401	-0.294295	-0.202799	-0.0430176	0.107088	-0.426887	-0.663861	0.00809205	0.409936	0.271064	-0.183434	-0.110721	-0.386485	-0.412425
CLTB	-0.62994	0.243482	0.158777	0.129098	0.449266	0.459882	0.674982	0.575745	0.132589	0.744695	0.26375	1.36337	0.297745	-6.64386	0.42422	-0.306404
ANXA4	0.120295	0.0821797	-0.00769193	-0.152414	0.187364	0.233223	0.114489	0.0622775	0.430763	0.319162	0.518635	0.408736	0.415716	0.430842	0.237485	0.19643
CNP	0.0786542	0.0799906	-0.0593849	-0.0479898	-0.439784	-0.499782	-0.189447	-0.452704	-0.224989	-0.253494	-0.307809	-0.209507	-0.526912	-0.425308	-0.66784	-0.4575
HMOX1	-0.0951592	0.397244	-0.399558	0.0408938	0.240329	0.799501	0.71162	-0.269928	-0.516727	-0.169609	-0.26658	-0.210051	0.961798	1.24869	0.0583263	0.374289
DLD	0.069822	0.0484519	0.0165439	-0.0820338	0.0299325	-0.130164	-0.1335	-0.124966	-0.253362	-0.219511	-0.366689	-0.196214	-0.548863	-0.47044	-0.46098	-0.474401
HNRNPA1;HNRNPA1L2	1.12205	-6.64386	0.882398	-6.64386	1.94693	1.36797	-6.64386	1.07705	-6.64386	0.896474	-6.64386	-6.64386	1.52629	1.88504	2.13545	1.80435
HNRNPA1	-0.0236313	0.0446725	0.0139893	0.021556	-0.0870555	0.0054458	0.0814644	0.145924	0.160788	0.237002	0.217601	0.184397	0.0672962	0.141057	0.299598	0.170851
SNRPA1	-0.00574407	0.0470178	0.0123775	0.00321384	0.322014	0.327549	0.164647	0.160492	0.181689	0.28079	0.16057	0.0988195	0.351404	0.209806	0.25771	0.142639
CTSH	0.699608	0.204334	-0.648359	-0.676279	0.234939	0.142445	0.67768	1.04364	2.02601	1.61994	1.91711	1.58255	-1.07702	-6.64386	-1.08274	-1.24968
COX6C	-0.0283281	-0.200015	0.215477	0.0395805	0.0869768	-0.197355	-0.204249	-0.39844	0.0033178	0.164677	0.198046	-0.192318	-0.808184	-0.152226	-0.509604	-0.30492
TACSTD2	0.334324	0.320588	-0.445381	-0.32919	-0.159186	0.025105	-0.0908633	-0.363157	-0.365926	-0.434189	-0.401587	-0.416065	-0.354376	-0.718884	-0.704024	-0.902331
PARP1	-0.0700479	-0.0315352	0.032545	0.11929	0.151097	0.100155	0.118179	0.0512957	-0.065708	0.032679	-0.0850938	-0.0321519	0.186104	0.182533	0.11651	0.164738
POLA1	-0.0690015	-0.163994	0.169822	0.096575	0.0701628	0.505331	0.248676	0.475313	0.450519	0.205489	0.332176	0.310502	0.0354779	-0.028453	0.35484	0.0192817
IFIT2	0.334858	0.195526	0.143345	-0.918272	-0.161527	0.128012	-6.64386	0.0283341	-0.378923	0.146761	1.31224	-6.64386	0.775732	-6.64386	1.80204	1.26864
IFIT1	0.139934	0.0448281	-0.00303886	-0.138141	-0.217259	0.113151	-0.210406	-0.184694	-0.0352408	0.171021	1.57483	1.26848	0.163071	0.246901	0.552219	0.253242
ALOX5	-1.50923	-6.64386	1.07392	0.654034	-6.64386	0.319557	-6.64386	-1.32518	2.29998	2.36943	1.22997	1.36384	-6.64386	-0.194819	-6.64386	0.508151
UCHL1	0.00832555	0.339886	-0.228337	-0.128255	-0.613877	-0.163691	-0.00371613	0.206925	-0.311957	-0.177843	-0.662958	-0.39303	-0.300414	-0.050883	0.283059	0.144953
LTA4H	0.096053	0.108211	-0.170701	0.00698415	-0.228346	-0.181903	-0.21063	-0.242279	-0.140567	-0.0268717	-0.214394	-0.159918	-0.231937	-0.236725	-0.213008	-0.250562
ALDOC	0.0274345	0.0853576	-0.0473477	-0.0113881	1.27209	1.27546	0.986879	0.988554	0.373716	0.31522	0.268484	0.428632	0.680587	0.748513	0.348137	0.429349
C4A;C4B	0.0808835	0.0704632	0.1858	-0.331276	0.870208	0.96037	0.302438	-0.267964	0.124093	0.0796615	0.263488	0.154591	0.459647	0.954594	0.0812721	0.235479
H2AFV;H2AFZ	-0.0201036	0.13875	-0.095994	0.0246885	-0.318578	-0.26527	-0.136276	0.147215	0.0735758	0.013838	0.134749	-0.0287153	-0.344733	-0.643709	-0.0921207	-0.166318
HIST1H2AJ;HIST1H2AH;HIST1H2AG;H2AFJ;HIST1H2AD	0.154704	-0.346001	-0.764782	0.633666	-2.3326	-1.95987	-0.340313	-0.757067	-0.729317	0.408666	-0.875135	0.39152	-1.61556	-1.09805	-1.23614	-0.699266
UQCRFS1P1
JMJD7	1.32193	0.604065	-6.64386	-6.64386	-6.64386	0.521857	-6.64386	-6.64386	0.212451	-6.64386	-6.64386	-6.64386	0.977025	-6.64386	-6.64386	0.818497
ZNF701;ZNF888;ZNF320;ZNF468;ZNF765;ZNF813;ZNF28;ZNF761	0.420863	0.345727	-0.337333	-0.646162	-0.0244162	-2.65769	0.163761	0.423258	-6.64386	-6.64386	-6.64386	-6.64386	-0.562501	-6.64386	-0.360611	0.0180287
TRAPPC2B;TRAPPC2	-0.595815	-6.64386	1.42834	-0.56287	-6.64386	-0.770601	-0.596124	-0.637514	-6.64386	-6.64386	-6.64386	-6.64386	-6.64386	-6.64386	-6.64386	-6.64386
RAB34	-0.0542118	0.0552243	0.046587	0.00725317	0.248944	-6.64386	0.200713	0.0084995	0.246981	0.489505	0.212787	0.0493992	-0.0573379	-6.64386	-0.276758	-6.64386
SMIM13	-6.64386	0.137381	1.16118	-0.527621	1.45381	-6.64386	1.20267	1.0882	1.37097	0.490003	-6.64386	-6.64386	1.68385	0.294608	-6.64386	0.474616
SULT1A4;SULT1A3	-0.251832	-0.0921763	-0.0673785	0.387024	-6.64386	-0.046144	0.0620563	-0.00694853	-6.64386	0.551445	0.28563	1.07981	-6.64386	-6.64386	-6.64386	0.436775
HSPA1A;HSPA1B	0.147863	0.121791	-0.106564	-0.127856	0.250898	0.131261	0.146741	0.096263	0.690458	0.614069	0.488843	0.393809	0.163567	0.0772163	0.0559083	0.0301984
U2AF1	-0.0432862	0.0803406	-0.0785262	0.0912135	-0.399425	-0.168914	0.0684779	-0.0112823	0.229181	0.266498	0.0960073	0.297076	0.0531958	-0.0157251	0.0321768	0.148412
CBS	0.323713	0.519609	-0.441599	-0.692998	-2.71163	-2.38962	-2.97522	-2.84563	-1.61848	-1.43801	-1.13471	-0.641363	-1.31936	-3.12652	-1.32658	-1.83836
FDX1	-0.134466	-0.00258384	0.209554	-0.0373375	-1.07195	-0.578595	-0.247955	0.029408	-0.579867	-0.987593	-0.536156	-0.678645	-0.858459	-0.288494	-0.388239	-0.767361
TROVE2	0.0296703	0.149835	-0.0243477	-0.110116	-0.145976	-0.145164	-0.404993	-0.182936	-0.125796	-0.092689	-0.0918188	-0.216119	-0.0552271	-0.16736	-0.0769328	-0.144171
GAA	0.103815	0.358891	-0.225479	-0.272929	-0.363003	-0.28524	-0.422443	-0.494597	0.313991	0.123496	0.266673	0.310486	-1.72641	-1.43141	-2.74823	-1.30136
RRAS	-0.0260185	-0.158918	0.19152	0.0288659	0.808704	0.873802	0.606962	0.65192	0.210626	0.0917192	0.326909	0.301213	0.611652	0.598855	0.574368	0.243633
HLA-C	0.141061	0.240766	-0.233432	-0.143922	-0.107527	0.032867	0.168751	-0.128533	0.28108	0.210478	0.433749	0.49119	0.034031	0.0484796	0.112014	-0.0357567
ARAF	0.0165633	0.0640241	-0.00100076	-0.0236086	0.656894	0.780059	0.00427147	0.521725	0.236991	0.0841419	0.182048	0.268492	0.264538	0.0805721	0.151573	0.0706164
HIST1H1E	0.0875329	-0.383077	0.13244	0.156399	-0.380073	-0.352558	0.341288	0.384251	0.639741	0.340838	0.980602	0.226134	-0.260695	-0.553832	-0.215489	-0.176215
DLAT	0.0516931	-0.021157	-0.0267977	0.0516931	0.00127163	0.0457608	0.00538088	-0.0494965	-0.397658	-0.420651	-0.55017	-0.487076	0.0757398	0.0173067	-0.0750353	-0.0986022
PTPRF	-0.0432212	0.0585596	0.262106	-0.270798	0.415861	0.309277	-0.202903	-0.00581024	-0.236832	-0.490139	-0.0397551	-0.15553	0.438935	0.26737	0.397109	0.288837
TXN	0.0110194	-0.142809	0.135097	0.0404189	-0.0193891	-0.0172712	0.185615	0.381124	0.270626	-0.153062	0.0697295	-0.191095	0.77561	0.817148	0.66448	0.627482
COX5B	0.130485	-0.145502	-0.0827742	0.133608	-0.0159536	-0.198066	-0.0260255	-0.532929	0.246111	-0.350586	0.00943284	-0.0494493	-0.658646	-0.438121	-0.634941	-0.355862
CTSA	0.030444	0.21436	0.00201754	-0.222489	0.639384	0.116935	-0.150883	0.119101	0.184918	0.0503987	-0.177474	-0.160955	-0.509634	-0.0803194	0.0440116	-0.145323
MGST1	-0.0100286	0.181192	-0.052505	-0.075754	-0.210907	0.0034076	-0.353654	0.188688	-0.390231	-0.170465	-0.266697	-0.243875	-0.39446	-0.376406	-0.373037	-0.365654
MAPT
MAPT
MAPT	0.036563	0.0633817	-0.393781	0.272965	-0.501655	-1.11856	-0.0733103	0.128833	-0.433637	-0.435403	-0.10191	-0.305636	-0.355165	-0.648551	-0.232665	-0.119048
PRKAR1A	-0.225004	-0.115222	0.162863	0.191133	0.0350087	0.00901249	0.120179	0.115643	-0.145914	0.0530688	-0.113523	-0.214205	0.0205226	-0.0834296	0.03243	0.0677099
ALPPL2;ALPP						inf	inf			inf	inf	inf
ESD	-0.128758	0.111247	0.0358181	0.0286854	-0.115146	-0.0862009	0.0911335	0.0283846	-0.166782	-0.127529	-0.15995	-0.0812163	-0.0658654	0.0182899	-0.0538922	-0.0954936
HSPD1	0.0572087	0.0279442	-0.0381868	0.0087921	0.193962	0.234093	0.110771	-0.00580273	0.0725087	-0.00925971	-0.105366	-0.165353	0.0452343	-0.0309809	-0.0171764	-0.083314
CLU	0.297499	0.341314	-0.0985176	-0.712914	-0.439875	0.129425	0.535843	-0.239073	-6.64386	-0.89964	-0.934301	-0.324225	-6.64386	-2.52497	-1.16456	-2.29714
HSPA5	0.0434139	0.045393	-0.0333967	0.000532392	0.0504048	0.108256	0.101199	0.0530808	0.00512868	-0.0887538	-0.068088	-0.151891	0.425246	0.383652	0.432283	0.430614
LAMC1	-0.278727	-0.187295	0.200572	0.248871	0.114714	0.16827	0.25593	0.127436	0.306276	0.099274	0.191122	0.0387427	-0.0964755	-0.0612843	0.353722	0.0336943
MYH3	-6.64386	1.03748	0.976264	-6.64386	0.271025	-6.64386	-6.64386	0.695566	-6.64386	-6.64386	1.21855	-6.64386	-6.64386	-6.64386	-6.64386	-6.64386
ACP2	0.101988	-0.00227393	0.0642068	-0.115889	-0.160884	0.311101	-0.0173069	0.566181	0.412452	0.271269	0.507872	0.352419	-0.616639	-0.989701	-6.64386	-0.47537
MAP2	0.250025	0.606121	-0.665616	-0.518305	1.05552	1.20676	0.518143	1.0008	-0.482119	-0.741506	0.155333	0.178274	-0.220194	0.176331	0.428976	-0.302038
HSPA8	-0.0384123	-0.0732955	0.0967898	0.0654598	0.0979022	0.0722107	0.111956	0.0955373	-0.0811108	-0.16605	-0.144219	-0.23514	-0.0355735	-0.0601463	0.0356419	-0.0326491
SLC2A1	0.133954	0.282258	-0.215448	-0.208681	-0.251182	-0.321422	-0.428841	-0.520084	-0.938593	-0.809713	-0.69303	-0.767454	-0.409555	-0.602719	-0.345229	-0.377478
EPB41	0.230771	0.374161	-0.553318	-0.169743	0.086631	0.297778	0.124397	-0.320246	0.147579	-0.0406025	-0.022711	-0.427239	-0.521676	-0.210029	-0.0618147	-0.167284
UMPS	0.0323454	-0.00347379	-0.0213222	0.0487975	0.0530887	-0.0566361	0.0994685	-0.0651024	0.152941	0.2616	0.0469941	0.155905	0.13464	0.130585	0.187352	0.133071
UMPS	-6.64386	-6.64386	2.0036	-6.64386	-6.64386	-6.64386	-6.64386	-6.64386	-6.64386	-6.64386	-6.64386	-6.64386	-6.64386	-6.64386	-6.64386	-6.64386
PDHB	0.163945	0.113772	-0.14208	-0.102546	0.0718475	0.00380538	0.0558931	-0.0288485	0.0130192	-0.00233553	-0.0479367	-0.0467362	-0.174985	-0.235122	-0.173267	-0.184224
DBT	0.0667006	0.061945	-0.488637	0.305809	-0.755447	-0.43237	-0.24119	-0.742968	-0.140988	0.0811983	-0.123791	-0.0931067	0.0551947	-0.583598	-0.391199	-0.416149
PYGB	0.11659	0.0633013	-0.0587257	-0.0726881	-0.752083	-0.790194	-1.07699	-0.922708	-0.768798	-0.670925	-0.794087	-0.804858	-0.587145	-0.511788	-0.501213	-0.503529
PYGM
RALA	0.0967287	-0.131434	0.0104527	0.0710199	-0.432615	-0.194139	-0.156746	-0.247734	-0.406715	-0.306016	-0.267842	-0.188981	0.0396832	0.282878	-0.07828	0.0272983
RALB	0.0187716	-0.0438004	-0.0657259	0.139264	0.165431	0.217951	-0.150979	-0.129832	-0.0501282	-0.207636	-0.47839	-0.0926245	-0.125077	-0.00935739	-0.16473	-0.16885
[truncated: 5,441 more rows]
