# Supplementary material for: Macropinocytosis mediates resistance to loss of glutamine transport in triple-negative breast cancer
Source: EMBO J. 2024 Oct 17;43(23):5857–82. doi: 10.1038/s44318-024-00271-6 (PMC11611898; doi:10.1038/s44318-024-00271-6)
Supplement: Supplementary file 4 — Dataset EV2 [file 44318_2024_271_MOESM4_ESM.xlsx]

## Sheet: Legend
Dataset EV2: RNA-sequencing data, relates to Figure EV4
RNA-seq data were normalised and log2-transformed, and a pseudocount of 0.1 was applied in DESeq2 v1.26.0 software. DESeq2 was also used to select differentially expressed genes (‘DEGs’) HCC1806 WT and each HCC1806 ASCT2 knockout clones (KO and K1-K6) (n=2 biological replicates).

## Sheet: in
Gene name	WT_1	WT_2	KO_1	KO_2	K1_1	K1_2	K2_1	K2_2	K3_1	K3_2	K4_1	K4_2	K5_1	K5_2	K6_1	K6_2	Ctrl_1	Ctrl_2	KD_1	KD_2
Phenotype	WT	WT	ASCT2 KO	ASCT2 KO	ASCT2 KO	ASCT2 KO	ASCT2 KO	ASCT2 KO	ASCT2 KO	ASCT2 KO	ASCT2 KO	ASCT2 KO	ASCT2 KO	ASCT2 KO	ASCT2 KO	ASCT2 KO	shCtrl	shCtrl	shASCT2	shASCT2
MIR1302-2HG	1	1	2.83658	1	1	1	1	1	1	1	1	1	1	1	1	1	1	1	1	1
FAM138A	1	1	1	1	1	1	1	1	1	1	1	1	1	1	1	1	1	1	1	1
OR4F5	1	1	1	1	1	1	1	1	1	1	1	1	1	1	1	1	1	1	1	1
AL627309.1	0.436039	1.56396	0.616372	0.264656	0.230212	0.553205	0.275463	1.93406	0.563625	0.516318	0.443589	0.434959	0.393515	1.25267	0.254121	0.452649	1.74905	0.250946	0.876398	7.87422
AL627309.3	1	1	1	1	1	1	1	1	1	1	1	1	1	1	1	1	1	1	1	1
AL627309.2	0.692563	1.30744	0.536934	0.862659	0.675944	0.599763	1.07689	0.443587	2.36629	1.11547	1.04413	2.77154	0.993905	1.22309	0.673043	1.30216	0.631946	1.36805	1.91824	0.73897
AL627309.4	0.746661	1.25334	0.746661	0.746661	1.30322	0.746661	0.746661	0.746661	0.746661	0.746661	0.746661	0.746661	0.746661	0.746661	0.746661	0.746661	1	1	1	1
AL732372.1	1	1	1	1	1	1	2.08848	1	1	1.97152	1	1.76591	1.99176	1.94415	1	1	1	1	1	1
OR4F29	1	1	1	1	1	1	1	1	1	1	1	1	1	1	1	1	1	1	1	1
AC114498.1	1	1	1	1	1	1	1	1	1	1	1	1	1	1	2.85335	1	1	1	1	1
OR4F16	1	1	1	1	1	1	1	1	1	1	1	1	1	1	1	1	1	1	1	1
AL669831.2	1	1	1	1	1	1	1	1	1.81831	1	1	1	1	1	1	1	1	1	1	1
LINC01409	0.506553	1.49345	1.11502	1.04087	0.536184	1.25668	1.28402	1.48935	0.609923	0.948268	0.611507	1.90815	0.674322	1.08979	1.09755	1.05961	1.24566	0.754338	1.52991	1.95857
FAM87B	0.269224	1.73078	1.25813	0.54021	0.670583	1.55918	0.562269	0.835155	0.930151	1.83857	0.693372	1.09403	1.07024	1.03179	1.76612	1.57865	1.27553	0.72447	1.7707	1.96689
LINC00115	0.65123	1.34877	0.758148	0.615735	0.786784	0.99863	0.990837	1.28209	1.0208	0.796184	0.584463	1.27467	1.11431	0.969361	0.858721	0.433012	1.34133	0.658674	2.28684	4.4536
FAM41C	1	1	1.91829	1	1	1	1	1	1.81831	3.91457	1	1.76591	1	1	1.92667	2.62124	1	1	1.85139	2.96406
AL645608.6	0.424235	1.57577	1.20337	0.851245	0.740458	2.79567	0.886004	3.09955	2.85432	3.72147	1.09259	2.37379	1.26571	0.424235	1.21049	4.20705	1.17364	0.826358	1.23804	0.399116
AL645608.2	0.11814	1.88186	1.85393	0.355966	0.470385	2.09932	0.889696	2.84987	1.66494	1.83978	1.51406	4.18995	0.352472	1.23357	0.665527	3.3742	1.03841	0.961595	2.25762	1.96689
AL645608.4	1	1	1	1	1	1	1	1	1	1	1	1.76591	2.98351	1.94415	1	1	1	1	1	1
LINC02593	0.334992	1.66501	2.80034	1.46156	0.739411	2.38901	1.0479	3.04977	1.88038	1.88351	2.79339	3.83046	1.37251	1.83239	3.20985	7.75053	0.948648	1.05135	3.1759	2.11268
SAMD11	0.354223	1.64578	2.02546	0.82065	1.31744	2.58081	1.19484	3.041	2.47678	1.46702	2.70694	2.28956	2.30558	2.6589	2.83715	6.15618	1.52662	0.47338	2.33778	4.34309
NOC2L	1.30709	0.692914	0.8838	1.18762	1.19581	0.893064	0.8632	0.521946	1.01206	0.930307	0.95542	0.744364	1.04309	0.624871	0.982047	0.655009	0.877318	1.12268	0.899481	0.919613
KLHL17	0.723224	1.27678	0.688572	0.95891	0.83972	1.19974	0.84301	0.843087	1.39347	0.915894	1.01957	0.933806	0.865295	0.920935	1.17343	1.35195	0.973024	1.02698	0.763198	0.780296
PLEKHN1	1.07036	0.929639	0.8957	1.11772	0.889356	1.24569	0.86021	0.520208	1.45282	0.923879	1.4995	1.32359	0.887488	0.837732	1.00746	1.12838	0.890882	1.10912	0.917799	0.711699
PERM1	1.13747	0.862527	0.628086	1.04566	0.543287	1.20897	0.971856	0.638385	1.38458	0.975717	1.36239	1.27078	0.853147	0.780089	1.19795	1.19764	0.972304	1.0277	0.742171	1.08403
AL645608.7	0.297422	1.70258	0.716366	0.899669	0.16507	0.818386	0.527067	2.7374	0.315816	0.285712	0.626384	1.60703	1.25392	2.35181	0.852962	2.33154	1.4743	0.525703	0.92175	1.04145
HES4	0.535398	1.4646	0.989879	0.652737	0.502924	1.25493	0.457171	1.40344	0.54297	0.628317	0.863782	0.873495	1.00371	1.54894	1.07	2.54736	1.11356	0.886443	1.02396	0.808192
ISG15	1.1012	0.898801	0.818876	1.30002	1.15044	1.20515	0.803489	1.22097	1.0869	1.40991	1.01115	0.815354	1.36114	1.16533	1.02746	1.1595	0.87982	1.12018	0.739652	0.664983
AL645608.1	0.431513	1.56849	0.692068	0.24398	1.15329	2.19231	0.509547	3.5776	0.643283	1.66618	0.820545	1.36518	1.93776	5.54215	1.37443	2.02395	1.55456	0.445442	1.13777	0.570526
AGRN	0.776154	1.22385	1.27515	0.934261	0.646518	1.14062	1.40337	1.94068	1.17832	1.02254	1.5572	1.38038	1.02158	1.55719	1.28068	1.94878	1.09967	0.900334	0.717572	0.700752
AL645608.8	0.881118	1.11888	0.982662	0.453724	0.660595	1.40725	0.721222	0.996565	1.03363	1.13048	1.12674	1.36886	1.20061	0.964858	0.903447	0.985658	0.779227	1.22077	0.838247	0.566315
RNF223	0.721183	1.27882	1.92099	1.44006	0.850055	1.53257	1.45671	1.07917	1.26253	1.30118	2.49444	2.10952	2.4105	1.75836	3.11982	1.89757	1.07995	0.920052	0.948112	0.563458
C1orf159	0.821704	1.1783	0.795454	0.753168	0.578785	1.19331	0.817515	1.07492	1.003	0.929336	1.02266	1.06376	1.05037	0.957368	1.03197	0.988709	1.00162	0.998384	0.915764	0.963732
LINC01342	1	1	1	1	1	1	1	1	1	1	1	1	1	1	1	1	1	1	1	1
AL390719.2	0.269499	1.7305	0.885569	0.590588	0.452481	0.868199	0.915875	1.50169	0.778478	0.438995	0.963296	1.28279	0.582133	0.952712	0.893518	1.18602	0.787373	1.21263	1.27584	0.710367
TTLL10-AS1	1.27762	0.722376	0.722376	0.722376	0.722376	0.722376	0.722376	0.722376	0.722376	0.722376	0.722376	0.722376	0.722376	1.40441	0.722376	1.30795	0.726542	1.27346	1	1.1308
TTLL10	0.269224	1.73078	1.25813	0.54021	0.871262	0.269224	0.269224	0.55219	0.269224	0.792341	1.11752	1.30023	0.803234	1.03179	2.51457	0.923939	1.35505	0.644949	1.3221	0.791061
TNFRSF18	0.174356	1.82564	0.355164	0.0446688	0.0590269	0.0858566	0.0309615	0.0304065	0.0269563	0.0148249	0.283417	0.310044	0.0148249	0.0848102	0.0423007	0.171051	1.20478	0.795221	0.30909	0.302515
TNFRSF4	1.43459	0.565406	2.64223	2.84183	1.40831	1.46843	0.565406	1.15967	1.49076	1.66402	2.34693	1.86456	1.6869	0.565406	1.08935	1.48206	1.29894	0.701057	0.539713	1.98203
SDF4	0.967873	1.03213	1.03664	1.09018	1.03631	0.93576	1.0313	0.985011	1.04826	0.888101	1.21947	1.08439	1.20415	1.05649	1.11446	1.22717	0.942701	1.0573	0.945131	0.865998
B3GALT6	0.78205	1.21795	1.25464	1.04646	0.771405	1.30822	1.04654	1.28079	1.24125	1.34965	1.3542	1.16416	0.68743	0.845445	0.955627	1.6112	0.858354	1.14165	1.21651	1.08693
C1QTNF12	0.740578	1.25942	1.1038	0.570018	0.767025	1.06866	0.611293	0.724799	2.58785	1.10296	1.45183	1.22046	0.50012	1.66819	2.22199	1.13489	0.858356	1.14164	0.704092	0.682415
AL162741.1	0.829451	1.17055	0.764371	1.84277	0.507047	1.17894	1.31146	1.70127	2.7023	0.796883	1.64676	1.29497	1.6168	2.31777	1.33542	3.17386	0.855169	1.14483	0.759529	0.6222
UBE2J2	1.1505	0.849498	0.825932	0.814795	0.892298	0.996557	0.793834	0.908163	0.924838	0.942131	0.965838	0.843385	1.04237	0.905311	1.0269	1.00568	0.938411	1.06159	1.10828	1.01007
LINC01786	0.269224	1.73078	1.25813	0.811196	1.07194	1.34418	1.14836	4.5137	3.35355	0.530783	3.45033	2.33124	1.33724	1.79436	0.768191	2.23337	1.29894	0.701057	0.999222	2.96406
SCNN1D	0.276205	1.7238	0.441279	0.20425	0.674132	1.04217	1.69106	3.13142	1.34363	0.660504	2.89786	2.92334	1.21068	2.81987	1.13568	1.88113	1.11023	0.889774	0.454343	1.09934
ACAP3	0.854199	1.1458	0.733683	1.04417	0.864593	1.18975	0.828642	1.06694	0.903633	0.773443	1.14521	1.02325	1.39609	1.02798	1.33798	0.990713	1.00102	0.998979	0.707948	0.66012
PUSL1	1.21552	0.784481	1.00415	1.20734	1.14916	1.04971	1.01492	0.833158	1.08641	0.906592	0.930562	0.71613	0.86585	0.635855	0.858871	0.806162	0.844264	1.15574	0.919878	0.982065
INTS11	0.950321	1.04968	0.913688	0.918983	0.791096	1.18291	1.16141	1.1207	1.37448	1.14986	1.16154	1.07011	1.14249	0.996873	1.05851	1.24766	0.942956	1.05704	0.901982	0.866929
CPTP	1.00655	0.993454	0.723268	0.956195	0.661452	0.858517	0.838539	0.854147	1.11119	1.0235	1.02316	0.791163	1.21855	0.936923	1.0096	1.12643	0.934613	1.06539	1.07498	0.853314
TAS1R3	0.811715	1.18828	1.78879	3.86201	2.22763	1.85275	2.75746	5.69981	2.41423	2.18475	2.83995	2.0351	4.12725	5.15271	4.17386	3.43187	1.11023	0.889774	0.672016	2.97901
DVL1	1.05498	0.945015	1.44747	1.20866	1.20746	1.50418	1.25009	0.815024	2.24084	1.57758	1.56383	1.04989	0.896103	0.884183	1.03114	0.872076	0.915465	1.08454	1.07135	1.00183
MXRA8	0.883949	1.11605	1.30934	2.7401	0.676712	3.1558	2.25216	6.36159	1.47048	1.81715	1.60908	3.89987	1.24964	1.57527	2.97777	2.74169	0.743028	1.25697	1.74178	1.5211
AURKAIP1	1.04988	0.950124	0.813298	1.00607	1.02284	1.0298	0.864244	0.721384	0.937774	0.791531	0.923956	0.726595	0.920117	0.803143	0.914671	0.767502	0.878381	1.12162	1.16828	0.979109
CCNL2	0.567909	1.43209	0.914051	0.672542	0.432662	1.08801	0.703702	1.362	0.887471	0.933195	0.820455	1.02311	0.7448	0.976812	0.851466	1.5385	0.930062	1.06994	0.7955	0.803974
MRPL20	1.1813	0.818697	0.845476	1.12237	1.15142	0.939389	0.856562	0.656797	0.869218	0.873001	0.842903	0.794772	0.973453	0.603604	0.973338	0.876827	0.821251	1.17875	1.07867	0.916836
AL391244.2	1.15115	0.848854	0.84902	1.0286	0.4702	0.540907	1.66451	1.12553	1.76596	1.24288	1.54081	1.7736	1.67322	1.25756	1.56677	1.62555	1.08358	0.916417	1.64176	3.57844
ANKRD65	0.946432	1.05357	0.263458	0.1609	0.296995	0.425111	0.805414	0.671851	0.889965	0.891489	1.10894	0.833516	0.267169	0.405729	0.936512	1.59803	0.990704	1.0093	0.998323	1.09148
AL391244.1	0.941818	1.05818	1.33133	0.571641	2.19608	0.512389	1.52526	0.584317	0.518015	0.838441	0.509301	1.59408	3.39283	0.822846	0.812885	0.74676	1.56126	0.43874	0.520273	3.94609
TMEM88B	0.595737	1.40426	0.595737	0.595737	0.595737	0.595737	0.595737	1.84802	0.595737	0.595737	1.06501	1.5083	0.595737	0.595737	1.69984	0.595737	0.726542	1.27346	1	1.1308
LINC01770	0.370219	1.62978	0.978202	0.841404	0.833442	2.38237	1.57639	3.50943	2.43612	1.83623	3.17732	2.1332	1.03972	2.3833	2.731	3.94232	0.855169	1.14483	0.998785	1.85906
VWA1	1.11034	0.889658	0.540961	0.885363	0.651199	0.830027	0.688572	0.586539	0.599014	0.649709	0.788387	0.821751	0.933595	0.868206	1.06666	1.24388	0.936184	1.06382	0.679381	0.63815
ATAD3C	0.791714	1.20829	0.658938	0.365967	0.202039	0.275475	0.348318	0.415398	0.395806	0.37439	0.516215	0.641483	0.244064	0.283356	0.536008	0.738996	1.01182	0.988182	0.66606	0.919269
ATAD3B	1.01161	0.98839	0.859561	0.852068	0.751072	1.06388	0.782052	0.793629	1.10343	0.921109	0.988696	0.835433	1.05501	0.628794	0.724419	0.831423	0.746382	1.25362	1.07321	0.872933
ATAD3A	1.22104	0.778963	1.20753	1.12735	1.09741	0.945213	1.0337	0.658145	1.20776	1.09184	1.01436	0.789231	1.00854	0.642222	0.692587	0.665779	0.854317	1.14568	1.09446	0.884842
TMEM240	0.369836	1.63016	0.420059	0.337076	0.278647	0.379877	0.842482	1.40525	0.569595	0.329241	0.640608	0.625968	0.999458	1.27373	0.941212	0.837346	1.161	0.838998	0.704092	1.41262
SSU72	0.919542	1.08046	1.05446	0.843021	0.934973	0.942227	0.901303	1.01406	1.08361	0.966167	1.18312	1.02295	1.02877	0.978237	0.834577	1.11277	0.931308	1.06869	1.18983	1.07104
AL645728.1	1.0368	0.963205	2.2848	0.819923	1.32239	1.38756	0.408625	1.69706	1.74615	0.805614	0.730507	0.721594	1.62439	0.79443	1.92327	1.73358	0.602932	1.39707	2.57229	1.09934
FNDC10	0.597495	1.4025	1.28811	0.772209	0.48802	0.890205	0.824797	0.861043	1.16829	1.11813	0.78872	0.792821	0.617864	0.617331	0.392671	0.816533	0.979133	1.02087	1.28278	0.926438
AL691432.2	0.857294	1.14271	0.847189	0.758101	0.473257	0.990111	0.909215	1.47248	0.825723	0.773114	1.70222	1.28705	0.72652	0.71241	0.835343	0.970821	1.15038	0.849624	2.41733	2.61952
MIB2	0.712246	1.28775	1.11622	0.820722	0.667819	1.34928	1.03812	1.1577	1.31841	1.05678	1.57579	1.30832	0.953639	1.1694	1.13923	1.427	1.0163	0.983705	0.920765	0.895033
MMP23B	0.736256	1.26374	2.32762	1.2543	0.416283	2.74327	0.416283	1.29134	1.43823	2.84286	1.72794	2.64813	2.06769	0.416283	0.802042	4.46565	1.03841	0.961595	1.3136	1.96689
CDK11B	1.0793	0.9207	0.886492	0.951815	0.848296	0.76438	0.933111	0.861309	0.950625	0.786728	0.890864	0.817951	1.17822	0.785767	1.05296	0.982586	0.983718	1.01628	1.63711	1.57658
FO704657.1	1	1	1	1	1	2.59712	1	5.20415	1.81831	1.97152	1.78772	4.82955	2.98351	4.77662	1	3.43185	1.15034	0.849662	1.19169	1.51248
SLC35E2B	0.888414	1.11159	0.860921	0.817212	0.748449	1.26027	1.06318	1.75978	1.349	1.10523	1.38878	1.32343	1.46644	1.60183	1.60075	2.37619	0.997212	1.00279	1.01235	0.890813
CDK11A	0.85907	1.14093	0.838729	0.919031	0.799989	0.882224	0.958953	0.892641	1.28667	1.04789	1.00813	1.16793	1.11067	1.08154	1.38587	1.39581	0.994262	1.00574	1.27379	1.19712
SLC35E2A	0.636067	1.36393	0.877819	0.769068	0.642985	1.08347	1.23738	1.48716	1.57902	1.26565	1.38352	1.51171	1.54156	1.67294	1.93181	2.59192	1.078	0.921999	1.24123	1.45706
NADK	0.974426	1.02557	1.27146	1.00485	1.09428	1.13452	1.07985	1.182	1.24492	1.1635	1.15474	0.981194	1.18669	0.966872	1.04417	1.23406	0.952759	1.04724	0.765071	0.743947
GNB1	1.13928	0.860725	1.09757	1.226	1.28368	1.1092	1.32221	1.10686	1.37109	1.13584	1.23913	1.05615	1.15239	1.04707	1.35573	1.18362	0.967933	1.03207	0.97921	0.898118
AL109917.1	0.574084	1.42592	1.51686	0.978019	1.05044	0.843001	1.73783	1.68922	1.91828	1.58598	2.37008	2.81066	0.96842	0.324591	1.22696	1.37707	0.469671	1.53033	6.10837	2.71806
CALML6	0.164218	1.83578	0.616618	0.164218	0.164218	1.08219	0.87921	3.09842	0.567363	0.802388	0.681651	2.55397	0.164218	0.319266	0.316395	0.164218	0.570526	1.42947	2.70279	1.96689
TMEM52	0.995571	1.00443	1.20983	0.634528	0.638533	1.21883	0.867947	0.486083	1.15735	1.1477	1.12067	0.790356	0.443287	0.520346	0.303792	0.350843	1.14187	0.85813	0.805468	0.789664
CFAP74	0.166996	1.833	1.21018	0.355583	0.125821	1.18	1.0952	2.17421	1.53862	1.57187	1.60237	2.37188	0.250906	0.956687	0.378186	0.951366	1.14355	0.856451	1.65458	0.760157
AL391845.2	0.370853	1.62915	0.370853	0.370853	0.370853	0.370853	0.370853	0.370853	0.674326	0.370853	0.370853	0.654894	0.73865	1.07114	0.370853	1.57334	0.399116	1.60088	9.51395	2.20795
GABRD	0.320423	1.67958	0.584139	0.632721	0.488966	1.52301	0.335433	0.905176	1.04392	1.14825	0.945888	1.9458	0.468598	0.301385	0.151514	0.333628	0.826039	1.17396	1.5777	0.629424
AL391845.1	0.746661	1.25334	1.43231	0.746661	0.746661	0.746661	1.55938	2.3162	0.746661	0.746661	0.746661	1.31853	1.48717	1.45162	0.746661	0.746661	1	1	1	1
PRKCZ	0.927472	1.07253	1.22078	0.921935	1.03574	1.20943	1.29094	1.43038	1.13035	1.02119	1.10226	1.12658	0.79019	1.05626	1.14353	1.36456	1.00819	0.991811	0.951977	0.917347
AL590822.2	0.811715	1.18828	0.907464	2.89598	0.558379	1.3418	1.7128	2.00113	1.36707	1.87394	1.07593	0.809968	2.22358	0.924015	1.8022	3.17254	1.36288	0.637124	0.754244	2.41666
PRKCZ-AS1	0.571451	1.42855	0.781033	0.682667	0.786799	1.33751	1.84359	2.16738	1.80938	1.18168	0.985734	1.67368	1.23374	1.8431	1.18083	1.81555	1.21326	0.786737	0.615652	1.15786
FAAP20	0.804918	1.19508	0.965533	0.974312	0.809015	1.05077	0.962821	0.902289	1.01637	0.954363	1.08338	0.996979	0.98834	0.997155	0.846499	1.1418	1.01259	0.987414	0.954846	0.937848
AL590822.1	0.595737	1.40426	0.595737	0.595737	0.595737	1.07147	0.595737	0.595737	0.595737	0.595737	1.06501	1.96458	0.595737	0.595737	0.595737	0.595737	1	1	1	1
SKI	1.14277	0.857229	1.12914	0.916435	0.692275	0.792241	0.845666	0.947096	1.11607	1.09599	1.00602	0.934213	0.85267	0.839507	0.809748	1.03308	1.10239	0.897608	0.901827	1.02706
MORN1	0.584196	1.4158	1.61294	0.92047	0.527669	1.46277	1.9328	1.78935	1.44708	1.46073	1.69976	1.87037	1.59518	1.9856	1.26714	1.90225	0.911588	1.08841	1.55676	1.1003
RER1	0.957155	1.04285	0.811268	0.856587	0.841707	0.913403	0.799918	0.876448	0.898983	0.912277	0.844708	0.892459	1.09001	0.957541	0.926802	1.02227	0.880163	1.11984	1.17296	1.02189
PEX10	0.964824	1.03518	1.11603	0.872941	1.1367	1.28301	1.48799	1.12077	1.47449	1.20328	1.39182	1.32047	1.04615	1.16211	1.06464	1.54934	0.953713	1.04629	1.56182	1.16408
PLCH2	0.189833	1.81017	0.224813	0.102229	0.138947	0.367258	0.286719	2.14651	0.733699	0.32612	0.802721	0.990943	0.241986	0.662656	0.810678	1.79788	1.19285	0.807154	0.555705	0.448423
AL139246.1	1	1	1	2.00654	1	1	1	1	1	1	1.78772	1	2.98351	1	1	1	0.469671	1.53033	1	0.306908
AL139246.4	0.746661	1.25334	0.746661	0.746661	0.746661	0.746661	0.746661	3.10097	0.746661	0.746661	0.746661	0.746661	0.746661	2.15659	0.746661	3.16769	1	1	1.85139	1
PANK4	1.01833	0.98167	0.760606	1.23137	1.35745	1.02511	0.819308	0.758816	1.05042	0.879406	1.16217	0.854839	0.841685	0.811062	1.29711	1.13488	0.916235	1.08377	0.751844	0.747755
HES5	0.842519	1.15748	0.226069	0.71095	0.381383	0.494288	0.374401	0.241713	0.310724	0.575823	0.303514	0.208111	1.63726	3.67842	1.75597	4.89439	1.46825	0.531745	1.276	1.13908
AL139246.5	1.01677	0.983228	0.403789	0.756984	0.828961	0.708664	0.692797	0.559642	0.899528	0.525439	1.03934	1.42536	0.854094	0.71673	0.605798	1.50229	1.02983	0.970174	4.95154	3.56015
TNFRSF14-AS1	0.620271	1.37973	0.464841	0.28703	0.869807	2.35232	1.47046	6.37574	3.22679	2.91573	4.29007	4.39203	2.3376	3.57721	3.11528	7.3069	0.407505	1.59249	3.2629	0.478237
TNFRSF14	0.466979	1.53302	0.491735	0.427677	0.438449	1.00049	0.490471	1.5067	1.057	0.734342	0.726334	0.92245	0.56942	0.591245	1.00117	2.24083	1.03312	0.966883	0.984591	0.941888
AL139246.3	0.645134	1.35487	0.364763	1.09906	1.18044	0.364763	0.761799	1.13152	1.85721	2.13664	0.364763	0.644138	1.08827	1.74233	1.37881	1.5475	1.29894	0.701057	0.999222	3.94609
PRXL2B	1.14678	0.853222	0.583595	0.739829	0.670393	0.722343	0.488018	0.635904	0.729968	0.764295	0.645269	0.649261	0.919615	0.848676	0.681266	1.22085	0.925556	1.07444	0.574379	0.600866
MMEL1	0.308849	1.69115	1.01595	0.121724	0.121724	0.70495	0.121724	1.65697	0.520158	0.831274	1.65588	1.05402	0.121724	1.15607	0.911316	3.47658	1.17364	0.826358	1.4773	0.399116
MMEL1-AS1	1	1	1	1	1	1	1	1	1	1	1	1	1	1	1	1	1	1	1	1
TTC34	0.810125	1.18987	1.46608	0.569556	0.197785	1.74216	1.22341	1.66164	1.22607	0.994049	2.16637	2.2831	0.338086	0.113318	1.68845	1.85862	1.57533	0.424668	1.06889	3.62224
AC242022.1	1	1	1	1	1	1	1	1	1	1	1	1	1	1	1	1	1	1	1	1
AL592464.2	1	1	1	1	1	1	1	1	1	1	1	1	1	1	1	1	1	1	1	1
AL592464.1	1.53552	0.464477	0.891	0.464477	0.810696	1.2063	0.970048	0.464477	0.464477	0.464477	0.464477	0.464477	2.76771	1.34155	0.464477	0.464477	0.399116	1.60088	1.85139	0.73897
AL589702.1	1	1	1	1	1	1	1	1	1	1	1	1	1	1	1	1	1	1	1	1
ACTRT2	1	1	1	1	1	1	1	1	1	1	1	1	1	1	1	1	0.726542	1.27346	1	0.570526
PRDM16-DT	1.27762	0.722376	1.38573	1.44948	0.722376	1.8761	0.722376	2.24087	1.90463	0.722376	0.722376	1.82893	0.722376	0.722376	2.7306	1.30795	1.29894	0.701057	0.539713	1
PRDM16	0.259595	1.7404	9.17726	1.32867	1.35025	4.48355	0.466303	3.69494	3.38972	7.84703	0.840491	2.95722	0.43791	0.978257	1.3709	2.05046	0.855169	1.14483	0.759529	1.24063
AL008733.1	1	1	1	1	1	1	1	1	1	1	1	1	1	1	1	1	1	1	1	1
AL590438.1	1	1	1	1	1	1	1	1	1	1	1	1	1	1	1	1	1	1	1	1
ARHGEF16	0.973009	1.02699	0.926211	0.880211	0.97864	1.07261	0.959267	0.659148	1.0324	0.971774	1.0733	0.920883	1.02761	0.836174	1.13437	1.00479	1.03439	0.965608	0.728551	0.763878
AL512413.1	1	1	2.83658	2.00654	1	2.59712	2.08848	3.10208	1.81831	6.82915	2.57544	3.29773	5.95878	1	1.92667	3.43185	1	1	1.85139	1.98203
MEGF6	0.265076	1.73492	1.13345	0.467716	0.253645	0.873654	0.564035	1.09035	0.779574	0.519687	0.942583	0.908019	0.936369	1.76719	1.06246	2.60173	1.27699	0.723011	0.732346	0.832985
AL513320.1	1.16753	0.832471	1.00177	0.353163	0.353163	1.48125	0.737572	0.353163	0.931156	0.69627	1.18774	1.43513	2.10442	0.686604	1.0077	0.639443	1.02775	0.972246	3.29677	3.3719
TPRG1L	0.990509	1.00949	0.911332	0.90803	0.892033	0.892644	0.908466	0.701422	1.01791	1.00751	1.0199	0.867586	0.963327	0.907209	0.935068	1.14608	1.01319	0.986806	1.02981	1.11121
WRAP73	0.938708	1.06129	0.692544	0.863514	0.936206	0.994696	0.7695	0.758096	1.02925	0.920654	0.994063	0.715311	0.759914	0.711994	0.859361	0.85606	0.91409	1.08591	0.682549	0.719188
TP73	0.658834	1.34117	0.716538	0.701132	0.457606	0.697722	0.630775	0.97774	0.509943	0.662916	0.881838	0.934227	1.24449	1.26596	0.952968	1.52428	1.17049	0.829514	0.37038	0.43896
AL136528.1	1	1	1	2.00654	1	1	1	1	1	1	1.78772	1.76591	1	1.94415	1	1	1	1	1	1
AL136528.2	1.43459	0.565406	0.565406	0.565406	0.986858	0.565406	0.565406	1.75393	0.565406	1.66402	0.565406	0.565406	0.565406	1.09924	1.08935	1.02373	1	1	2.70279	1
CCDC27	0.669307	1.33069	0.414855	0.18783	0.455207	0.425323	0.159401	0.155203	0.679561	0.509351	0.714431	0.724306	0.482118	0.919456	0.418302	0.734112	1.27586	0.724144	0.529786	0.425205
SMIM1	0.790325	1.20967	0.65286	0.482685	0.90697	1.26995	0.54298	0.788064	1.01071	0.811071	0.842283	0.723697	0.517269	0.493443	0.716611	1.37334	1.35854	0.641463	1.07612	1.59679
LRRC47	1.09653	0.903468	0.723959	0.836832	0.773039	0.76649	0.766824	1.07299	0.835691	0.850944	0.863196	0.833324	1.02681	0.859099	0.984948	1.15952	0.933033	1.06697	1.1602	1.03279
AL365330.1	0.859782	1.14022	0.706885	0.873685	0.675183	1.23588	1.17236	1.2499	0.997183	0.741571	0.536278	0.773944	0.97014	1.03131	1.41673	1.605	0.69292	1.30708	1.55532	0.85263
CEP104	1.01567	0.98433	0.97106	0.865975	0.847887	0.995004	1.05301	0.975742	1.30166	1.28619	1.20286	1.14075	1.03427	1.02025	1.0336	1.11802	0.929422	1.07058	1.0088	0.966629
DFFB	1.12125	0.878747	0.626541	0.736623	1.05012	0.820824	0.694469	0.693454	1.06994	1.12253	1.02456	0.82053	0.818417	0.650763	0.871568	1.0076	0.902245	1.09776	0.905548	0.769661
C1orf174	0.951583	1.04842	0.943361	1.0757	1.27874	1.24037	1.00337	0.840035	1.22619	1.16175	1.04588	0.918018	0.960017	1.04224	0.976309	1.06734	0.960111	1.03989	1.1088	1.08793
LINC01134	0.461248	1.53875	0.849524	0.913699	0.181788	0.762464	1.96264	0.946054	1.07434	1.24146	2.61616	1.99182	0.902947	1.03997	2.37175	2.09748	0.332846	1.66715	4.67529	0.63684
LINC01346	1	1	1	1	1	1	1	1	1	1	1	1	1	1	1	1	1	1	1	1
LINC01345	1	1	1	1	1	1	1	1	1	1	1	1	1	1	1	1	1	1	1	1
LINC02780	0.78924	1.21076	1.11565	0.959627	0.416688	1.00131	0.498593	1.24241	2.58305	1.16648	0.990962	0.970134	0.238735	0.238735	0.459965	0.625782	0.469671	1.53033	1	0.608302
AL805961.1	1	1	1	1	1	1	1	1	1	1	1	1	1	1	1	1	1	1	1	1
LINC01777	1	1	1	1	1	1	1	1	1	1	1	1	1	1	1	1	1	1	1	1
AL355602.1	1	1	1	1	1	1	1	1	1	1	1	1	1	1	1	1	1	1	1	1
Z98747.1	1	1	1	1	1	1	1	1	1	1	1	1	1	1	1	1	1	1	1	1
LINC01646	1	1	1	1	1.7454	1	1	1	1	1	1	1	1	1	1	1	1	1	1	1
AJAP1	1.71736	0.282638	0.527445	0.793775	0.596837	0.302393	0.1748	0.0748995	0.258313	0.174395	0.270171	0.11879	0.0267388	0.0089622	0.0587924	0.0089622	0.626492	1.37351	0.705462	0.647304
BX005132.1	1	1	1	1	1	1	1	1	1	1	1	1	1	1	1	1	1	1	1	1
LINC02781	1	1	1	1	1	1	1	1	1	1	1	1	1	1	1	1	1	1	1	1
LINC02782	1	1	1	1	1	1	1	1	1	1	1	1	1	1	1	1	1	1	1	1
AL139823.1	1	1	1	1	1	1	1	1	1	1	1	1	1	1	1	1	1	1	1	1
Z98259.3	1	1	1	1	1	1	1	1	1	1	1	1	1	1	1	1	1	1	1	1
Z98259.2	1	1	1	1	1	1	1	1	1	1	1	1	1	1	1	1	1	1	1	1
Z98259.1	1	1	1	1	1	1	1	1	1	1	1	1	1	1	1	1	1	1	1	1
AL365255.1	1	1	1	1	1	1	1	1	1	1	1	1	1	1	1	1	1	1	1	1
NPHP4	0.968439	1.03156	0.991032	0.975325	0.933991	0.893899	1.1386	1.02572	1.04044	0.925558	1.54001	1.2608	0.926213	0.954796	1.14321	1.00223	1.02881	0.971188	0.856522	0.861857
KCNAB2	0.963502	1.0365	0.993444	1.00465	1.57259	1.06929	1.22036	0.719761	1.88342	1.42419	2.17332	1.32153	0.921581	1.16332	1.52689	1.03801	1.14655	0.85345	0.787389	0.921943
CHD5	0.327403	1.6726	1.56236	1.43596	0.443255	0.992782	0.0894961	1.16772	1.15417	1.71288	1.37626	1.66013	0.72848	1.09072	1.79032	1.90889	1.00837	0.991635	1.13095	0.648498
RPL22	0.868351	1.13165	1.05789	0.87377	1.21991	1.0821	0.949835	1.15008	0.869735	0.94849	0.882318	0.90378	0.796343	0.879346	0.941764	1.17031	0.935947	1.06405	1.14699	1.11824
AL031847.1	0.517131	1.48287	0.292389	0.586691	0.728281	0.525879	0.610648	1.21433	0.770919	0.860516	0.52271	1.41211	0.292389	0.56845	1.10524	1.24045	1.33998	0.660018	0.759529	1.69108
RNF207	0.280055	1.71995	1.18058	0.344974	0.340672	1.58821	0.473508	2.78454	0.693405	0.636116	0.851209	1.36327	1.1048	1.37555	0.721251	2.74018	1.11647	0.883531	0.959217	1.08312
ICMT	1.12119	0.878814	0.852654	1.01532	0.934866	0.78841	0.754566	0.694894	0.746739	0.763077	0.812027	0.663482	1.07772	0.874495	0.818797	0.818892	0.881235	1.11876	0.834954	0.761449
LINC00337	1.01677	0.983228	0.403789	0.756984	0.668645	0.708664	0.692797	0.33359	0.811529	0.94334	1.20876	0.931177	0.747443	0.310602	0.805103	0.717741	0.794549	1.20545	3.50391	0.531022
HES3	0.746661	1.25334	2.11796	0.746661	0.746661	0.746661	1.55938	0.746661	0.746661	0.746661	0.746661	0.746661	0.746661	0.746661	0.746661	0.746661	1	1	1	1
GPR153	1.69856	0.30144	0.387043	1.05986	0.64739	0.369146	0.681845	0.192049	2.34336	1.2726	1.12961	0.802832	0.468279	0.329849	0.497836	0.336842	0.919119	1.08088	0.442328	0.485539
ACOT7	1.40117	0.598831	0.471062	0.980636	1.02877	0.593118	0.593411	0.31793	0.839012	0.704736	0.71831	0.534139	1.02352	0.654391	0.790104	0.318375	0.880378	1.11962	0.81256	0.71366
AL031848.2	1	1	1	1	1	1	1	1	1	1	1	1	1	1	1	1	1	1	1	1
HES2	0.838151	1.16185	0.39451	0.404433	0.683107	0.998023	0.619605	0.352138	0.625964	0.575333	0.865323	0.9984	0.890594	1.642	1.66741	1.38626	1.31869	0.681312	0.705326	0.575728
ESPN	0.723599	1.2764	0.746747	0.49662	0.562475	0.948053	0.686788	0.632211	0.813175	0.570174	1.26318	1.08512	0.612902	0.91786	0.707981	0.971645	1.17844	0.821562	0.599092	0.626043
AL031848.1	0.24669	1.75331	0.473223	0.743298	1.53386	2.21666	0.515206	0.765251	0.650428	0.24669	0.635336	1.00246	0.491346	0.479604	0.932494	0.646633	1.29894	0.701057	1.45873	3.94609
TNFRSF25	0.830303	1.1697	0.337592	0.677097	0.611679	1.076	0.848088	0.851321	1.80933	1.35939	1.27829	1.22554	0.606608	0.924319	0.793999	0.893822	0.930236	1.06976	0.688039	0.886676
PLEKHG5	0.980313	1.01969	0.736095	0.867348	0.798733	0.882475	1.00922	0.721117	2.07371	1.33507	1.26718	0.952392	0.559209	0.634573	0.724727	0.757793	1.06887	0.931131	0.719683	0.710555
NOL9	1.18621	0.813789	0.849015	0.999339	0.576959	0.529512	0.843776	0.717456	0.794702	0.903989	0.964956	0.839576	0.954728	0.808225	0.9258	0.792149	0.972604	1.0274	1.02167	0.894301
TAS1R1	1.43459	0.565406	1.60382	0.565406	0.986858	0.565406	0.565406	0.565406	1.49076	1.11471	1.90155	0.998456	0.565406	1.63307	1.6133	1.02373	1.02775	0.972246	0.539713	1.1308
ZBTB48	1.04832	0.951683	0.807479	0.706891	0.825522	0.897533	0.960929	1.14903	0.878328	0.796847	0.938411	1.00595	0.963504	0.893637	1.20843	1.10534	0.940101	1.0599	0.833426	1.10925
KLHL21	1.15562	0.844378	1.25622	1.12447	0.861955	0.863415	0.735556	0.705069	1.18156	1.0723	1.03976	1.00774	0.949883	0.858175	0.936173	0.974065	0.977517	1.02248	0.977434	0.89858
PHF13	1.04986	0.950142	1.12589	0.773559	0.821714	0.710474	0.817881	0.916693	0.829573	0.626117	1.14954	0.966695	1.06238	1.04679	0.803699	1.47373	1.11041	0.889594	0.860874	0.849918
THAP3	1.01581	0.984188	0.888479	1.10796	1.66981	1.19596	1.01892	0.702826	1.42446	1.07553	1.50078	1.04017	1.15209	0.982241	1.16142	1.17449	0.932187	1.06781	0.863517	0.877848
DNAJC11	1.14804	0.851957	0.74186	0.721444	0.847991	0.902097	0.94564	0.769752	0.887148	0.915821	0.978827	0.837648	0.961302	0.73902	0.776235	0.944937	0.959484	1.04052	1.03381	0.945415
LINC01672	1	1	1	1	1	1	1	1	1	1	1	1	1	1	1	1	1	1	1	1
AL591163.1	1	1	1	1	1	1	1	1	1	1	1	1	1	1	1	1	1	1	1	1
CAMTA1-DT	0.746661	1.25334	1.43231	0.746661	2.9729	1.34291	0.746661	0.746661	1.96866	1.47206	2.51114	1.89041	0.746661	3.56651	4.20621	1.95717	1.04404	0.955961	1.23804	2.11527
CAMTA1	1.03167	0.968327	1.04861	1.03292	1.0494	0.979547	0.997913	0.904685	1.12366	1.15467	0.988407	0.980238	0.754842	0.821838	0.826912	0.969006	0.950496	1.0495	0.977472	0.802934
AL512330.1	1	1	1	1	1	1	1	1	1	1	1	1	1	1	1	1	1	1	1	1
CAMTA1-AS2	1	1	1	1	1	1	1	1	1	1	1	1	1	1	1	1	1	1	1	1
CAMTA1-AS1	1	1	1	1	1	1	1	1	1.81831	1	1	1	1	1	1	1	0.726542	1.27346	1	0.570526
AL359881.3	1	1	1	1	1	1	1	2.05104	1	1	1	1.76591	1	1	1	1.81062	1	1	1	1
AL359881.2	0.595737	1.40426	0.595737	0.595737	0.595737	0.595737	0.595737	0.595737	1.57073	1.17451	0.595737	1.05202	0.595737	1.15821	0.595737	2.04448	0.570526	1.42947	1.85139	0.399116
AL359881.1	0.746661	1.25334	1.43231	0.746661	0.746661	3.13167	2.3721	4.6705	2.57966	2.92286	1.92298	1.31853	1.48717	0.746661	1.43857	4.98346	1	1	1	1
VAMP3	1.0657	0.934301	0.915443	0.910421	0.913781	0.860284	1.00384	0.766778	0.940215	0.845334	0.89741	0.851931	0.794665	0.774964	0.939211	1.11968	0.978627	1.02137	1.22501	1.11888
PER3	0.803471	1.19653	1.3971	1.06413	0.90965	1.38737	2.43101	1.57205	0.952737	0.876945	1.16486	1.52687	0.829779	1.64224	1.79279	2.43998	1.25927	0.740729	0.530788	0.513959
Z98884.1	0.29629	1.70371	1.38461	1.78743	0.737997	1.0061	1.90881	0.29629	0.29629	0.29629	0.763076	2.11174	0.29629	0.855776	1.66911	1.257	1	1	1	2.96406
UTS2	0.595737	1.40426	1.14279	0.595737	0.595737	1.07147	1.24418	0.595737	1.57073	2.91083	1.53429	1.5083	1.18656	0.595737	0.595737	1.07865	1.29894	0.701057	0.999222	1
TNFRSF9	0.424693	1.57531	1.21501	0.528999	0.806678	1.69825	0.564922	10.2257	1.3793	2.13228	0.225836	0.222011	0.261619	0.75002	0.981532	2.29123	0.93566	1.06434	0.913216	0.921492
PARK7	1.20578	0.794224	0.757	1.16001	1.41589	0.872448	0.983541	0.716357	0.970957	0.88891	1.01172	0.852409	1.07818	0.88741	1.04035	0.920511	0.908611	1.09139	1.05922	1.01737
AL034417.5	0.905461	1.09454	0.19996	0.733763	1.19203	0.686926	0.671546	0.652034	1.04253	0.509321	0.18635	1.06229	1.03465	0.596327	1.16679	1.20271	0.858356	1.14164	1.39105	2.21435
AL034417.4	1	1	1	2.00654	1.7454	1	1	1	1	1	1	2.53182	1.99176	1.94415	1	1	1	1	1	2.96406
ERRFI1	0.90624	1.09376	0.970948	0.995718	1.11164	1.43563	1.17801	1.24815	1.27125	1.41084	1.69606	1.74622	1.13106	1.3486	1.32418	1.0877	1.18712	0.812885	1.12383	1.16148
AL034417.3	0.811715	1.18828	0.319915	0.319915	0.796843	0.575387	1.01636	0.992402	0.843495	0.319915	0.823923	0.809968	1.27175	0.621965	1.20929	0.838574	1	1	1.85139	4.92812
LINC01714	0.595737	1.40426	0.595737	0.595737	0.595737	0.595737	1.24418	0.595737	0.595737	0.595737	1.53429	0.595737	1.18656	3.40808	0.595737	1.07865	1	1	2.70279	1
AL358876.2	1	1	1	1	1	1	1	1	1	1	1.78772	1	1	1	1	1	1	1	1	1
SLC45A1	1.0368	0.963205	0.78386	1.23122	1.0178	1.06125	0.408625	1.26758	0.408625	0.408625	2.33992	1.97347	0.408625	0.79443	1.16595	1.0711	0.784234	1.21577	1.4773	0.359284
RERE	0.806313	1.19369	1.28908	0.756322	0.615253	1.03926	1.31114	1.71838	1.21398	1.18434	1.58103	1.52171	1.40223	1.6397	1.49003	2.44209	1.18098	0.819021	1.0886	0.986057
RERE-AS1	1.27762	0.722376	0.722376	0.722376	0.722376	1.8761	2.29495	1.48162	0.722376	2.12599	1.86044	1.27565	3.58806	1.40441	2.06119	1.30795	1	1	1	2.96406
AL357552.3	1.53552	0.464477	0.464477	0.464477	0.464477	0.464477	0.464477	0.464477	0.844562	0.464477	0.464477	1.53172	0.464477	0.464477	0.464477	0.84099	1.29894	0.701057	0.539713	1
ENO1	1.26912	0.730879	0.698778	1.33737	1.45242	0.920763	1.01223	0.61763	1.03541	0.972345	1.01665	0.835408	1.55911	0.949477	1.25966	0.749409	0.888504	1.1115	0.99772	0.888151
ENO1-AS1	1	1	1	1	1.7454	2.59712	1	1	1	1	1	1	1.99176	1	2.85335	1	1	1	1.85139	2.96406
CA6	1	1	1	1	1	1	1	1	1	1.97152	1	1	1	1	1	1	1.02775	0.972246	0.539713	0.570526
SLC2A7	0.746661	1.25334	0.746661	0.746661	0.746661	0.746661	0.746661	0.746661	0.746661	0.746661	0.746661	0.746661	0.746661	0.746661	0.746661	0.746661	1	1	1	1
SLC2A5	0.410597	1.5894	0.310428	0.32471	0.28245	0.291053	0.337969	0.501995	0.956365	0.47626	1.05414	0.905487	0.322317	0.620191	0.161826	1.34243	0.723779	1.27622	0.998586	0.730042
GPR157	1.02022	0.979776	0.82194	0.603039	0.772148	0.782278	0.821362	0.742871	1.25913	0.908165	1.24997	0.814701	0.721002	0.833667	0.633234	1.00773	1.0064	0.9936	0.873603	0.825724
MIR34AHG	0.774526	1.22547	1.00053	0.413775	0.423531	0.873909	0.796802	1.69669	1.03903	1.11391	1.25584	1.01938	1.10736	1.4994	1.2544	1.91064	0.824718	1.17528	0.870272	1.03731
LNCTAM34A	0.845643	1.15436	0.991329	1.17524	0.53275	1.49671	0.521216	3.47395	1.84997	1.70522	1.24765	2.036	1.9318	2.1195	0.367995	3.41181	1.09523	0.90477	1.30161	1.06011
H6PD	0.287936	1.71206	1.64574	0.45696	0.650499	1.42824	1.29947	3.19297	2.21799	2.06942	2.19187	2.168	0.670447	2.01306	0.715543	3.30286	1.41835	0.581649	0.550512	0.862375
SPSB1	0.83379	1.16621	1.41633	0.730742	1.12589	1.40393	1.04344	1.1892	1.13949	0.963218	1.42829	1.17022	1.05274	1.02597	1.1323	1.212	1.11741	0.882589	0.853624	0.898038
BX323043.1	1.27762	0.722376	1.38573	0.722376	0.722376	0.722376	0.722376	0.722376	1.3135	1.42418	0.722376	0.722376	0.722376	0.722376	0.722376	1.30795	1	1	1	1
LINC02606	0.517131	1.48287	2.17187	0.880993	0.510335	1.22635	2.5202	2.75089	0.292389	1.71271	1.90464	1.85999	2.03226	0.844511	3.27283	2.66255	0.856917	1.14308	0.675164	0.981493
AL928921.1	0.746661	1.25334	1.43231	1.49821	0.746661	1.34291	2.3721	0.746661	0.746661	1.47206	1.92298	1.31853	0.746661	0.746661	0.746661	0.746661	1.02775	0.972246	0.539713	0.570526
SLC25A33	1.16856	0.831443	1.19839	0.897973	0.946271	0.839904	0.794833	1.07527	1.07278	1.01309	0.828541	0.795	0.682978	0.410793	0.472994	0.574566	0.914208	1.08579	0.747478	0.717475
TMEM201	1.1439	0.856098	1.14955	0.787268	0.665942	0.736516	0.868474	0.598817	0.945742	0.954702	0.8055	0.694333	0.991561	0.702439	0.497561	0.59793	0.979795	1.02021	0.803054	0.801594
PIK3CD	1.1319	0.868102	0.783553	0.73234	1.18819	1.037	1.08202	1.10017	2.20705	1.55527	1.4401	1.13408	0.890016	1.1261	1.20271	1.88161	1.17291	0.827089	0.920526	0.978517
PIK3CD-AS1	1	1	1	1	1	1	1	1	1	1	1	1	1	1	1	1	1	1	1	1
PIK3CD-AS2	0.234284	1.76572	0.423251	0.217006	0.449163	0.866963	0.467336	2.01133	0.73324	0.865478	1.68415	1.53498	0.535202	1.58034	0.751787	1.60114	1.10173	0.898269	0.915793	1.40329
CLSTN1	0.995989	1.00401	0.874636	0.735746	0.693681	0.793268	1.02126	0.965536	0.895651	0.780058	0.8653	0.818185	0.891853	0.947312	1.13637	1.12509	1.06812	0.931883	0.792423	0.842474
CTNNBIP1	1.14845	0.851554	0.734037	0.972069	1.21143	0.85679	1.07142	0.802505	1.11686	0.901949	1.13415	0.867707	1.15643	1.20528	1.11882	1.13065	1.0236	0.976397	0.312545	0.278293
AL357140.1	1	1	1	1	1	1	1	1	1	1	1	1	1	1	1	1	1	1	1	1
LZIC	1.00359	0.996407	1.06401	1.06851	1.24212	1.05877	1.0449	0.997196	0.83222	0.954772	1.10479	1.08808	1.12214	1.05562	1.30763	1.00895	0.949481	1.05052	1.18555	1.09705
NMNAT1	0.704029	1.29597	0.831324	0.689397	0.604455	0.892385	1.03156	1.35635	1.43883	1.34825	1.4753	1.3069	0.775201	1.07836	1.07483	1.31861	1.08296	0.917037	0.696754	1.08422
RBP7	0.76909	1.23091	0.893076	0.884457	1.19264	0.788136	0.839972	1.01422	1.84797	1.45541	0.677892	0.802073	0.812141	1.3266	0.605056	0.88628	0.998004	1.002	0.682426	0.448437
UBE4B	1.00176	0.998242	0.756051	0.916381	0.849312	0.761095	0.934959	0.822172	0.77929	0.815039	1.15337	0.998201	1.12903	0.947556	1.30146	1.24063	1.03424	0.965762	1.3081	1.1912
KIF1B	1.23383	0.766174	0.62421	1.19159	0.876019	0.717862	0.763468	0.693611	0.59975	0.834201	0.655604	0.877699	1.25372	0.881381	1.09016	0.819693	1.01089	0.989112	0.886838	0.840696
AL139424.3	0.595737	1.40426	0.595737	2.99427	0.595737	1.07147	0.595737	1.84802	3.03322	0.595737	0.595737	2.42086	2.36821	4.53301	3.35601	2.5274	1.33998	0.660018	2.19506	2.81162
AL139424.2	0.915753	1.08425	0.363346	0.772748	0.319054	0.844123	1.2435	2.55145	0.652192	0.376984	0.632601	0.716739	2.5418	0.974671	1.0777	0.854935	1.74575	0.254247	0.899431	2.75078
PGD	1.11814	0.88186	1.12902	0.905266	1.18669	1.14965	0.995307	0.635391	1.18136	1.34345	1.138	0.810175	0.731436	0.520008	0.648463	0.685621	0.964999	1.035	1.03714	1.02846
AL139424.1	1	1	1	2.00654	1	1	1	1	1	1.97152	1	2.53182	1	1	1	1	1	1	1	1.98203
CENPS-CORT	1	1	3.75486	1	1	3.39568	1	2.05104	2.63662	1	1	1	4.96702	1	1	1.81062	1.29894	0.701057	0.539713	1.98203
CENPS	1.16523	0.834774	0.55468	0.675975	1.46622	0.432464	0.887483	1.33044	0.257993	0.655056	1.07465	0.360642	0.519025	0.850217	0.69746	0.679996	0.84424	1.15576	0.909133	0.754222
CORT	1	1	5.59144	3.01308	1	1	2.08848	6.25519	5.09155	1.97152	1	4.06364	3.97527	1	2.85335	5.86371	1.4313	0.568701	0.805692	3.3719
DFFA	1.14779	0.852211	0.906799	0.694455	0.750418	0.803871	0.739528	0.747087	1.08036	1.07288	0.968894	0.831456	0.737048	0.591353	0.703714	0.832943	0.960384	1.03962	0.809116	0.795094
AL354956.1	1	1	1	1	1	1	1	1	1	1	1	1	1	1	1	1	1	1	1	1
PEX14	0.994955	1.00505	0.981189	0.954409	1.09279	1.08055	1.02657	0.901208	1.01899	0.809411	1.16628	0.91824	1.01089	1.02264	1.18539	1.34907	0.984438	1.01556	0.822741	0.824521
CASZ1	0.888408	1.11159	0.613573	0.927331	0.668789	0.835987	0.850277	1.17482	0.814178	0.73936	0.930719	1.08349	1.37579	1.48594	1.37698	1.79678	1.0813	0.918701	1.09141	0.979494
AL139423.1	0.660516	1.33948	0.386852	1.92092	1.0513	1.33436	2.51152	1.42644	1.36399	1.99133	1.3181	1.49429	2.16521	2.45413	3.29587	1.90521	1.11715	0.882854	0.594247	1.28793
C1orf127	0.495567	1.50443	0.495567	0.994376	0.495567	0.495567	1.57439	3.09987	0.495567	0.495567	0.885936	0.875127	1.47853	0.495567	0.954796	1.70071	0.726542	1.27346	1	1.1308
TARDBP	1.0644	0.935603	0.669079	1.00675	0.846421	0.681785	0.629968	0.85654	0.533162	0.721319	0.569799	0.756201	1.13204	0.884644	1.01131	0.842214	0.902455	1.09754	0.930195	0.984893
AL109811.3	1	1	1	1	1	1	1	1	1	1	1	1	1	1	1	1	1	1	1	1
MASP2	0.520835	1.47917	1.76785	1.30536	0.189052	1.23669	1.65321	2.84282	0.937334	1.54316	1.11452	2.18044	1.41958	2.19707	1.57657	1.29128	1.35665	0.643352	1.76152	1.3324
AL109811.2	0.389892	1.61011	0.671902	0.971829	0.380536	0.723367	0.781507	1.01123	0.541637	0.315135	0.270744	1.49864	0.559539	1.0686	0.826503	1.25513	1.04989	0.950106	1.48383	1.03449
SRM	1.26461	0.735389	0.932916	0.919385	0.744706	0.805939	0.825042	0.434214	1.18072	1.0956	0.727766	0.631795	0.843241	0.482833	0.426445	0.380757	0.874645	1.12536	1.07726	0.966269
EXOSC10	1.01692	0.983076	0.987343	0.914855	0.948288	0.979729	0.906789	1.03723	1.02336	1.01157	0.950417	0.969157	1.13015	0.944677	1.11473	1.04582	0.993918	1.00608	1.02174	0.959135
AL109811.1	1.0368	0.963205	0.408625	1.23122	1.32239	0.408625	1.74296	1.69706	0.743006	0.805614	2.01803	1.6605	1.62439	0.79443	0.787286	1.0711	0.469671	1.53033	6.10837	0.909695
EXOSC10-AS1	0.857351	1.14265	0.929893	1.94852	0.846084	0.871854	0.484751	1.50374	1.2781	0.484751	0.8666	1.59858	1.44626	1.40011	0.484751	0.484751	0.940213	1.05979	2.19506	0.49414
MTOR	1.06921	0.930785	0.961351	1.02861	1.00077	0.932864	0.912237	0.893621	0.995031	1.02424	1.07028	1.00922	1.06291	0.969344	0.953904	1.02225	1.03446	0.965536	1.07974	1.15049
MTOR-AS1	0.746661	1.25334	0.746661	0.746661	0.746661	0.746661	0.746661	0.746661	0.746661	0.746661	0.746661	0.746661	0.746661	1.45162	0.746661	0.746661	1	1	1	1
ANGPTL7	1	1	1	1	1	1	1	1	1	1	1.78772	1.76591	1	1	1	3.43185	0.469671	1.53033	1.85139	0.306908
UBIAD1	1.11537	0.884631	0.940588	0.649394	0.792735	0.825429	0.866308	1.13524	0.998347	0.960442	0.902855	0.812201	1.03028	0.992149	0.587129	0.962601	0.923208	1.07679	1.10206	1.07128
AL031291.1	0.516981	1.48302	0.204765	0.106744	0.18631	0.447709	0.687683	1.67743	0.281442	0.314152	0.106744	0.106744	0.636062	1.11457	0.304577	1.4912	0.560051	1.43995	0.999222	0.416058
DISP3	0.857351	1.14265	0.484751	1.94852	0.846084	0.871854	0.484751	2.52272	0.881428	0.955699	1.24845	0.484751	0.484751	0.942432	0.484751	2.05654	0.850242	1.14976	0.999222	0.399116
LINC01647	1	1	1	1	2.49079	1	3.17695	1	1	1	1	4.06364	1.99176	1.94415	2.85335	1	1.74905	0.250946	0.143475	1.98203
AL031731.1	0.526155	1.47385	0.397794	0.624822	0.516515	1.03535	0.658803	0.425323	0.716447	0.610299	0.697417	2.27211	0.824349	1.3821	0.976025	1.55215	1.59811	0.40189	0.632091	1.1308
FBXO2	0.912398	1.0876	0.710115	0.945804	1.51939	1.36161	0.97115	0.542334	1.23707	1.04881	1.28485	0.869793	0.789195	1.24646	1.816	1.49548	1.13254	0.867458	0.752471	0.874067
FBXO44	0.882231	1.11777	0.900721	0.851367	0.917621	1.09506	0.730056	0.575458	1.18073	1.20905	1.02828	0.870322	0.773498	0.953085	1.25434	1.14409	0.946888	1.05311	0.801334	0.706992
FBXO6	0.984261	1.01574	0.868127	0.97303	1.90442	1.88791	1.33267	1.11414	1.70245	1.85642	1.84403	1.19759	2.2454	1.67119	1.7281	1.95429	0.902896	1.0971	1.21161	0.793217
MAD2L2	0.952024	1.04798	0.956118	0.965972	1.30859	1.01788	0.845762	0.750249	1.13914	0.842878	1.13791	0.940342	0.781525	0.819184	0.951435	0.782692	0.949145	1.05085	0.940288	0.7807
DRAXIN	1.0368	0.963205	0.78386	1.23122	0.713212	0.408625	0.408625	0.408625	0.743006	0.408625	0.730507	1.03456	0.408625	0.79443	1.92327	3.38977	1.4313	0.568701	0.226688	1.69108
AGTRAP	0.980077	1.01992	0.581854	0.734951	0.8374	0.751594	0.804945	0.859053	0.995174	0.836587	0.913225	0.76452	1.04583	0.72891	1.08804	1.17802	0.945898	1.0541	1.01926	0.867331
C1orf167	1	1	2.83658	1	1	1	1	1	1	1	1	1	1	1	1	1	1	1	1	1
C1orf167-AS1	1	1	1	1	1	1	1	2.05104	1	1	1	1	1	1	1	1	1	1	1	1
MTHFR	0.702823	1.29718	1.00047	0.709007	0.61953	1.1482	1.24556	1.66075	1.28646	1.35536	1.47218	1.67646	0.882507	1.11603	1.54639	2.16475	1.05831	0.941694	0.912053	0.841181
CLCN6	0.857827	1.14217	1.30909	1.00963	1.27309	1.4299	1.35073	1.31578	2.0557	1.57407	1.69761	1.34671	1.42427	1.47873	1.67878	1.70883	1.02536	0.974639	1.08312	1.09426
	0.491568	1.50843	0.549553	0.778755	0.33815	0.34845	0.826376	0.60099	0.510814	0.38196	0.498961	1.52921	2.88371	1.29125	1.0914	1.13602	1.23536	0.764637	0.51343	1.51248
NPPA	1.05057	0.949428	1.04675	0.187206	0.187206	0.336702	0.594745	1.36777	0.799977	0.187206	0.187206	1.0475	0.929858	1.42447	1.74852	0.794218	1.17364	0.826358	0.520273	2.35884
NPPB	1	1	1	1	1	1	1	1	1	1	1	1	1	1	1	1	1	1	1	2.96406
KIAA2013	1.05518	0.944821	0.843161	0.881684	0.760614	0.895592	0.792793	0.816949	0.946695	0.884622	0.938567	0.793144	0.982458	0.964	1.06804	1.12643	0.958711	1.04129	0.899555	0.896794
PLOD1	1.01331	0.986694	0.868045	1.03406	1.263	0.943473	0.996085	1.01772	0.862191	0.690472	1.31559	1.07019	0.875818	0.772531	1.06543	0.665225	0.970412	1.02959	1.04152	0.983488
MFN2	1.22588	0.774119	0.837418	0.959634	1.26846	0.908568	0.838921	0.734529	0.945467	0.90658	0.91477	0.743307	0.96628	0.749326	0.868981	0.743241	0.914158	1.08584	0.944686	0.831108
MIIP	1.05136	0.948645	0.802996	0.792685	0.816575	1.21084	0.897444	0.791176	1.21641	1.06595	1.29979	0.829493	0.822831	0.84659	0.886041	0.783415	0.909275	1.09073	1.10496	0.974201
TNFRSF8	1.68274	0.317259	0.471061	0.297311	0.670516	0.285099	0.224237	0.0409003	1.21867	1.11013	0.110696	0.0928184	0.185653	0.0563388	0.037226	0.0098481	0.770794	1.22921	0.853828	0.685427
TNFRSF1B	0.883547	1.11645	1.03006	0.35841	0.86686	0.617498	0.530615	0.88689	1.22624	0.890772	1.34169	1.15319	0.137405	0.268111	0.599391	1.17735	1.06916	0.930837	0.533041	0.489407
VPS13D	0.816843	1.18316	0.953595	1.01492	0.617698	1.12754	0.96286	1.15562	0.785072	1.14992	1.04417	1.31318	0.919076	1.30796	1.19478	1.76731	1.1454	0.854603	1.26157	1.47385
LINC02766	1	1	1	2.00654	1	1	1	1	1	1	1	1	1.99176	1	1	1	1	1	1	1.98203
DHRS3	0.358112	1.64189	2.12261	0.403833	0.676028	2.63532	0.987914	3.12637	0.468282	0.509148	1.23771	1.56542	1.64385	1.82012	1.51112	3.46021	1.215	0.784998	1.14889	0.947766
AC254633.1	0.596099	1.4039	2.49842	0.361805	0.180313	2.91613	0.376578	2.4545	0.180313	0.180313	0.748456	1.97565	2.50505	3.41493	1.18286	5.73457	0.726542	1.27346	1.85139	0.570526
AADACL4	1	1	1	1	1	1	1	1	1	1	1	1	1	1	1	2.62124	1	1	1	1
AADACL3	1	1	1	1	1	1	1	1	1	1	1	1	1.99176	1	1	1.81062	1	1	1.85139	1
C1orf158	0.746661	1.25334	0.746661	0.746661	0.746661	0.746661	0.746661	7.80958	0.746661	0.746661	0.746661	0.746661	0.746661	2.15659	0.746661	1.35192	0.570526	1.42947	1	0.791061
PRAMEF12	1	1	1	1	1	1	1	1	1	1	1	1	1	1	1	1	1	1	1	1
PRAMEF1	1	1	1	1	1	1	1	1	1	1	1	1	1	1	1.92667	1	1	1	1.85139	1
LINC01784	1	1	1	1	1	1	1	1	1	1	1	1	1	1	1	1	1	1	1	1
PRAMEF11	1	1	1	1	1	1	1	1	1	1	1	1	1	1	1	1	1	1	1	1
HNRNPCL1	1	1	1	2.00654	1	1	1	1	4.27324	1	1	1.76591	3.97527	1	1	1	1	1	1	1
PRAMEF2	1	1	1	1	1	1	1	1	1	1	1	1	1	1	1	1	1	1	1	1
PRAMEF4	1	1	1	1	1	1	1	1	1	1	1	1	1	1	1	1	1	1	1	1
PRAMEF10	1	1	1	1	1	1	1	1	1	1	1	1	1	1	1	1	1	1	1	1
PRAMEF7	1	1	1	1	1	1	1	1	1	1	1	1	1	1	1	1	1	1	1	1
PRAMEF6	1	1	1	1	1	1	1	1	1	1	1	1	1	1	1	1	1	1	1	1
PRAMEF27	1	1	1	1	1	1	1	1	1	1	1	1	1	1	1	1	1	1	1	1
HNRNPCL3	1	1	1	1	1	1	1	1	1	1	1	1	1	1	1	1	1	1	1	1
PRAMEF25	1	1	1	1	1	1	1	1	1	1	1	1	1	1	1	1	1	1	1	1
HNRNPCL2	1	1	1	1	1	1	1	1	1	1	1	1	1	1	1	1	1	1	1	1
AC245056.1	1	1	1	1	1	1	1	1	1	1	1	1	1	1	1	1	1	1	1	1
PRAMEF26	1	1	1	1	1	1	1	1	1	1	1	1	1	1	1	1	1	1	1	1
HNRNPCL4	1	1	1	1	1	1	1	1	1	1	1	1	1	1	1	1	1	1	1	1
PRAMEF9	1	1	1.91829	1	1	1	1	1	1	1	1	1	1	1	1	1	1	1	1	1
PRAMEF13	1	1	1	1	1	1	1	1	1	1	1	1	1	1	1	1	1	1	1	1
PRAMEF18	1	1	1	1	1	1	1	1	1	1	1	1	1	1	1	1	1	1	1	1
PRAMEF5	1	1	1	1	1	1	1	1	1	1	1	1	1	1	1	1	1	1	1	1
PRAMEF8	1	1	1	1	1	1	1	1	1	1	1	1	1	1	1	1	1	1	1	1
PRAMEF33	1	1	1	1	1	1	1	1	1	1	1	1	1	1	1	1	1	1	1	1
PRAMEF15	1	1	1	1	1	1	1	1	1	1	1	1	1	1	1	1	1	1	1	1
AC243961.1	1	1	1	1	1	1	1	1	1	1	1	1	1	1	1	1	1	1	1	1
PRAMEF14	1	1	1	1	1	1	1	1	1	1	1	1	1	1	1	1	1	1	1	1
PRAMEF19	1	1	1	1	1	1	1	1	1	1	1	1	1	1	1	1	1	1	1	1
PRAMEF17	1	1	1	1	1	1	1	1	1	1	1	1	1	1	1	1	1	1	1	1
PRAMEF20	1	1	1	1	1	1	1	1	1	1	1	1	1	1	1	1	1	1	1	1
LRRC38	1.66097	0.33903	1.36181	3.16857	0.118814	0.0857938	0.463076	0.198109	1.57005	0.603818	0.273153	0.303446	0.236934	0.182814	0.224516	0.086369	0.635635	1.36437	0.689789	0.431829
AL354712.1	1	1	1	1	1	1	1	1	1	1	1	1	1	1	1	1	1	1	1	1
PDPN	0.780077	1.21992	0.946118	0.869363	0.400676	0.414874	0.56693	0.945185	0.348894	0.369582	0.648024	0.734828	0.51673	1.01947	0.668362	1.51148	1.08621	0.913793	0.987197	1.12427
AL359771.1	1	1	1	1	1	1	1	1	1	1	1	1	1	1	1	1	1	1	1	1
PRDM2	0.989557	1.01044	0.960843	0.932614	0.545283	0.829931	1.01318	1.37712	0.70236	0.932824	0.86696	1.20397	1.31979	1.42597	1.25761	1.65385	1.10175	0.898249	0.83054	0.928112
KAZN	0.90622	1.09378	0.467173	0.511665	0.408434	0.460943	0.359299	0.850231	0.877839	0.72861	0.357968	0.448759	0.676471	0.996189	0.695168	1.18213	1.07663	0.923367	0.707793	0.7425
AL357873.1	1	1	1	1	1	1	1	1	1	1	1	1	1	1	1	1	1	1	1	1
KAZN-AS1	1	1	1	1	1	1	1	1	1	1	1	1	1	1.94415	1	1	1	1	1	1
TMEM51-AS1	0.674592	1.32541	0.591169	0.637823	0.65739	0.950025	0.450973	1.32809	0.711352	0.927462	0.85528	2.04919	1.15429	1.90254	0.693576	0.791364	1.15778	0.842216	0.628061	0.589059
TMEM51	1.03193	0.968067	0.769121	0.62203	1.15115	1.04393	0.495784	0.796751	1.06605	0.804939	1.04018	0.779861	1.10851	0.931365	0.796413	0.807363	0.906429	1.09357	0.647182	0.663062
C1orf195	1.27762	0.722376	0.722376	0.722376	0.722376	2.45296	0.722376	0.722376	0.722376	1.42418	1.29141	1.82893	2.87164	0.722376	0.722376	0.722376	1	1	4.40558	1
FHAD1	0.730803	1.2692	0.184042	0.100353	0.12896	0.15338	0.216302	0.240662	0.189582	0.165056	0.552228	0.858141	0.138602	0.207784	0.139406	0.155545	1.08694	0.913057	1.02451	0.934322
FHAD1-AS1	1	1	1	3.01308	1	1	1	1	1	1	1.78772	1	1	1	1	1	1	1	1	1
AL031283.2	0.431513	1.56849	0.468024	0.24398	0.24398	0.24398	0.24398	0.24398	0.24398	0.24398	0.820545	0.617714	0.24398	0.24398	0.47007	0.24398	1.02775	0.972246	0.539713	0.570526
AL031283.1	0.910552	1.08945	0.688415	1.80374	1.16137	1.50518	0.74949	2.2448	0.946201	0.358869	3.75113	1.18345	1.78251	2.39184	0.358869	0.358869	1.33998	0.660018	0.998785	1.1308
EFHD2	1.3081	0.6919	0.731298	1.16772	1.17412	0.901143	0.852061	0.814596	1.30107	1.00127	1.03333	0.801981	1.12249	0.88888	0.710421	0.765556	0.828914	1.17109	0.714579	0.70522
CTRC	1.60588	0.394123	1.11796	0.790824	0.394123	1.02358	0.394123	0.394123	0.394123	0.777023	0.394123	0.394123	0.784996	1.13835	1.48979	1.67206	1.59811	0.40189	0.387783	1.69108
CELA2A	1	1	1.91829	1	1	3.39568	1	1	3.45493	1	1.78772	1	1	1	1	4.24247	1	1	1	1
CELA2B	0.857351	1.14265	2.71046	0.484751	1.20742	3.19447	0.484751	2.52272	2.07146	1.42665	4.68508	2.34113	1.44626	2.31547	1.38316	1.6636	1.71898	0.281017	0.720217	4.92812
CASP9	0.745532	1.25447	1.03966	0.6684	0.821018	1.29802	1.08804	1.47315	0.927362	0.80474	1.34509	1.18248	0.796934	1.01453	1.39098	1.43048	0.997698	1.0023	0.87773	0.701702
DNAJC16	0.93298	1.06702	0.982353	1.05941	0.766811	0.999392	0.884089	1.25208	1.09635	1.23949	0.919554	1.23925	1.11489	0.997981	1.12394	1.45127	0.999077	1.00092	0.602871	0.668378
AL121992.3	1	1	1	1	1	1	1	1	1	1	1	1	1	1	1	1	1	1	1	1
AGMAT	0.88303	1.11697	0.835581	0.495765	0.586495	0.377975	0.590463	0.353	1.10818	0.932907	0.0667867	0.0457938	1.28613	0.882871	0.842974	0.236143	0.949631	1.05037	1.05356	0.950273
AL121992.1	1.02612	0.973878	2.71125	0.580175	1.01264	1.50679	1.84319	3.01932	2.47923	0.580175	1.49421	1.91326	1.15557	1.67573	1.65544	1.52078	1.56126	0.43874	0.998785	1
DDI2	0.937039	1.06296	1.21726	1.16958	0.651627	1.09909	1.06919	0.968879	0.659042	1.2544	0.723472	1.23347	1.00638	1.40768	1.16854	0.723185	0.960398	1.0396	0.60046	0.770152
RSC1A1	1	1	1	1	1	1	1	1	1	1	1	1	1	1	1	1	1	1	1	1
AL121992.2	1	1	2.83658	1	1	1	2.08848	1	1	1	1	1	1	1	1	1	1	1	1	1
PLEKHM2	0.926724	1.07328	1.18615	0.969347	1.08087	1.18577	1.12528	0.896689	1.55954	1.22393	1.32335	1.07756	0.95105	1.16137	1.16081	1.26691	1.06226	0.937742	1.09856	1.08256
AL450998.3	0.810541	1.18946	1.24313	1.68342	1.66432	1.5038	0.531683	0.343254	1.3999	1.79327	1.61749	1.44916	1.32919	1.27343	0.942781	2.06663	0.724166	1.27583	2.67358	1.7259
SLC25A34	1.02005	0.979947	0.557878	0.300626	0.471628	2.33068	1.94599	1.88249	1.24281	1.55376	1.59305	2.01021	1.38614	2.26641	1.94892	2.04085	1.49036	0.509641	0.909133	3.32084
SLC25A34-AS1	1	1	1	1	1	1	1	1	1	1	1	1	1	1	1	1	1	1	1	1
TMEM82	1	1	1	1	1	1	1	1	1	1	1	1	1	1	1	1	1	1	1	1
FBLIM1	1.10628	0.893717	1.38091	0.9292	0.799019	1.17563	0.994489	0.962799	1.64695	1.4506	1.4296	1.24124	0.728719	0.761616	0.808642	0.864056	1.05287	0.947134	0.723626	0.797039
UQCRHL	1.00048	0.999523	1.12799	0.999861	1.19341	1.11748	0.790159	0.659692	0.764868	0.740995	0.894047	0.844842	0.624351	0.564704	1.1073	1.1607	1.00058	0.999419	1.04933	1.00114
AL450998.2	0.707083	1.29292	0.837936	0.633465	0.738901	1.06841	0.872537	1.79953	0.865	0.714585	2.37686	1.21368	1.35312	1.88427	1.07215	2.10471	1.1098	0.890203	2.40749	2.67182
SPEN	0.855751	1.14425	1.38934	0.906504	0.542048	0.975961	0.887854	1.08615	0.86753	1.07327	1.10308	1.39115	1.37449	1.48963	1.12823	1.35256	1.15816	0.841837	1.05666	1.15093
ZBTB17	0.990361	1.00964	0.813697	0.829011	1.14873	1.10807	0.815065	1.10474	1.01683	0.828462	1.1746	0.764953	1.03855	0.977183	1.17012	1.17843	1.02099	0.979008	0.845689	1.00315
SRARP	1	1	1	1	1	1	1	1	1	1	1	1	1	1	1	1	1	1	1	1
AL355994.3	1	1	1	1	1	1	1	1	1	1	1	1	1	1	1	1	1	1	1	1
HSPB7	1	1	1	1	1	1	1	5.20415	1	1	1	1.76591	1	1	1	2.62124	1	1	1	1
CLCNKA	0.345668	1.65433	0.733862	0.195443	0.778174	0.663662	0.620913	2.0442	0.195443	0.385321	1.11917	0.794209	0.195443	0.5645	0.195443	0.829162	1.29894	0.701057	3.29677	1
CLCNKB	0.0952353	1.90476	0.707409	0.0952353	0.0952353	0.171286	0.613542	0.395523	0.0952353	0.372806	0.845423	0.897593	0.378586	0.54482	0.801252	1.09883	1.29894	0.701057	1.91824	1
FAM131C	0.761608	1.23839	1.29491	0.714694	0.887785	1.14524	1.14636	0.465911	1.5274	1.08906	1.34836	0.920409	0.41825	1.12155	0.504633	0.712653	1.37284	0.627163	0.38428	0.483368
EPHA2	1.18031	0.819693	1.41612	1.73461	1.92026	1.13765	1.43276	1.18726	2.01121	1.28721	1.8542	1.32839	1.64677	1.61016	1.60533	1.50312	1.13055	0.869452	0.667381	0.719212
AL451042.2	0.629433	1.37057	0.913949	0.595125	1.20165	1.12276	0.742917	1.03181	1.63244	0.865375	1.03115	1.30756	2.05538	2.52031	1.28706	1.45809	0.92743	1.07257	2.07802	1.66572
AL451042.1	0.61232	1.38768	0.241329	0.970053	0.421215	1.01219	1.29205	1.25591	0.636293	0.241329	1.00173	1.35035	3.59209	0.924886	2.7013	3.37134	1.50042	0.499581	1.16036	2.25135
ARHGEF19-AS1	1	1	1	1	1	1	1	1	1	1	1	1	1	1	1	1	1	1	1	1
ARHGEF19	0.777224	1.22278	0.431424	0.381944	0.688149	1.02002	0.70953	0.797579	0.446443	0.666109	1.2721	1.1181	0.673699	0.738458	0.837507	0.868842	1.05183	0.948171	0.633018	0.61058
CPLANE2	0.876198	1.1238	0.738712	0.989491	1.17656	1.81044	1.54276	0.916792	1.6755	0.814808	1.84373	1.20793	0.97549	1.10234	1.28509	1.63057	0.853254	1.14675	1.07771	0.953641
FBXO42	0.933026	1.06697	0.897975	0.810511	1.02842	0.900411	0.789649	1.21539	0.965986	0.821063	0.919559	1.05155	0.933401	1.03581	1.08733	1.29541	1.08368	0.916323	0.734028	0.787412
SZRD1	1.16528	0.834715	0.940463	1.1904	1.13423	0.872043	0.86305	0.952335	0.982282	1.02436	1.01276	0.877927	1.08519	0.921033	1.16617	1.19206	0.940569	1.05943	1.35266	1.15433
SPATA21	0.595737	1.40426	0.595737	3.59391	1.0398	1.5472	1.24418	1.22188	0.595737	0.595737	0.595737	1.05202	0.595737	1.15821	1.14779	2.5274	1	1	3.55418	1
NECAP2	1.04478	0.955222	0.867204	1.0524	1.29687	1.04933	0.95378	1.21432	1.28738	0.903626	1.21716	1.02165	0.821764	1.26142	1.19372	1.91955	0.893848	1.10615	1.01426	0.936527
LINC01772	0.369753	1.63025	0.674067	0.547448	0.0907466	0.815413	0.6834	0.663015	0.981852	1.1487	0.591127	1.75883	0.450741	0.776178	1.01576	0.605673	1.45277	0.547228	1.34723	1.96141
AL137802.2	0.858805	1.1412	0.498329	0.782732	0.647053	2.74916	0.825302	2.44407	1.53525	0.764539	1.6922	1.05564	1.29032	0.750319	1.46342	1.73384	1.29106	0.708938	0.998505	1.44677
AL137802.1	0.746661	1.25334	0.746661	0.746661	0.746661	0.746661	0.746661	0.746661	0.746661	0.746661	0.746661	0.746661	0.746661	1.45162	0.746661	0.746661	1.29894	0.701057	0.539713	1
LINC01783	1.17	0.829996	0.61451	1.31675	0.407636	0.686417	1.23248	1.02371	0.297579	0.640647	0.808237	0.915736	0.325965	0.472692	1.37691	2.81692	0.55433	1.44567	0.759529	0.213571
NBPF1	0.747419	1.25258	0.87356	0.656351	0.580615	1.10727	1.16792	1.46342	0.967814	1.23088	1.10566	1.13497	0.997072	1.01031	1.15533	1.25059	0.854849	1.14515	0.773423	0.905524
AL137798.1	0.736256	1.26374	0.416283	0.416283	0.416283	0.416283	0.869398	2.1664	1.09758	0.416283	1.07211	0.735119	1.24199	0.416283	0.802042	1.42862	1.29894	0.701057	1.45873	1.98203
AL137798.2	1	1	1	1	1	1	2.08848	1	1	1	1	2.53182	1	1	1	1	1	1	1	1
AL021920.1	0.595737	1.40426	1.14279	0.595737	0.595737	0.595737	0.595737	3.10031	0.595737	0.595737	2.00356	1.05202	1.18656	1.72067	0.595737	1.56157	1	1	1	1
AL021920.3	1	1	1	1	1	1	1	1	1	1	1	1	1	1	1	1	1	1	1	1
CROCC	0.789863	1.21014	0.816281	0.71464	0.814002	1.11352	0.951562	1.1518	1.1761	0.974573	1.24671	1.05532	0.893212	1.31611	1.10853	1.33696	1.03532	0.964681	1.09029	0.962116
BX284668.1	1	1	1	1	1	1	1	1	1	1	1	1	1	1	1	1	1	1	1	1
BX284668.2	0.363818	1.63618	0.678873	1.15595	0.628211	1.69716	1.44637	1.83285	0.985973	0.804848	1.71094	1.38329	1.04851	1.52099	2.43044	3.43548	1.07693	0.923066	0.553507	0.369253
BX284668.5	0.797944	1.20206	0.509851	0.505836	0.587215	0.968532	1.06479	1.45173	0.88902	0.611211	1.62892	1.21873	0.498774	0.855751	1.00342	2.3683	1.33027	0.669728	1.111	1.67835
BX284668.6	0.746661	1.25334	2.11796	0.746661	2.41634	1.34291	1.55938	3.88573	1.35766	2.92286	3.68746	0.746661	2.22767	2.86155	1.43857	1.95717	1.29894	0.701057	3.29677	5.91015
MFAP2	0.789486	1.21051	1.0757	0.966634	0.752673	1.11383	0.88392	1.62481	0.998705	0.672296	1.24289	1.2152	0.703545	0.870626	1.30678	1.98399	0.998227	1.00177	1.09959	0.970023
AL049569.1	0.595737	1.40426	0.595737	0.595737	1.0398	1.07147	0.595737	0.595737	1.57073	0.595737	1.06501	1.96458	1.18656	1.15821	1.14779	2.5274	0.726542	1.27346	1	0.570526
ATP13A2	1.11879	0.881213	0.949848	1.08251	0.784575	1.10574	1.087	0.743838	1.44195	1.22638	1.13567	0.965736	1.12318	0.959841	0.956682	0.870584	1.02001	0.979991	0.585784	0.594593
SDHB	1.13548	0.864519	0.852675	1.05498	1.29817	1.02913	1.11798	0.510408	0.991714	0.93596	0.98139	0.812173	0.903011	0.742961	0.924218	0.651764	0.930791	1.06921	1.13462	0.985504
PADI2	0.381177	1.61882	1.08011	0.276915	0.863945	0.775302	1.38123	0.821268	1.42887	1.33678	0.557969	0.566641	0.731885	1.94286	0.805961	0.81733	1.04418	0.955818	1.37589	0.735622
LINC02783	1.01582	0.984183	0.385772	0.357504	0.589335	1.00573	1.54285	3.17353	1.56257	1.32588	0.99288	0.694699	1.05839	1.34614	1.15757	1.40432	0.899479	1.10052	0.998552	1.03853
AL590644.1	1.43459	0.565406	0.565406	0.565406	0.565406	0.565406	1.18084	0.565406	1.02808	1.11471	0.565406	0.565406	1.12615	1.63307	2.13725	0.565406	1.29894	0.701057	0.539713	1
PADI1	1.31589	0.684109	2.01877	2.02987	4.22224	2.07451	5.02938	0.2942	6.84711	3.49714	4.09102	2.78662	0.977706	1.70823	3.64619	1.26997	0.681951	1.31805	1.12476	0.584888
PADI3	0.814108	1.18589	0.277553	0.14295	0.139883	0.199259	0.577511	0.58212	0.659542	0.516854	0.618663	0.715295	0.0589151	0.268268	0.647401	0.588463	1.18429	0.815708	0.294546	0.28947
PADI4	1	1	1.91829	1	3.23619	2.59712	3.17695	1	3.45493	1.97152	1.78772	2.53182	9.9258	4.77662	7.48671	1.81062	1.04404	0.955961	0.759529	0.306908
PADI6	0.518688	1.48131	0.701808	0.522408	0.768845	1.61947	0.81891	1.43294	1.40941	1.00889	1.39719	1.3432	0.928742	1.24982	1.63243	1.80053	1.04506	0.954943	1.06362	1.19517
RCC2-AS1	1	1	1	1	1	1	1	1	1	1	1	1	1	1	1	1	1	1	1	1
RCC2	0.970939	1.02906	0.957631	0.895524	0.97085	1.0622	1.29058	1.46192	0.895873	0.857172	1.25723	1.13438	0.890376	0.938264	1.02863	1.0625	1.01556	0.984437	0.879163	0.8722
ARHGEF10L	0.646407	1.35359	1.13664	0.718255	0.725704	1.614	1.18615	2.00308	1.16106	1.07951	1.61348	1.43744	1.24526	1.34768	1.68272	2.13868	1.10249	0.897508	0.834249	0.90324
LINC02810	1	1	1	1	1	1	1	1	1	1	1.78772	1	1	1	1	1	1	1	1	1
ACTL8	1	1	1	3.01308	1	1	1	1	1	1	1.78772	1	1	1	1	1	0.570526	1.42947	1	1.57495
AL357509.1	1	1	1	1	1	1	1	1	1	1	1	1	1	1	1	1	1	1	1	1
LINC01654	1	1	1	1	1	1	1	1	1	1	1	1	1	1	1	1	1	1	1	1
IGSF21	1	1	1	1	1	1	1	1	1	1	1	1	1	1	1	1	1	1	1	1
IGSF21-AS1	1	1	1	1	1	1	1	1	1	1	1	1	1	1	1	1	1	1	1	1
AL591896.1	1	1	1	1	1	1	1	1	1	1	1	1	1	1	1	1	1	1	1	1
KLHDC7A	1	1	1.91829	1	1	1	1	1	1	1	2.57544	1	1.99176	2.88831	6.56004	19.6442	1	1	1.85139	1
PAX7	0.595737	1.40426	0.595737	0.595737	1.92792	1.07147	1.24418	4.35259	0.595737	0.595737	10.9198	13.3716	5.91317	5.65795	11.6368	29.0877	1.02775	0.972246	0.539713	1.69108
TAS1R2	1	1	1	1	1	1	1	1	1	1	1	1	1	1	1	1	1	1	1	1
	1	1	1	1	1	1	1	1	1	1	1	1	1	1	1	1	1	1	1	1
ALDH4A1	0.77043	1.22957	0.513304	0.386416	0.42643	0.767675	0.759326	0.556097	0.496135	0.520119	0.771081	0.660781	0.484674	0.577032	0.45325	0.807473	1.01943	0.980566	0.654303	0.476201
IFFO2	1.43179	0.56821	0.523068	0.446784	0.755797	0.421206	0.278963	0.239689	0.657339	0.534391	0.472629	0.431147	0.396399	0.402504	0.278729	0.22684	0.902012	1.09799	0.698132	0.655847
UBR4	0.97938	1.02062	0.992147	1.28813	1.00886	1.05034	1.14065	1.02549	1.13543	1.18353	1.35464	1.41014	1.04396	1.26263	1.08985	1.16842	1.08511	0.91489	0.983054	1.04391
EMC1-AS1	0.890992	1.10901	2.02591	1.09908	1.35965	1.26641	2.36084	1.8275	1.29232	0.856008	2.6302	2.8984	1.08615	1.87035	2.85296	0.395931	0.940213	1.05979	0.759529	0.73897
EMC1	1.02388	0.976122	1.04375	0.976329	1.01435	0.878514	1.11905	0.928902	1.10821	1.01284	1.23535	1.05434	0.856612	0.811465	0.966778	0.782934	0.920838	1.07916	0.755522	0.793645
MRTO4	1.1923	0.807698	0.926812	0.967102	1.06575	0.805255	0.706486	0.590726	0.856804	0.807153	0.695287	0.620913	0.958241	0.591646	0.602622	0.571717	0.783383	1.21662	1.20486	1.00842
AKR7A3	0.398523	1.60148	1.05299	1.58614	0.897161	1.84476	0.225327	0.93581	1.51604	0.663149	2.00028	1.08823	2.68349	1.71453	1.06055	2.41718	0.840758	1.15924	1.54271	0.18376
AKR7A2	0.857365	1.14264	1.09225	1.07496	1.2232	1.23044	1.36375	0.849588	1.42968	0.965294	1.26571	1.1183	1.21533	1.2716	0.838028	0.976504	0.959861	1.04014	0.864371	0.719834
SLC66A1	0.998396	1.0016	1.01644	0.678356	0.78276	0.984321	0.748927	0.785019	1.32622	0.840063	0.999914	0.97243	1.00272	0.699016	0.842353	1.08815	0.902958	1.09704	1.01171	1.0421
CAPZB	1.24738	0.752625	0.897226	1.34181	1.24793	0.963992	0.961324	0.71052	0.943746	0.935662	0.973874	0.812504	1.29383	1.04332	1.33696	1.12183	0.93923	1.06077	0.899624	0.862296
AL031727.2	1	1	1	2.00654	1	1	1	1	1	1	1	1	1	1	1	1	1.29894	0.701057	0.539713	1
MICOS10	1.44539	0.554614	0.834278	0.965869	0.561563	0.868146	1.10136	1.59957	0.795803	0.55021	0.901609	1.78645	1.56854	0.909503	0.998364	0.926176	0.789151	1.21085	0.894274	0.783568
NBL1	1.14637	0.853633	0.845676	0.953825	1.08467	1.04841	0.816447	0.85482	0.94247	0.791805	1.0454	0.784237	1.00562	0.923136	0.922172	0.892658	0.921306	1.07869	0.569254	0.618587
MICOS10-NBL1	1	1	1	1	1	1	1	1	1	1	1	1	1	1	1	1	1	1	1	1
HTR6	1	1	1	1	1.7454	1	2.08848	1	3.45493	1	1	3.29773	1	1.94415	1	1	1	1	1	1
TMCO4	0.732291	1.26771	0.945315	0.71928	0.558075	1.03456	0.728604	1.40328	0.879597	0.797549	1.02057	1.06749	0.814072	0.913995	0.893364	1.40101	1.04455	0.955449	1.14009	0.906734
RNF186	1	1	1	1	1	1	1	1	1	1	1	1	1	1	1	1	1	1	1	1
AL391883.1	1	1	1	1	1	1	1	1	1	1	1	1	1	1	1	1	1	1	1	1
OTUD3	0.992247	1.00775	1.0033	0.920839	0.670958	0.995311	0.903343	0.868176	0.970356	1.08864	1.0136	1.10604	1.04727	0.989586	1.17675	0.941671	0.831197	1.1688	0.848476	0.698708
PLA2G2E	1	1	1	1	1	1	1	1	1	1	1	1	1	1	1	1	1	1	1	1
PLA2G2A	1	1	1	1	1	1	1	2.05104	1	1	1	1	1	1	1	1	1	1	1	1
PLA2G5	1	1	1	1	1	1	1	1	1	1	1	1	1	1	1	4.24247	1.56126	0.43874	0.281017	1
PLA2G2D	1	1	1	1	1	1	1	1	4.27324	1	1	1	1	1	1	1	1.29894	0.701057	0.539713	1
PLA2G2F	1	1	1	1	1	1	1	1	1	1	1	1.76591	1	1	1	1.81062	1.29894	0.701057	0.539713	1
Z98257.1	0.753603	1.2464	1.42464	0.998988	1.26354	1.36632	0.415467	0.767836	0.786924	1.18478	1.55377	1.73798	1.08819	1.49717	1.84093	2.81243	1.05382	0.946177	1.31044	1.24136
PLA2G2C	1.27762	0.722376	0.722376	0.722376	0.722376	1.29924	0.722376	0.722376	0.722376	2.8278	0.722376	2.93547	1.4388	2.08645	2.7306	2.47909	1	1	1.85139	1
UBXN10-AS1	1	1	1	1	1	1	1	1	1	1	1	1	1	1	1	1.81062	1.29894	0.701057	0.539713	1
UBXN10	0.686834	1.31317	0.442115	0.317832	0.314824	0.07907	0.07907	0.07907	0.208477	0.155888	0.265925	0.260751	0.157488	0.526996	2.93668	3.02747	1.55456	0.445442	0.720217	3.93217
LINC01757	1	1	1	1	1	1	1	1	1	1	1	1	1	1	1	1	1	1	1	1
Z98257.2	1	1	1	1	1	1	1	1	1	1	1	1	1	1	1	1.81062	1	1	1	1
VWA5B1	1	1	2.83658	1	1	1	1	1	1	2.94305	1.78772	1	1	1	1.92667	1	1.21373	0.786269	0.684264	0.570526
AL020998.1	1	1	1	1	1	1	1	1	1	1	1	1	1	1	1	1	1	1	1	1
LINC01141	0.746661	1.25334	0.746661	3.0013	0.746661	0.746661	0.746661	0.746661	0.746661	0.746661	0.746661	0.746661	0.746661	0.746661	0.746661	0.746661	1	1	1	1
AL139254.1	1	1	1	1	1	1	1	1	1	1	1	1	1	1	1	1	1	1	1	1
AL139254.2	1	1	1	1	1	1	1	1	1	1	1	1	1	1	1	1	1	1	1	1
AL139254.3	1	1	1	1	1	1	1	1	1	1	1	1	1	1	1	1	1	1	1	1
CAMK2N1	1.27086	0.729135	1.13679	1.02306	1.14174	1.34825	1.2367	1.08371	2.19367	1.794	1.5523	1.62946	1.3209	0.938863	1.40528	1.70204	0.946442	1.05356	0.624766	0.697709
MUL1	1.10845	0.891553	0.981087	0.849797	1.08261	0.937553	0.88917	1.00838	1.03557	0.952119	1.13321	0.894164	1.05258	0.954204	0.961736	1.2595	0.881033	1.11897	1.1238	0.934007
FAM43B	0.736256	1.26374	1.18082	0.83529	1.34717	0.748711	0.416283	0.416283	1.43823	0.416283	0.416283	0.416283	0.829135	1.20236	0.416283	0.75373	1.02775	0.972246	0.539713	0.570526
CDA	1.39097	0.609032	0.325022	0.63392	1.25361	1.04423	0.758569	0.254703	1.14439	0.827944	1.03276	0.676646	1.30607	1.10681	1.38288	0.664074	1.04068	0.959325	1.30085	1.23035
PINK1	1.34122	0.658775	0.562348	0.70879	1.01986	0.700135	1.05239	0.433273	1.04907	0.822596	0.858829	0.590075	1.15704	1.10185	1.40458	1.31029	1.06651	0.933487	1.47895	1.52379
PINK1-AS	0.901163	1.09884	1.30751	0.586358	0.45765	0.711981	0.809782	1.02771	0.595501	0.430904	0.720993	0.75523	0.83236	0.639484	0.908861	1.02468	1.00803	0.991973	0.915569	0.582863
DDOST	0.87669	1.12331	1.14162	0.893756	0.96772	1.20801	1.12393	1.32661	0.993893	0.961674	1.22877	1.26961	1.02874	0.996107	0.900384	1.00589	0.992383	1.00762	0.879557	0.879251
KIF17	0.812834	1.18717	0.500075	0.435687	0.305111	0.43958	0.703918	0.794746	1.48323	1.40355	1.34385	1.44585	0.394023	0.785747	0.838756	0.621208	0.88325	1.11675	0.809799	0.90409
SH2D5	1.56272	0.437282	0.741508	0.957893	0.91395	0.610079	0.497923	0.261468	2.82668	2.23552	0.668278	0.465351	0.553598	0.303531	0.271937	0.173281	0.681534	1.31847	0.443606	0.504055
AL663074.1	1	1	1	1	1	1	1	1	1	1	1	1	1.99176	1	1	1	1.46029	0.539713	0.369594	1
HP1BP3	0.94398	1.05602	1.15544	0.943721	0.854734	1.03457	1.05742	1.39331	0.997718	0.999699	1.04898	1.18197	1.09909	1.27289	1.24249	1.25991	1.07166	0.928343	0.985035	1.06018
EIF4G3	0.966666	1.03333	1.19508	1.1268	0.840536	1.14635	1.48343	1.58555	1.14108	1.47518	1.0045	1.23506	0.952205	1.12717	1.18696	0.85614	1.08412	0.915882	0.916811	1.08882
ECE1	1.02384	0.976156	1.0261	0.823181	1.02659	1.10612	0.930624	1.00854	1.67218	1.50906	1.57202	1.43282	1.06243	0.965464	0.893412	0.916666	0.954893	1.04511	0.59096	0.557726
AL031005.1	1	1	1	1	1	1	1	1	1	2.94305	1	1	1	1	1	1	1	1	1	1
ECE1-AS1	1	1	1.91829	1	1	3.39568	3.17695	2.05104	4.27324	2.94305	1.78772	4.82955	1	1	1.92667	1	1	1	1	1
AL592309.2	1	1	1	1	1	1	1	1	1	1	1	1	1	1	1	1	1	1	1	1
NBPF3	0.924173	1.07583	0.857937	0.762824	0.982281	1.04222	1.10821	0.802651	1.19685	1.05459	1.49144	1.30635	0.944132	1.11092	1.36578	1.71648	1.07642	0.923575	0.816958	0.872697
ALPL	0.331951	1.66805	1.21692	0.276215	0.359881	0.603038	0.568373	0.470974	0.535628	0.38873	0.831148	1.11472	0.198255	0.119234	0.0480936	0.126135	1.25362	0.746376	0.447288	0.997779
LINC02596	0.746661	1.25334	0.746661	0.746661	0.746661	0.746661	0.746661	0.746661	0.746661	0.746661	0.746661	0.746661	0.746661	0.746661	0.746661	0.746661	1	1	1	1
RAP1GAP	0.738997	1.261	2.22283	0.743477	1.36745	1.94972	1.37261	0.80997	2.71461	2.57845	1.8129	1.53246	0.807883	0.951181	1.07702	0.982732	1.06095	0.93905	0.60202	0.606716
USP48	0.840095	1.15991	1.10926	1.13066	0.765083	1.01799	1.15288	1.42964	0.805206	1.10257	0.934571	1.2776	0.993389	1.25657	1.26656	0.823608	1.07461	0.925395	1.10377	1.14574
LDLRAD2	0.470459	1.52954	1.24306	0.266	0.662552	1.11567	0.266	0.545576	1.13668	0.524426	1.31367	2.30332	0.529807	1.01944	0.512496	2.42225	1.33998	0.660018	0.520273	0.570526
HSPG2	0.510923	1.48908	1.42619	0.723132	0.46663	0.928353	1.1959	1.75146	1.20818	1.06143	2.18052	2.03437	1.04649	1.96709	1.47445	2.75564	1.22938	0.770625	0.771229	0.854094
CELA3B	1	1	1	2.00654	1	1	1	1	1	1	1	1	1.99176	1	1	1	1	1	1	1
CELA3A	1	1	1	1	1	1	1	1	1	1	1	1	1	1	1	1	1	1	1	1
LINC01635	0.732234	1.26777	0.818607	0.28859	1.14905	0.519047	0.602713	1.50187	0.524746	0.849335	0.28859	1.17273	0.861012	0.28859	0.556019	0.522526	1	1	1.85139	2.96406
CDC42	1.13049	0.869506	0.864116	1.22144	1.21666	1.05907	0.922105	1.06897	0.835503	0.901866	1.0126	1.02432	1.18635	1.17479	1.19436	1.286	0.973266	1.02673	0.783782	0.742812
	1	1	1.91829	2.00654	1.7454	2.59712	1	1	2.63662	1.97152	1.78772	1	2.98351	1	2.85335	2.62124	1.29894	0.701057	0.999222	2.96406
WNT4	0.111479	1.88852	0.316295	0.156851	0.445652	1.39779	0.270187	2.04785	0.143195	0.197385	0.703451	0.576917	0.928014	2.44481	0.53579	3.85822	1.36839	0.631609	0.96149	1.01397
ZBTB40	0.754019	1.24598	1.05908	0.788429	0.869114	1.15945	0.795498	1.16059	0.986792	1.12377	0.853773	1.08139	1.44819	1.2997	1.38075	1.65634	0.978122	1.02188	1.43385	1.56486
EPHA8	0.595737	1.40426	1.68985	1.79501	1.92792	0.595737	0.595737	1.84802	0.595737	2.91083	2.00356	0.595737	0.595737	0.595737	1.69984	1.07865	1.17364	0.826358	0.281017	0.399116
C1QA	1	1	1	1	1	1	1	1	1	1	1	1	1	1	1	1	1	1	1	1
C1QC	1	1	1	1	1	1	1	1	1	1	1	1	1	1	1	1	1	1	1	1
C1QB	1	1	1	1	1	1	1	1	1	1	1	1	1	1	1	1	1	1	1	1
EPHB2	0.983992	1.01601	0.799081	0.667433	1.06447	1.28757	0.982161	1.03869	0.81016	0.920553	1.66602	1.43986	1.42001	1.0648	1.36997	1.18487	1.11392	0.886084	0.70292	0.790179
AL512444.1	1	1	1	1	1	1	1	1	1	1	1	1	1	1	1	1	1	1	1	1
LACTBL1	1	1	1	1	1	1	1	1	1	1	1	1	1	1.94415	1	1	1	1	1	1
TEX46	0.857351	1.14265	0.929893	0.484751	0.846084	0.484751	0.484751	0.484751	1.2781	0.484751	1.6303	1.2273	2.40777	1.85779	0.933958	0.8777	1.46029	0.539713	1.3136	1.98203
KDM1A	1.15613	0.843866	0.758998	0.924221	1.19009	0.860985	1.15725	0.784467	0.790311	0.788892	1.01121	0.836069	3.05658	1.65518	2.27522	1.30094	1.02329	0.976711	1.17294	1.22085
AL031428.1	1	1	1	1	1	1	1	1	1	1	1	1	1	1	1	1	1	1	6.10837	1
LUZP1	1.24566	0.754342	0.664751	0.994226	0.945225	0.585396	0.627296	0.747838	0.85394	0.7485	0.79198	0.833981	1.06624	0.867903	0.951951	1.11806	0.942292	1.05771	0.691171	0.591164
HTR1D	1.16647	0.833534	0.457385	0.86232	1.88823	1.12096	0.685238	0.212148	1.53562	1.00836	1.37248	0.834262	1.8116	1.55541	1.48524	1.15582	0.885936	1.11406	1.22796	1.0183
LINC01355	0.507833	1.49217	0.492462	0.260329	0.184405	0.595805	1.06871	1.34076	0.38426	0.670841	0.23466	1.47056	0.616021	1.28761	0.768548	0.19903	1.19705	0.802948	2.14755	2.54685
AL109936.8	0.431513	1.56849	1.14016	0.24398	0.789567	0.24398	0.509547	2.03901	0.842934	0.718046	0.628357	0.991447	0.24398	2.08682	1.14834	1.03508	0.631946	1.36805	6.51333	1.71829
HNRNPR	1.19675	0.803248	0.883527	1.1137	1.0315	0.887572	0.930519	0.878876	0.591277	0.753388	0.763256	0.778915	1.21218	0.931204	1.05085	0.665902	1.02413	0.975872	1.08805	1.18773
ZNF436	0.958274	1.04173	0.792986	0.860884	1.12626	1.1465	1.02932	1.01062	0.623218	0.854047	1.0037	1.10583	1.29002	1.08315	1.28598	1.29156	0.981747	1.01825	0.748842	0.824274
ZNF436-AS1	0.740578	1.25942	0.699031	0.823543	1.00171	0.565816	1.43378	1.1219	1.24812	1.34767	1.89825	1.4616	1.49932	1.07366	2.28034	1.44116	1.17775	0.822245	1.86003	3.06191
AL109936.3	0.370853	1.62915	0.370853	0.370853	0.370853	0.370853	0.370853	0.760634	0.370853	0.370853	0.370853	0.370853	0.370853	0.370853	0.370853	0.370853	1	1	1	1
TCEA3	0.278867	1.72113	0.635009	0.200205	0.176937	0.339686	0.415521	0.891124	0.245141	0.178164	0.322775	0.261856	0.0571558	0.13375	1.26658	2.11863	1.29759	0.702411	0.81723	0.66204
ASAP3	0.680617	1.31938	0.628194	0.660993	0.830031	0.739511	0.699809	0.981017	0.677789	0.638092	1.12925	0.892288	0.82895	0.971206	1.17708	1.02121	1.19086	0.809143	0.601167	0.812543
E2F2	0.874236	1.12576	0.762926	0.862483	0.631252	0.775482	0.562583	0.53146	0.325034	0.612564	0.59254	0.790189	1.89438	1.18705	0.71039	1.20635	1.08603	0.913967	0.829654	0.69676
AL021154.1	0.829451	1.17055	0.951305	0.203568	0.355308	0.853814	0.646727	1.70127	0.37015	0.796883	0.363923	1.29497	2.62625	3.47097	1.90134	2.01875	1.17364	0.826358	2.91283	1.57495
ID3	0.579038	1.42096	0.602584	0.833739	0.546844	0.811404	0.417107	0.875615	0.195506	0.334028	0.460717	0.428379	1.05093	1.44791	2.03508	2.86999	1.20098	0.79902	1.39957	1.33997
MDS2	0.466315	1.53369	0.184697	0.193194	0.670431	0.71138	1.03949	1.61423	0.25386	0.0962823	0.70303	0.68623	1.43312	1.18715	1.70228	2.82797	1.18689	0.813111	0.765889	0.686937
RPL11	0.78283	1.21717	1.14708	0.818346	1.12641	1.21596	0.908143	1.12381	1.03007	1.00592	0.944368	0.958167	0.729445	0.868937	0.850209	1.12187	0.914502	1.0855	1.27006	1.1743
ELOA	1.2789	0.721104	0.601573	0.74162	1.00997	0.723772	0.772251	0.724014	0.907931	0.918878	0.737383	0.66005	1.06415	0.772133	1.01275	0.981764	0.911311	1.08869	0.833946	0.896644
ELOA-AS1	0.345668	1.65433	0.554389	0.982329	1.94363	1.13188	1.47185	0.811697	0.515309	1.52459	1.58103	0.794209	2.13376	1.67167	1.28211	1.14602	1.23536	0.764637	1.3221	3.62224
PITHD1	1.04519	0.954808	1.02257	1.00985	1.06385	0.862049	1.02095	1.06681	0.95774	0.96644	1.01045	0.905491	0.976996	0.803921	0.846544	0.829963	0.945192	1.05481	1.00294	0.965895
LYPLA2	1.12861	0.871393	0.704379	1.01904	0.959788	0.874066	0.798805	0.797044	0.860675	0.912437	0.994013	0.813123	1.02831	0.867165	1.09671	1.40203	0.940885	1.05912	0.905137	0.870502
GALE	0.989416	1.01058	0.931368	0.847802	1.04145	1.13321	1.2963	0.792822	1.37789	1.20857	1.4067	1.14585	0.920583	0.939652	1.24171	1.10981	1.01054	0.989455	0.899744	0.936279
HMGCL	0.785718	1.21428	0.876624	0.960616	1.08377	1.19299	1.19617	1.40589	1.34089	1.15649	1.43658	1.1977	0.877416	1.2556	1.44854	1.81075	1.07842	0.921576	0.848409	0.737128
FUCA1	0.789281	1.21072	1.25731	0.996995	1.03243	1.01867	1.27699	1.71633	0.902471	0.802011	1.41101	1.39925	0.790951	1.10322	0.885136	2.53284	0.930041	1.06996	0.72946	0.624687
CNR2	1.27762	0.722376	0.722376	0.722376	1.26083	0.722376	0.722376	0.722376	0.722376	0.722376	0.722376	1.27565	1.4388	3.45052	0.722376	0.722376	1	1	1	1
AL590609.2	1	1	1	1	1	1	1	1	1	1	1	1	1	1	1	1	1	1	1	1
PNRC2	0.915561	1.08444	1.04065	0.905554	0.699628	0.98013	1.0033	1.33826	0.711681	0.966014	0.749967	1.02951	0.987946	1.03687	1.03306	0.887818	1.10355	0.896447	0.976282	1.18531
SRSF10	0.941616	1.05838	1.19051	1.38228	0.649701	0.832461	0.936291	1.14987	0.506777	0.796858	0.710297	1.1184	1.15728	0.993495	1.11179	0.738951	1.02864	0.971357	0.931327	1.01408
AL591178.1	1	1	1	1	1	1	2.08848	1	1	1	1	1	1	1	1	1	1	1	1	1
MYOM3	0.29629	1.70371	0.29629	0.594518	0.29629	0.532895	0.941298	0.607701	0.538746	0.29629	0.29629	1.43094	1.17783	1.13552	0.570853	1.01682	1.02775	0.972246	0.999222	0.570526
MYOM3-AS1	1	1	1	1	1	1	1	1	1	1	1	1	1	1	1	1	1	1	1	1
IL22RA1	0.824574	1.17543	0.339019	0.432561	0.59068	0.646191	0.247462	0.248472	0.410731	0.409295	0.713544	0.855267	0.530726	0.704435	0.634656	1.07533	1.25128	0.748725	0.741537	1.07076
IFNLR1	0.840767	1.15923	0.777698	0.604283	1.08446	0.935313	0.737638	0.691113	0.93352	0.950386	1.59752	1.23304	0.970107	1.07657	1.06295	1.50168	1.01315	0.986854	0.910049	0.952354
LINC02800	0.746661	1.25334	0.746661	0.746661	0.746661	0.746661	1.55938	0.746661	0.746661	0.746661	0.746661	1.89041	0.746661	0.746661	0.746661	0.746661	0.726542	1.27346	1	1.69108
GRHL3-AS1	1.02612	0.973878	1.11294	1.16415	1.01264	0.580175	0.580175	1.18996	0.580175	2.83479	1.49421	2.35762	2.88174	4.4146	2.73071	1.99108	1.29894	0.701057	1.45873	2.96406
GRHL3	0.926883	1.07312	1.59916	1.23363	2.11091	1.59926	0.431886	0.418012	0.495057	0.388545	0.567439	0.989192	2.54471	1.77798	1.71917	1.18392	1.22552	0.774478	0.632095	0.703767
STPG1	1.11988	0.880117	0.958875	1.38061	1.36181	1.20134	1.36917	1.2596	1.28459	1.49502	1.37303	1.25753	1.66207	1.32356	1.68602	1.31125	1.08909	0.910909	0.652823	0.773116
NIPAL3	1.04432	0.955681	0.753801	1.18484	1.25941	0.801724	1.04239	0.883641	1.00698	0.79562	1.17963	1.17081	1.06957	1.11324	1.53475	1.42871	0.939919	1.06008	0.966603	0.751026
RCAN3	1.14132	0.858679	0.667544	0.857544	0.604648	0.789872	0.851357	0.687557	1.08502	1.00904	1.19152	1.15647	1.03828	1.10162	1.21544	1.26895	1.07344	0.926561	0.701273	0.772061
NCMAP-DT	1	1	1	1	1	1	1	1	1	1.97152	1	1	1	1	1.92667	1.81062	1	1	1	1
NCMAP	0.352528	1.64747	1.15963	0.698332	0.656764	0.804648	0.441404	2.03734	1.73067	1.2188	1.78062	1.94799	0.414527	0.926021	0.782696	3.29249	1.35505	0.644949	0.51343	1.96689
SRRM1	1.07818	0.92182	1.18309	1.10434	0.82636	0.672596	0.929448	0.819752	0.968635	0.934285	1.00797	0.942454	1.05116	1.00576	0.905439	0.846804	1.07429	0.925708	0.900514	0.949392
AL445648.1	1	1	1	1	1	1	1	1	1	1	1	1	1	1	1.92667	1	1	1	1	1.98203
CLIC4	0.862396	1.1376	1.2999	1.01715	0.83261	1.2922	1.68831	2.56693	1.0577	1.39648	1.14667	1.53328	1.32947	1.44153	1.39748	0.933777	1.12783	0.872174	0.789855	0.940899
RUNX3	0.942647	1.05735	1.10586	0.718446	0.811827	1.09109	0.844143	1.11246	1.18192	1.04682	1.26303	1.10435	0.988424	0.780895	0.659156	0.967779	0.941961	1.05804	1.08229	0.903017
AL445471.1	0.29629	1.70371	0.568369	0.29629	0.29629	1.0061	0.29629	1.85335	0.29629	0.29629	0.763076	0.523221	0.883984	2.53424	0.29629	0.776645	1	1	1.85139	1
AL445471.2	1	1	1	1	1	1	1	1	1	1	1	1	1	1	1	1	1	1	1	1
AL050344.1	1	1	1	1	1	1	1	1	1	1	1	1	1	1	1	1	1	1	1	1
AL031432.1	1	1	1	1	1	1	1	1	1	1	1	1	1	1.94415	1	1	1	1	1.85139	1
SYF2	0.79202	1.20798	1.16106	0.830543	0.936042	1.37524	1.10562	1.12806	0.950262	1.15232	0.941985	1.05856	0.904999	1.27834	1.29518	0.97489	1.14027	0.859727	1.18639	1.47688
AL031432.5	1	1	1	1	1.7454	1	1	2.05104	4.27324	1	5.72632	1	1	1.94415	1.92667	1.81062	1.46029	0.539713	0.369594	2.96406
RSRP1	0.623509	1.37649	1.05712	0.846764	0.571975	1.12656	0.848569	1.7106	0.927883	1.21857	1.03343	1.54996	1.16984	1.64885	1.29676	1.65455	1.15698	0.84302	0.79243	1.09103
AL031432.3	1.20368	0.79632	0.474398	0.474398	0.474398	0.474398	2.02351	0.973007	0.474398	1.39618	0.84809	1.56443	0.474398	0.922302	1.35362	2.78173	1.20793	0.792069	0.581032	0.73897
RHD	1.05057	0.949428	1.56248	0.94093	1.02446	1.38317	0.798515	2.7451	0.646784	1.09658	0.629605	2.48134	1.85817	1.95472	1.0546	2.31175	1.23536	0.764637	1.48383	3.01945
TMEM50A	1.03136	0.968637	0.850143	1.04311	1.00023	1.08593	0.940197	0.991856	0.919668	1.01041	0.995444	0.8039	1.12861	1.26303	1.03785	1.21265	0.949493	1.05051	1.05656	0.92187
RHCE	0.955369	1.04463	0.522501	0.939969	1.48654	0.98892	2.02602	0.780959	2.54043	1.6368	1.93369	2.02588	1.11289	1.85801	0.439825	1.22969	0.886317	1.11368	0.506394	1.05536
MACO1	1.01228	0.98772	0.856064	0.765387	0.581669	0.789586	0.892306	1.20652	0.946287	1.12639	0.922799	1.15716	1.1128	1.01733	1.00893	1.36046	0.98082	1.01918	0.944583	0.982743
LDLRAP1	0.905054	1.09495	0.620897	0.68414	0.748651	0.830168	0.642383	0.83565	0.708933	0.859413	0.861464	0.824826	0.903127	0.728003	0.804293	1.14005	0.952035	1.04797	0.939816	0.804323
AL606491.1	1.0368	0.963205	0.408625	1.23122	1.0178	1.71387	0.408625	0.408625	1.07739	0.408625	0.730507	1.97347	0.408625	0.408625	0.408625	0.408625	1	1	1	1
MAN1C1	0.446138	1.55386	1.08551	0.658562	0.499022	0.461806	0.756116	1.32785	1.36488	0.89154	0.868621	0.611821	0.779363	1.07366	0.326703	1.31708	1.46182	0.538179	0.34047	0.6222
AL031280.1	1	1	1.91829	1	1	1	1	1	1	1	1	1	1	1	1	1	1	1	1	1.98203
SELENON	1.0011	0.998899	0.963293	0.669253	0.571519	0.814233	0.978133	1.01242	1.40128	1.20385	1.26923	1.12587	0.903489	0.983788	0.910619	1.27495	1.08796	0.912035	0.913341	0.852135
AL020996.2	1	1	1	1	1	1	1	1	1	1	1	1	1	1	1	1	1	1	1	1
AL020996.1	0.574084	1.42592	0.324591	0.324591	0.324591	0.324591	0.324591	0.324591	0.324591	1.27063	0.580277	0.324591	0.646505	0.324591	0.62538	1.64019	0.726542	1.27346	3.55418	1.69108
MTFR1L	0.951288	1.04871	0.92129	1.0513	1.11946	1.18169	1.13602	1.11948	0.943007	0.799832	1.091	1.14997	1.09879	1.12625	1.32069	1.50727	1.01391	0.98609	1.02151	1.15506
AL020996.3	1	1	1	1	1	1	1	1	1	1	1	1	1	1	1	1	1	1	1	1
AUNIP	1.32998	0.670017	0.787104	0.950035	0.857833	0.779368	0.747765	0.765356	0.71456	0.957032	0.688041	0.535546	0.96668	0.69289	0.447224	0.416807	0.927727	1.07227	0.73287	0.952878
AL033528.3	1	1	1	1	1.7454	1.79856	1	1	1	1.97152	1	3.29773	3.97527	1.94415	1.92667	1.81062	1.02775	0.972246	2.37775	1.69108
PAQR7	0.836778	1.16322	1.04877	0.589752	0.773489	1.34434	1.34398	1.02941	1.18818	1.124	1.14861	1.19974	1.24568	1.26264	1.54282	1.67637	1.03785	0.962152	1.16306	1.21055
STMN1	0.897055	1.10294	0.69917	0.821195	0.979277	0.745538	0.882117	0.796215	0.6446	0.656184	0.926151	0.977975	0.931219	0.9682	1.09877	0.771298	1.03444	0.965565	1.20049	1.18173
PAFAH2	1.06857	0.931435	0.540443	0.756308	1.23044	0.963611	0.869521	1.05259	0.813764	0.898806	1.1328	1.13859	1.03198	1.10116	1.50947	1.24354	0.792491	1.20751	1.14858	1.0186
EXTL1	0.811715	1.18828	1.49501	1.28594	1.03531	1.08633	1.7128	2.00113	1.10528	1.56314	1.32793	2.0351	0.954471	2.13221	0.616373	3.95053	1.33998	0.660018	0.998785	1.1308
SLC30A2	0.329405	1.6706	3.35429	2.31876	0.574942	3.22295	1.0465	3.09914	0.329405	0.649429	1.88628	1.84317	0.656094	0.640414	2.77141	5.66983	1.04989	0.950106	0.189963	0.6222
TRIM63	1.27762	0.722376	0.722376	0.722376	2.87621	1.29924	0.722376	3.00011	0.722376	0.722376	0.722376	0.722376	0.722376	0.722376	0.722376	1.89352	1.29894	0.701057	0.539713	1.98203
PDIK1L	0.873154	1.12685	1.24159	0.965204	1.10695	1.35933	1.47958	1.16326	0.629383	1.07591	0.819071	1.17056	1.01168	1.28455	1.09128	0.588214	1.01225	0.987746	1.33315	1.75918
FAM110D	1.27762	0.722376	2.04907	1.44948	1.26083	3.60668	1.50867	0.722376	1.3135	0.722376	2.9985	0.722376	2.87164	2.08645	0.722376	1.30795	1	1	1.85139	1
C1orf232	1	1	1	1	1	1	1	1	1	1	1	1	1	1	1	1	1	1	1	1
AL391650.1	0.66693	1.33307	1.46972	0.791996	1.43843	0.682659	0.835069	1.09165	0.908135	0.262852	0.67696	0.665494	0.784223	1.50372	0.993587	0.688998	1.51482	0.485182	0.780853	1.57495
ZNF593	1	1	1	1	1	1	1	4.15311	1	1	1	1	1.99176	1	1	1	1	1	1	1
CNKSR1	0.753967	1.24603	0.726019	0.813448	0.637981	1.18012	0.922189	1.45062	1.02486	0.990251	1.14161	1.14571	1.54987	1.40813	1.60746	2.3603	1.11874	0.881265	1.00937	1.04428
CATSPER4	0.857351	1.14265	0.484751	0.972674	0.846084	1.64606	0.484751	2.01323	0.484751	0.484751	0.484751	1.59858	0.965506	1.85779	0.933958	1.27065	1.63041	0.369594	0.226688	1
CEP85	1.07738	0.92262	0.934278	1.0787	1.28596	0.918885	0.850484	0.913428	0.916834	0.929614	1.32794	1.24721	1.28774	1.15607	1.18092	0.926611	0.997967	1.00203	1.3387	1.21024
SH3BGRL3	1.45281	0.547187	0.58767	1.18288	0.783751	0.765406	1.0481	0.346603	1.13424	0.943714	1.07624	0.878906	1.2543	0.627652	1.19821	0.6372	1.04307	0.956925	0.826875	0.786698
UBXN11	0.676299	1.3237	0.941352	0.69202	0.491562	0.707677	0.603354	1.47578	0.573828	0.623946	0.874388	1.03905	1.22869	0.92491	1.18133	1.35452	0.956287	1.04371	1.34821	1.31441
CD52	0.746661	1.25334	0.746661	0.746661	0.746661	0.746661	0.746661	0.746661	1.96866	0.746661	1.33482	1.31853	1.48717	0.746661	3.5143	0.746661	1.56126	0.43874	0.281017	1
CRYBG2	1.29065	0.709352	1.03949	1.52023	1.96687	1.37605	1.38653	0.620256	1.16438	0.951301	1.35744	1.21825	1.95174	1.4356	3.58833	1.76765	1.01132	0.988681	0.789282	0.813333
ZNF683	1	1	1	1	1	1	1	1	1	1	1	1	1	1	1	1	1	1	1	1
LIN28A	1	1	1	1	1	1	1	1	1	1	1	1	1.99176	1	1	1	1	1	1	1
DHDDS	1.16352	0.836485	0.827219	1.04248	0.957212	0.886874	0.916392	0.731129	0.894012	0.947232	1.07528	0.978317	0.864192	0.720782	0.955768	0.925784	0.988754	1.01125	0.977113	0.938
DHDDS-AS1	0.595737	1.40426	1.14279	0.595737	1.48386	1.5472	0.595737	0.595737	1.08323	1.17451	1.06501	1.96458	2.36821	1.72067	1.14779	0.595737	1.02775	0.972246	0.999222	1.69108
HMGN2	1.13701	0.862986	0.687149	1.22305	1.09797	0.940505	1.03006	0.917537	0.640614	0.714981	0.933942	0.873005	1.54367	1.13678	1.82888	1.439	1.00043	0.999573	0.890669	0.913769
RPS6KA1	1.09262	0.907383	0.64736	0.934842	1.14562	0.882403	0.765882	0.70836	0.933177	0.974501	0.992826	0.823621	1.10127	0.831669	1.07883	1.0161	0.950637	1.04936	1.02148	0.875557
AL512408.1	0.910552	1.08945	1.01796	0.358869	0.358869	1.79176	0.74949	2.2448	0.652535	1.40482	0.924246	3.10748	3.56207	1.71418	1.02398	2.39521	1.05291	0.947091	1.24286	0.786063
ARID1A	0.924119	1.07588	1.02857	0.833235	0.657155	0.895636	1.11871	1.26553	0.865618	0.968941	1.15105	1.20436	1.27218	1.2534	1.32068	1.40543	1.17099	0.829014	0.924679	0.994339
PIGV	0.909553	1.09045	0.684247	0.770937	1.06903	1.21908	1.28504	1.3991	1.04402	0.953009	1.52969	1.2408	1.23539	1.41976	1.23439	1.74803	0.981358	1.01864	1.70469	1.26897
ZDHHC18	1.0756	0.924402	1.24997	0.767323	0.885082	1.21168	0.940596	0.787019	1.37997	1.28577	1.07686	0.971043	0.977055	0.887203	0.763863	1.0428	0.969422	1.03058	0.741969	0.918875
SFN	1.43592	0.564081	0.316836	0.737654	0.971967	0.514015	0.505633	0.244118	1.03865	0.871901	0.769563	0.485483	0.862441	0.509238	0.79271	0.42973	0.968873	1.03113	0.834193	0.937136
AL034380.1	1	1	1	1	1	1	1	1	1	1	1	1	1	1	1	1	1	1	1	1
GPN2	1.07136	0.928641	0.876788	0.732665	0.834217	0.822271	0.85264	0.952256	0.948884	0.884105	0.931106	0.899739	1.05714	1.09775	1.26678	1.17784	0.966404	1.0336	1.00913	0.939114
GPATCH3	1.05389	0.946106	0.782918	0.967399	0.696589	0.803898	0.633415	0.703717	0.871268	0.73592	0.821764	0.771327	0.967738	0.887265	1.10714	1.14057	1.13027	0.869734	1.10478	1.06679
NUDC	1.19771	0.80229	0.712114	1.00952	1.00976	0.749884	0.758599	0.492118	0.764985	0.731257	0.777919	0.642201	1.3041	0.8277	0.910599	0.668975	0.839874	1.16013	1.19998	1.01888
NR0B2	1	1	1	1	1	1	1	1	1	1.97152	1	1	1	1	1	1	0.726542	1.27346	1	0.570526
KDF1	0.88987	1.11013	0.901372	0.98317	1.15042	1.12722	1.07238	1.1001	1.27686	1.20871	1.14303	1.00079	1.05133	1.0259	1.29518	1.47439	0.983782	1.01622	1.04726	0.983767
TRNP1	1.30205	0.697951	0.389005	1.09691	0.75173	0.909711	0.776379	0.562379	0.555256	0.794375	0.734673	0.664219	0.633684	0.93193	0.418591	0.534894	0.758734	1.24127	1.96779	1.43274
TENT5B	0.984397	1.0156	0.504832	0.897889	1.03801	0.693581	0.988954	0.666729	0.928124	0.70861	1.42756	1.17146	1.37825	1.70126	1.4235	1.19067	1.14553	0.854466	0.563976	1.02835
SLC9A1	1.21694	0.783058	0.852086	1.0078	0.622569	0.849464	1.25327	1.3098	1.38102	1.11086	1.22266	1.08627	1.27489	0.860621	1.08538	0.943034	0.99713	1.00287	0.654522	0.60547
AL590640.1	1	1	1	1	1	1	1	1	1	1	1	1	1	1	1	1	1	1	1	1
WDTC1	0.786787	1.21321	0.91002	0.680041	0.725255	0.823707	0.938655	1.33029	0.994798	0.85625	1.14914	0.959903	0.577394	1.09947	1.42809	2.45968	1.14118	0.858821	0.896247	0.918373
TMEM222	0.921384	1.07862	0.934978	0.799113	0.82281	0.98963	1.00053	1.08035	1.3	1.21643	0.896063	0.889537	1.18449	1.07014	1.05039	1.26581	1.02272	0.977283	0.892442	0.824338
SYTL1	0.439319	1.56068	0.680501	0.357486	0.471579	1.55257	1.3707	2.25117	0.966834	0.95269	1.34444	1.37903	0.762864	0.862136	1.13092	1.62014	1.08944	0.910564	1.26261	1.2787
MAP3K6	1.01736	0.982645	0.630332	0.915321	0.762777	0.781773	0.668654	0.457486	0.634166	0.634588	1.08161	0.756253	1.15062	0.757287	0.865892	1.19786	1.07481	0.925191	0.610101	0.567116
FCN3	0.595737	1.40426	1.14279	0.595737	0.595737	2.49866	1.89263	1.84802	2.05823	2.33206	2.94211	2.87714	1.18656	2.84561	1.14779	3.97614	0.570526	1.42947	1.85139	0.399116
CD164L2	0.471701	1.5283	1.05163	0.382255	0.661467	1.44197	0.822706	0.796277	1.20966	0.792902	0.653165	1.13568	0.485149	0.977178	0.809126	1.639	1.18197	0.818026	1.07425	0.886465
GPR3	1.11005	0.889953	0.501347	1.19327	0.975651	0.531643	0.611817	0.938731	1.18052	0.982484	1.15243	0.719116	0.501349	0.239652	0.361656	0.586645	1.09539	0.904609	0.727152	0.56876
WASF2	1.04238	0.957615	1.10882	1.0658	1.14947	1.26091	1.21141	1.2546	1.38906	1.29155	1.37469	1.2416	1.60886	1.62612	1.46352	1.57893	1.07619	0.923807	0.992557	1.02396
FO393419.2	1	1	1	1	1	1	1	1	2.63662	1	1	1	1	1	1.92667	1	1	1	1	1
BX293535.1	1	1	1	1	2.49079	2.59712	1	1	3.45493	1.97152	2.57544	1.76591	2.98351	5.72077	1.92667	2.62124	1	1	6.10837	1
AHDC1	1.04594	0.95406	0.495406	0.730753	0.804588	0.668527	1.24528	0.461582	1.11766	0.833203	1.0822	0.957614	1.07747	1.06313	1.47008	0.983507	1.1218	0.878201	0.734854	0.696473
FGR	0.369969	1.63003	0.547509	0.145813	0.145813	0.378694	0.145813	0.145813	0.742415	0.287474	0.375533	0.592532	0.290424	0.145813	0.416056	0.264012	1.29894	0.701057	0.539713	1
LINC02574	1	1	1	1	1	1	1	1	1	1	1	1	1	1	1	1	1	1	1	1
IFI6	1.02408	0.975924	0.253652	0.638979	0.768055	0.549807	0.68587	1.05818	0.552548	0.399966	1.26322	0.960093	0.534128	1.07917	0.945662	1.60859	1.07907	0.920929	0.972161	1.16664
AL445490.1	0.857351	1.14265	1.37503	0.484751	1.20742	0.871854	0.484751	2.01323	0.484751	0.484751	0.484751	3.08368	0.484751	0.942432	0.484751	2.05654	0.570526	1.42947	1.85139	1.18301
FAM76A	0.897035	1.10296	0.913668	0.730164	0.649867	0.645512	0.80837	0.611429	0.763863	0.713775	0.869694	0.845861	0.994933	0.964522	0.830633	1.33759	1.08828	0.911716	0.739312	0.695556
STX12	0.931946	1.06805	0.933474	1.01913	1.03287	0.782844	1.04969	1.2459	1.19078	1.15908	0.940487	1.01607	0.934832	1.00833	1.2388	1.19754	1.02365	0.976354	0.934282	0.974458
PPP1R8	0.993012	1.00699	1.00694	0.895706	1.07298	1.05647	0.873941	1.0937	1.00343	1.04293	0.96211	0.891583	1.04998	0.917657	0.887029	0.898364	0.908476	1.09152	1.1214	0.933962
THEMIS2	0.655182	1.34482	0.805333	0.471189	0.822497	0.779201	0.608956	0.621901	1.35978	1.00188	1.77741	1.39428	0.991124	1.00401	1.18853	1.85348	1.28559	0.714411	0.563155	0.732033
RPA2	0.98911	1.01089	0.958135	0.958894	1.24332	0.978069	0.878618	0.675755	1.04702	1.01354	1.04737	0.996549	1.00389	0.888364	0.827819	0.917506	0.946752	1.05325	0.941789	0.815008
SMPDL3B	0.824961	1.17504	0.491418	0.341236	0.909099	1.10764	0.314301	0.253397	0.519853	0.518503	0.940258	0.636561	0.769067	0.801939	0.473234	0.691943	0.920928	1.07907	0.799555	0.636479
AL512288.1	1	1	1	1	1	1	1	1	1	1	1	1	1	1	1	1	1	1	1.85139	1
XKR8	0.958752	1.04125	0.977493	0.813778	1.27622	1.30638	0.748413	0.770401	1.37508	1.44062	1.4186	1.09302	0.727792	0.919781	0.76427	1.26519	0.80256	1.19744	1.18768	0.940068
EYA3	1.03211	0.967891	0.750538	0.915685	0.905361	0.800945	0.661673	0.86119	0.777931	0.916219	0.866819	1.07211	0.935249	1.01158	0.860824	0.868842	0.937088	1.06291	0.50547	0.580232
PTAFR	1.25273	0.747275	0.491917	0.652061	0.933665	0.54998	0.723076	0.976691	0.816992	0.591259	0.742286	0.670112	1.00573	0.93645	0.705176	1.1884	0.986299	1.0137	0.545019	0.495282
DNAJC8	1.06385	0.936154	0.89841	1.07213	1.21557	0.861233	0.896932	0.740413	0.903153	0.842418	0.91506	0.795286	1.12867	0.888404	1.07371	1.14007	0.917954	1.08205	1.16531	0.937021
ATP5IF1	0.955811	1.04419	0.759474	1.00547	1.01071	1.31961	1.02411	1.15687	0.743063	0.719826	0.980876	0.934941	0.928046	1.06095	1.25934	1.17727	0.930345	1.06965	1.19099	1.19333
AL353622.1	0.760672	1.23933	0.757906	0.81772	0.539695	1.65095	2.34865	5.40678	1.68843	1.7158	0.669416	2.41953	1.34542	0.903416	2.14528	3.65162	1.47498	0.525021	0.888549	2.49545
AL353622.2	1	1	1	1	1	1	1	1	1	1	1	1	1	1	1	1	1	1	1	1
SESN2	0.708819	1.29118	1.88311	0.990721	0.893771	2.5365	3.33229	7.11289	2.99629	2.64423	2.95234	2.07166	1.13369	0.638373	1.84562	0.887007	1.08649	0.913512	0.525928	0.669952
MED18	0.962875	1.03712	1.09692	1.16909	1.11438	1.03869	0.96508	1.11868	1.05098	1.2149	1.0247	0.984195	1.41603	1.38653	1.59272	1.61004	0.913094	1.08691	0.794441	0.971863
PHACTR4	0.923093	1.07691	1.03015	0.818	0.64882	1.0438	1.21214	1.37733	1.15974	1.10314	1.42648	1.40211	1.29586	1.28206	1.324	1.2988	1.10395	0.896046	1.14407	1.12049
RCC1	1.19455	0.805446	0.837352	1.08258	1.24843	0.960544	0.973549	0.668106	0.880244	0.923289	0.935881	0.835231	1.20997	0.791807	0.831307	0.670019	0.880561	1.11944	1.19336	1.02333
TRNAU1AP	0.938732	1.06127	0.657006	0.926022	0.894829	1.03384	1.03531	0.767801	0.865686	0.95528	1.04059	1.09245	1.59032	1.23627	1.36938	1.27951	0.964226	1.03577	1.07294	0.881513
SNHG12	1.03075	0.969254	0.844347	0.77208	0.665119	0.961858	0.71426	0.754176	0.856173	0.862451	0.676297	0.677311	1.01566	0.774746	0.716469	0.917056	1.03435	0.965645	0.844939	0.843934
TAF12	0.865025	1.13498	1.05527	0.947604	1.10573	1.19919	1.04473	0.79131	1.18246	1.28073	1.08411	1.17445	1.13297	1.06112	1.21026	1.15614	0.943367	1.05663	0.821977	0.920634
RAB42	0.560046	1.43995	2.3022	0.809532	0.544463	1.15121	0.28796	0.232614	0.885961	0.696074	2.19247	1.9276	1.68488	2.19698	0.914524	2.03751	1.14089	0.859113	1.26539	0.935885
LINC01715	1.0368	0.963205	1.15909	0.408625	0.713212	0.734936	0.408625	0.838105	1.41177	1.2026	1.05239	0.721594	1.21914	0.408625	1.16595	0.408625	1	1	1.85139	5.91015
AL360012.1	1	1	1	1	1	1	2.08848	1	1	1	1	1	1	1	1	1.81062	1	1	1	1
GMEB1	1.18097	0.819027	1.11134	1.04598	0.895159	0.805415	0.881254	0.895937	0.938588	1.18581	1.01285	0.93189	1.10997	0.946256	1.42269	1.14582	1.04167	0.958327	0.73645	0.896455
YTHDF2	1.08462	0.915384	1.17269	0.940837	0.807417	0.867378	0.822749	0.922256	0.844498	0.917073	0.845156	0.775621	1.10737	0.922131	0.920222	1.01792	1.03999	0.960006	0.860717	0.872894
OPRD1	0.424235	1.57577	1.20337	0.424235	0.424235	1.44057	0.424235	0.424235	1.11854	0.424235	0.758413	0.74916	0.844972	0.824778	1.21049	1.45591	1	1	1	3.94609
AL009181.2	1	1	1	1	1	1	1	1	1.81831	1	1	1	1	1	1	1	1	1	1	1
EPB41	0.902173	1.09783	1.37113	0.866194	1.06109	1.1639	1.10474	1.41236	1.16618	1.2463	1.36183	1.52782	0.972876	1.03144	1.1439	1.3868	0.951725	1.04827	0.740357	0.879568
TMEM200B	0.818418	1.18158	1.21565	0.902817	0.814473	1.45582	0.758891	1.05305	0.834698	0.946911	1.4056	1.22689	0.845706	1.01972	0.682821	1.68867	0.892141	1.10786	1.201	0.976052
AL357500.1	1	1	1	2.00654	1	1	1	3.10208	1	1	1	1.76591	1	1	1	1	1	1	1	1
SRSF4	1.0488	0.9512	0.851251	1.06665	1.31825	0.82276	0.952731	0.867733	1.01354	0.888949	1.03368	0.94386	1.17207	1.05405	1.24856	1.03412	1.00272	0.997281	1.06304	0.961391
MECR	0.692645	1.30735	1.12713	0.676013	0.912525	1.29361	1.21807	1.1899	1.23037	1.1755	1.33376	1.31014	0.777164	1.06933	0.746395	0.946622	0.959371	1.04063	1.04168	0.85318
AL590729.1	0.574084	1.42592	0.920726	1.30473	0.324591	1.36141	1.03121	2.03038	1.12144	0.955286	1.09165	2.56205	0.96842	1.24398	0.92617	2.16642	1.21373	0.786269	0.369594	3.93217
PTPRU	0.636519	1.36348	1.2551	0.741198	0.680371	0.855924	0.738213	2.04816	0.986984	0.815371	1.5459	1.28592	0.983643	1.18862	0.527287	1.52088	0.978172	1.02183	0.885964	0.88057
LINC01756	1	1	1	1	1.7454	1	1	2.05104	1.81831	1	1	3.29773	1	2.88831	1	1	0.726542	1.27346	1.85139	0.570526
AC092265.1	1	1	1	1	1	1	1	1	1	1	1	1	1	1	1	1	1	1	1	1
AL645944.2	1	1	1	1	1	1	1	1	1	1	1	1	1	1	1	1	1	1	1	1
LINC01648	1	1	1	1	1	1	1	1	1	1	1	1	1	1	1	1	1	1	1	1
AL137076.1	1	1	1	1	1	1	1	1	1	1	1	1	1	1	1	1	1	1	1	1
AL161638.2	1	1	1	1	1	1	1	1	1	1	1	1	1	1	1	1	1	1	1	1
AL161638.1	1	1	1	1	1	1	1	1	1	1	1	1	1	1	1	1	1	1	1	1
MATN1	0.829451	1.17055	0.764371	1.02317	0.355308	1.17894	0.646727	1.48732	1.20306	0.994655	0.524278	0.983143	0.607348	1.16457	0.580851	0.863633	0.417542	1.58246	3.75628	0.142407
MATN1-AS1	0.672994	1.32701	1.2477	0.715974	0.230347	1.15114	1.9306	2.09108	3.04172	1.66166	1.02434	1.76118	0.918276	1.81846	0.730768	1.39824	1.37324	0.626763	1.13933	2.31743
LAPTM5	1.27597	0.72403	0.312751	0.0374717	0.177128	0.157166	0.0374717	0.155624	0.98804	0.292305	0.362162	0.295771	0.0374717	0.214367	0.211092	0.219723	0.74019	1.25981	0.294053	0.430501
AL137027.1	1	1	1	1	1	1	1	1	1	1	1	1	1	1	1	1	1	1	1	1
LINC01778	1	1	1	1	1	1	1	1	1	1	1	1	1	1	1	1	1.29894	0.701057	0.539713	1
AL445235.1	1	1	1	1	1	1	1	1	1	1	1	1	1	1	1	1	1	1	1	1
SDC3	0.931521	1.06848	0.892035	1.08045	0.767577	0.784893	0.684405	0.917889	1.00794	1.04078	1.08064	0.82098	0.956612	0.973755	0.811602	1.27413	1.10647	0.893526	0.70155	0.849684
PUM1	0.998771	1.00123	1.23634	0.997979	1.05638	1.04644	1.03349	1.22232	1.19819	1.25005	1.11052	1.04709	1.10962	1.24613	1.20874	1.24481	1.13052	0.86948	1.08315	1.18166
NKAIN1	1.0426	0.957402	1.18418	0.632809	0.550451	0.819061	0.658649	0.315373	0.573445	0.621765	0.563798	1.28156	0.315373	0.315373	1.19212	0.826667	1.46029	0.539713	0.369594	1
SNRNP40	1.08446	0.915542	0.836239	1.12674	1.15051	0.860853	0.824728	0.717671	0.85617	0.849644	0.963809	0.879783	0.983041	0.78086	0.91462	0.834123	0.879604	1.1204	1.15583	1.00811
ZCCHC17	1.09182	0.908177	0.800017	0.881099	1.05551	0.920746	0.927372	0.629294	0.585228	0.640226	0.872017	0.752721	1.03272	0.770222	1.09761	1.05036	1.00903	0.990972	1.12015	1.16027
AL451070.1	1	1	1	1	1	1	1	1	1	1	1	1	1	1	1	1	1	1	1.85139	1
FABP3	0.770834	1.22917	0.436178	0.473573	0.503295	0.686218	0.354554	0.393461	0.393815	0.778912	0.751714	0.551908	0.327232	0.224884	0.963267	1.23017	0.916335	1.08366	1.72221	1.28466
SERINC2	1.04394	0.956063	1.06322	0.91469	0.795251	0.86196	1.03332	0.595974	1.55756	1.18096	1.02885	1.0012	0.690469	0.62827	0.81183	0.843826	0.922904	1.0771	0.742543	0.706273
AC114488.1	0.728778	1.27122	1.32858	0.718952	0.445505	1.60717	0.568231	1.49478	1.2034	1.39523	0.601537	1.27479	2.66226	1.52984	2.33355	0.903798	1.05542	0.944579	0.551718	1.15369
TINAGL1	1.06883	0.931175	1.26557	0.995006	1.3443	1.27887	1.10845	0.772994	1.58549	1.23367	1.44798	1.17838	1.4418	1.28963	1.2544	1.26206	0.9324	1.0676	1.28256	1.14122
HCRTR1	0.857351	1.14265	1.82018	1.94852	1.56875	1.25896	2.59531	1.50374	3.26149	0.484751	1.24845	2.34113	0.965506	1.40011	1.38316	1.6636	1.04752	0.952475	0.226688	0.49414
PEF1	1.06519	0.934809	0.707074	1.10344	1.24823	0.820157	1.05338	0.980479	0.945348	0.906524	1.11453	0.882767	0.962932	0.801236	1.05124	1.16102	0.896489	1.10351	1.41495	1.32309
PEF1-AS1	0.398523	1.60148	0.225327	0.452129	0.393286	0.585202	0.470591	0.462155	0.409715	0.663149	0.757812	0.743068	0.895736	1.0763	0.642937	0.407982	1.46029	0.539713	0.369594	1
AC114488.2	1	1	1	1	1	1	1	1	1	1	1	1	1	1	1	1	1	1	1	1
COL16A1	0.634413	1.36559	0.776891	0.477679	0.150443	0.323728	0.307694	0.901551	0.901758	0.765597	1.4505	1.7879	0.947422	1.70061	1.01513	1.45312	0.994077	1.00592	0.835748	1.04798
ADGRB2	0.831777	1.16822	1.25307	0.967684	0.499778	0.965621	0.725292	2.36084	1.10166	0.982017	1.09948	1.00168	1.29416	1.00094	1.38261	1.97416	1.17751	0.82249	0.252963	0.336644
AL354919.2	1	1	1	1	1	1	1	2.05104	1	1	1	1.76591	1	1	1	1	1	1	1	1
SPOCD1	0.688651	1.31135	1.89212	0.985195	0.632816	1.18268	0.901546	1.59258	3.29388	1.61848	5.02361	9.83528	0.825786	1.15827	2.45334	1.39822	1.1035	0.896503	0.912232	0.673938
AL354919.1	1	1	1	1	1.7454	1	1	1	1	1	1	1	1	1	1	1	1	1	1	1.98203
AL136115.2	0.424235	1.57577	0.424235	0.851245	0.424235	0.424235	0.424235	0.424235	1.11854	0.836389	0.758413	1.39901	1.26571	0.424235	0.424235	0.424235	1	1	1	4.92812
PTP4A2	1.07595	0.924051	1.03499	0.955127	0.751045	0.96406	0.886832	1.83249	0.992605	0.922624	1.04016	0.971615	1.13276	0.983114	0.773821	1.10661	0.962766	1.03723	0.810835	0.690975
AL136115.1	0.574084	1.42592	0.622658	0.651305	0.56654	1.36141	0.6779	1.0069	1.12144	0.639939	1.09165	0.573198	0.646505	0.324591	0.324591	0.850829	1.29894	0.701057	0.999222	1
AL136115.3	1	1	1	1	1	1	1	1	1	1	1	1	1	1	1	1	1	1	1	1
KHDRBS1	1.19147	0.808529	0.931416	1.07929	1.01782	0.917236	1.01407	0.998347	0.960009	0.971401	0.96784	0.930998	1.19574	1.04241	1.18637	1.19404	1.01339	0.986609	1.12286	1.11436
AL445248.1	1	1	1	1	1	2.59712	1	2.05104	1	4.8861	1	3.29773	1.99176	1.94415	2.85335	1	0.726542	1.27346	1	1.69108
TMEM39B	0.931717	1.06828	0.950779	1.11539	0.980108	1.26797	1.1314	1.05673	1.60682	1.20956	1.47387	1.42572	1.22496	1.15718	1.02275	1.34641	0.936896	1.0631	1.16533	1.17467
KPNA6	1.18204	0.817956	0.896662	1.13936	1.28419	0.706325	0.906304	0.790893	0.927091	0.873021	1.05879	0.92979	1.12736	0.935388	1.28809	1.19057	0.971118	1.02888	1.0816	1.00077
TXLNA	1.0749	0.925103	1.06282	1.10329	0.934803	0.871091	0.929133	1.15532	0.995346	0.971171	1.13803	1.17625	1.30653	1.15719	1.02526	1.18889	0.90594	1.09406	1.2441	1.05444
CCDC28B	0.8984	1.1016	0.703128	0.314538	0.794087	1.02978	0.830221	0.802263	0.813216	0.692266	1.3854	1.32092	0.361844	0.738842	0.725483	0.988751	0.834735	1.16526	0.725371	0.663612
AL049795.1	1	1	1	3.01308	1	1	1	1	1	1	1	1.76591	1	1.94415	1.92667	1	0.570526	1.42947	1	0.399116
IQCC	1.01909	0.980915	1.128	0.838265	0.885487	1.05785	1.08091	1.02021	1.19705	1.07966	1.26252	1.44086	1.1246	0.700358	1.13809	1.56113	0.917984	1.08202	0.894733	1.15631
DCDC2B	0.370853	1.62915	1.05195	0.370853	0.92372	0.667002	1.17818	2.31976	0.977799	0.731147	0.662982	0.370853	1.47424	0.720997	3.12013	1.27272	1.21373	0.786269	0.998934	3.93217
TMEM234	0.968034	1.03197	0.831196	0.835069	0.898086	0.666329	0.740979	1.14249	0.938863	0.824573	0.802783	0.696329	0.621914	0.471084	1.33414	1.4982	0.874456	1.12554	1.1406	1.09663
EIF3I	1.24538	0.754624	0.773857	1.19868	1.36929	0.957942	1.11578	0.653849	1.11532	0.990389	0.979467	0.833055	1.19856	0.78215	1.08374	0.848447	0.935533	1.06447	1.01481	1.02834
FAM167B	0.269224	1.73078	0.763676	0.811196	1.27262	2.84913	1.14836	2.81591	0.269224	1.31546	3.02618	4.39326	1.07024	2.30274	2.26509	3.5428	1.15034	0.849662	1.3847	0.909695
LCK	1.394	0.606003	0.0778331	0.391202	0.599982	0.202142	0.331991	0.241444	0.969514	0.985234	1.42667	0.614351	0.46379	0.665725	0.222085	0.267112	0.542967	1.45703	0.998408	0.362008
HDAC1	1.08532	0.914676	0.812921	0.995613	0.969806	0.940414	0.891396	0.776763	0.823393	0.907491	0.893083	0.826507	1.12471	1.02384	1.34982	1.22009	0.95424	1.04576	0.877741	0.804514
MARCKSL1	1.36829	0.631708	0.539766	0.793352	0.755003	0.7487	0.63348	0.649795	0.74667	0.790153	0.928332	0.863202	0.600793	0.447116	0.886658	0.915767	0.976637	1.02336	0.556263	0.542434
AL109945.1	0.595737	1.40426	0.595737	0.595737	0.595737	0.595737	0.595737	0.595737	0.595737	0.595737	0.595737	0.595737	1.18656	0.595737	0.595737	1.56157	1.29894	0.701057	0.999222	1
TSSK3	1.02612	0.973878	3.24402	1.16415	1.4451	1.04348	1.21168	1.18996	2.95399	1.14383	1.95122	2.35762	1.73096	2.2235	1.11781	1.52078	0.726542	1.27346	6.95976	1.1308
FAM229A	0.587381	1.41262	0.514656	0.494945	0.301703	1.05419	0.60396	1.61841	0.784242	0.67004	1.14366	1.26362	1.1712	1.45717	0.914143	1.44181	1.19478	0.805218	0.908086	1.03106
BSDC1	0.940098	1.0599	0.840541	0.858443	0.996196	0.940434	1.11017	1.29539	1.10973	0.940115	1.22677	1.17114	1.19571	1.14374	1.43111	1.63793	1.02503	0.974968	0.98711	0.91698
AL033529.1	1	1	1	1	1	1	1	1	1	1	1	1	1	1	1	1	1	1	1	1
ZBTB8B	0.593991	1.40601	0.642268	0.433751	0.527589	0.589337	0.719055	1.11376	0.548813	0.387593	1.44391	1.37944	1.05281	1.22306	1.2625	1.96883	0.967353	1.03265	0.93994	0.821286
ZBTB8A	0.668048	1.33195	1.41884	0.589366	0.370463	0.927361	0.88254	1.49613	0.841053	1.24172	0.841564	1.55259	1.1089	0.905518	0.765662	1.13537	1.22983	0.770171	1.18638	1.03941
ZBTB8OS	1.05076	0.949244	0.830608	0.996501	0.945827	0.840971	0.708972	0.684798	0.539559	0.770867	0.713382	0.63257	0.920965	0.830608	0.895123	0.674122	1.06659	0.93341	0.933665	1.35745
RBBP4	0.923876	1.07612	1.10056	0.957252	0.88654	0.883867	1.02788	0.951308	0.802851	0.918803	0.959366	0.977137	1.16812	1.08508	1.0724	1.22606	1.0142	0.985802	0.961494	1.02036
SYNC	0.996232	1.00377	0.299517	0.313296	0.272522	0.530193	0.665993	1.63309	0.156137	1.21798	0.894093	0.634486	2.63374	1.92515	1.74771	0.788977	1.27045	0.729547	0.750331	0.570717
AC114489.2	0.66693	1.33307	0.986974	1.05657	1.2425	1.94208	1.12118	1.92046	0.908135	2.56116	0.884014	0.866815	1.04491	4.97814	0.50643	1.11514	0.850242	1.14976	4.21578	0.791061
KIAA1522	0.996858	1.00314	1.09687	0.892077	0.885859	1.22302	1.41818	1.34441	1.2335	1.13803	1.70043	1.41457	1.56243	1.44117	1.79291	1.81529	1.1674	0.832595	1.08831	1.19676
YARS1	1.02159	0.978409	1.23331	0.918451	1.05328	1.40383	1.55256	1.76327	1.61092	1.34792	1.61599	1.34729	0.880799	0.630454	0.991145	0.691492	0.924822	1.07518	0.875562	0.867593
S100PBP	0.82829	1.17171	0.895336	0.87008	0.989731	0.884054	1.1758	1.08651	1.07573	0.992281	1.07573	1.22781	1.13053	1.26851	1.16264	1.18588	1.01039	0.989611	0.829691	0.80682
FNDC5	0.276844	1.72316	1.99728	0.645191	0.564141	1.23117	0.317817	1.65668	0.775974	1.29544	0.593371	1.22064	0.734289	0.701413	0.872199	2.0888	1.14089	0.859113	0.311805	0.176347
HPCA	0.424235	1.57577	1.20337	0.851245	1.05668	0.763011	0.886004	1.31601	1.81286	0.424235	0.758413	2.37379	0.844972	0.824778	2.783	2.83148	1.6339	0.366096	0.56318	3.93217
TMEM54	0.913291	1.08671	0.970967	1.12469	1.00408	1.17687	1.13305	0.897341	1.10978	0.983897	1.15343	1.05107	1.14599	1.1361	1.02393	1.26921	0.97911	1.02089	0.885427	0.811761
RNF19B	0.888753	1.11125	1.18509	0.94685	1.31349	1.41229	1.16139	1.33891	1.43106	1.25689	1.46039	1.27288	1.11044	1.22927	1.27805	1.32181	1.06655	0.933446	0.667669	0.627653
AL020995.1	1.02612	0.973878	0.580175	0.580175	0.580175	1.04348	1.21168	1.79975	0.580175	1.14383	1.03719	1.91326	1.15557	1.67573	1.11781	2.93168	0.469671	1.53033	6.10837	0.608302
AK2	1.05575	0.944254	0.946573	0.984967	1.13406	0.978738	1.04985	0.839038	1.04762	0.933816	0.86839	0.87841	1.02274	0.77247	0.80654	0.700106	0.894929	1.10507	1.01349	0.927874
AZIN2	0.580917	1.41908	0.955765	0.652735	1.07205	1.61242	1.33872	0.986972	1.73112	1.35592	1.79537	1.44845	0.772294	0.859279	1.44511	1.66257	1.19208	0.807922	0.522485	1.21613
TRIM62	0.998198	1.0018	0.508823	0.719312	0.415564	0.476547	0.292377	0.608778	0.465929	0.589946	0.279053	0.426628	1.24391	0.815619	0.650809	0.877073	1.12823	0.871774	0.668624	0.820483
AL662907.3	1	1	1	1	1	1	1	1	1	1	1	1	1	1.94415	1	1	1	1	1	1
ZNF362	0.592932	1.40707	1.03716	0.665604	0.732427	1.02318	1.2785	1.83358	0.967798	0.922796	1.17559	1.10811	0.914031	1.16591	1.02052	2.10785	1.06397	0.936025	1.40128	0.974686
AL513327.2	0.495567	1.50443	1.86079	0.994376	0.864962	0.891307	0.495567	0.495567	1.30662	1.93993	3.22815	0.875127	0.495567	0.96346	2.33248	1.70071	1.02775	0.972246	0.999222	1.69108
A3GALT2	1	1	1.91829	1	1.7454	1	1	1	1	1	1	1	1	1	1	1	1	1	1	1
AL513327.1	1.09945	0.900546	0.731433	1.08082	1.19434	0.643439	0.487292	0.591317	1.81453	0.99026	2.32775	1.39885	0.953635	1.01733	1.2091	1.15641	0.767459	1.23254	0.730426	0.642916
PHC2	1.29777	0.702226	0.80067	1.15585	1.02217	0.626856	0.76227	0.799295	1.31881	0.857222	0.878848	0.699141	0.791564	0.699717	0.608789	0.814188	0.978685	1.02131	0.893813	0.736571
PHC2-AS1	1.27762	0.722376	0.722376	0.722376	2.33775	1.29924	2.29495	1.48162	1.90463	3.5296	2.42947	0.722376	3.58806	2.76848	2.7306	1.89352	0.726542	1.27346	1	1.69108
ZSCAN20	0.964709	1.03529	0.520737	1.04889	0.913792	1.14435	1.00342	1.01636	0.794607	0.795955	1.09384	0.892917	1.21089	1.33622	1.47731	1.63208	0.816959	1.18304	1.13114	0.867584
CSMD2	0.857351	1.14265	0.484751	0.484751	0.484751	0.484751	0.484751	0.484751	0.484751	0.955699	0.484751	0.484751	0.484751	0.484751	1.83237	0.8777	0.631946	1.36805	0.539713	0.9838
HMGB4	1	1	1	1	1	1	1	1	1	1	1	1	1	1	1	1	1	1	1	1
CSMD2-AS1	1	1	1	1	1	1	1	1	1	1	1	1	1	1	1	1	1	1	1	1
C1orf94	1	1	1	1	1	1	1	1	1	1	1	1	1.99176	1	1	2.62124	1	1	1	1
SMIM12	1.23643	0.763565	0.715079	0.807324	1.03265	0.819579	0.706994	0.785949	0.939466	0.894435	0.83516	0.617719	0.802227	0.690391	0.937977	0.977306	0.915117	1.08488	0.83762	0.905346
GJB5	1.30693	0.69307	0.649547	1.47433	1.51792	0.789952	1.29641	0.517084	1.64045	1.08544	1.35774	0.844572	1.11958	0.634542	1.10428	1.08996	0.9478	1.0522	0.954035	0.914077
GJB4	1.19561	0.804385	0.452681	0.757929	2.62042	1.09031	1.71844	0.354339	3.8901	1.79398	2.29239	1.45111	1.64379	2.38456	1.25919	2.54111	1.06024	0.93976	0.407529	0.385069
AL121988.1	1	1	1	1	1	1	1	1	1	1	1	1	1	1	1	1	1	1	1	1
GJB3	1.26823	0.731769	0.798451	1.23297	1.36285	0.819105	1.1088	0.648956	1.47325	0.984367	1.17325	0.823223	1.16181	1.05769	0.974092	1.17932	1.00054	0.999465	0.842824	0.864685
GJA4	1	1	1	1	1	1	1	1	1	1	1	1.76591	1	1	1	1	1	1	1.85139	1
AL122010.1	0.561733	1.43827	0.794048	0.511975	0.67654	1.93387	1.09467	1.06286	1.9775	1.32547	0.437611	1.99189	0.843982	1.29291	2.21687	0.583131	0.763375	1.23662	1.96903	0.46274
DLGAP3	0.526644	1.47336	0.547189	1.03758	0.732587	0.838408	0.234032	0.460792	0.79704	0.717777	2.74295	1.65346	0.950365	1.6038	0.551513	0.909671	1.16269	0.837311	0.326961	0.430931
AC114490.3	0.224787	1.77521	0.629947	0.478635	0.473462	1.15396	0.882117	1.42584	1.23646	0.266172	1.2999	1.31787	0.540037	0.709975	0.887116	0.784531	1.17288	0.827121	0.998526	1.96141
AC114490.2	1	1	1	1	1	1	1	1	1	1	1	1	1	1	1	1	1	1	1	1
TMEM35B	1	1	1	1	1	1	1	1	1	1	1	1	1	1	1	1	1	1	1	1
ZMYM6	0.791402	1.2086	1.04911	0.847099	0.518588	1.07035	1.10336	0.871918	0.700274	1.07566	0.774432	1.29198	0.709043	1.19808	0.951745	0.590993	1.20376	0.796237	0.638247	1.23528
ZMYM1	0.808649	1.19135	0.83884	1.04399	0.794575	0.798715	0.944904	1.0574	0.542037	0.843749	0.679342	1.48144	0.786062	1.19423	1.13386	0.391721	1.09688	0.903116	1.20752	1.45196
AL590434.2	0.746661	1.25334	0.746661	0.746661	0.746661	0.746661	0.746661	0.746661	0.746661	0.746661	0.746661	1.31853	0.746661	0.746661	1.43857	0.746661	1.29894	0.701057	1.45873	1
SFPQ	0.974088	1.02591	0.983937	0.950795	0.626055	0.836364	1.05993	1.20562	0.734075	0.864212	0.799918	1.10571	1.18826	1.10696	0.766524	0.801074	1.00739	0.992611	1.02603	0.957044
ZMYM4	0.836739	1.16326	1.22735	1.08078	0.759552	1.28157	1.02081	1.77445	0.548581	1.13524	0.709691	1.27029	1.00291	1.3479	1.23026	0.928683	1.06558	0.934419	1.03995	1.2457
ZMYM4-AS1	1	1	1	2.00654	1.7454	1	1	1	1	1	1	1	1	1	1	1	1.29894	0.701057	0.539713	1
KIAA0319L	0.64697	1.35303	0.977906	0.721103	1.05823	1.09089	1.18032	1.64109	1.39961	1.15946	1.37231	1.3662	0.922518	1.2726	1.24541	1.82926	1.00706	0.992942	1.04247	0.95057
NCDN	1.10782	0.892175	1.15447	0.850894	0.8458	1.03132	1.18044	1.02595	1.33834	0.970422	1.37685	1.18985	1.26137	0.971443	1.2239	1.38644	0.980697	1.0193	0.720426	0.978482
AC004865.2	0.857351	1.14265	1.82018	0.972674	0.484751	0.871854	1.01239	0.994243	0.881428	0.484751	1.6303	1.59858	0.484751	3.23083	3.17999	2.05654	1	1	1	1.98203
TFAP2E	0.927518	1.07248	1.18671	0.772422	0.969059	0.986946	1.20043	1.12792	1.26185	1.07474	1.14327	1.34763	1.4619	1.50916	1.73786	2.19607	0.789872	1.21013	0.573667	0.551447
PSMB2	1.30738	0.692624	0.626067	1.19735	1.21658	0.723808	0.920891	0.534735	0.715504	0.670225	0.818984	0.65252	1.21056	0.772692	1.15019	0.619325	0.944528	1.05547	1.01088	0.869534
C1orf216	1.05579	0.944209	0.694293	0.694119	0.858876	0.847427	0.67846	0.767587	1.04958	1.07706	1.1206	1.0898	1.06674	0.736875	0.966846	1.08638	0.86249	1.13751	1.15414	0.932207
CLSPN	1.10611	0.893892	0.812856	1.5188	0.690003	0.584366	0.507009	0.456492	0.356287	0.752296	0.417795	0.648373	1.48088	0.992283	0.842205	0.333763	0.983393	1.01661	0.713237	0.968124
AL354864.1	1	1	1	1	1	1	1	1	1	1	1	1	1	1	1	1	1	1	1	1
AGO4	0.557785	1.44221	1.17556	0.683956	0.78509	1.06651	1.09556	2.06422	1.28353	1.22415	1.08335	1.54357	1.06752	2.00936	1.67347	2.67477	1.17227	0.827731	0.922612	1.09861
AGO1	0.966573	1.03343	0.821451	1.00608	0.849937	0.734016	0.863948	0.768625	0.955369	0.923757	0.99773	0.973647	0.728381	0.794197	0.900949	0.997045	0.971501	1.0285	1.10023	1.06038
AL139286.1	1	1	1	1	1	1	1	1	1	1	1	1	1	1	1	1	1	1	1	1
AGO3	0.9655	1.0345	1.15877	1.1659	0.90273	1.02872	0.782905	0.962955	0.86926	1.17561	0.915679	1.25863	0.835223	1.13649	1.13045	0.766962	0.991495	1.0085	1.34102	1.30005
AL138787.2	0.746661	1.25334	0.746661	1.49821	0.746661	0.746661	0.746661	0.746661	0.746661	1.47206	0.746661	1.89041	0.746661	0.746661	2.13048	0.746661	1	1	1.85139	1
TEKT2	1.53552	0.464477	1.31752	0.464477	0.464477	0.464477	0.464477	1.92902	0.464477	0.464477	0.464477	0.820224	0.925124	1.34155	0.894895	0.464477	0.469671	1.53033	2.70279	0.909695
ADPRS	1.06197	0.938027	0.891684	0.99702	1.31169	0.96973	0.900319	0.852765	1.02617	0.761498	1.13524	0.750474	1.02189	0.909178	0.936656	0.955289	0.8626	1.1374	1.07458	0.953465
COL8A2	0.574479	1.42552	0.737561	0.197594	0.336089	0.530472	0.256065	0.302436	1.35752	1.36503	0.51302	0.465519	0.147157	0.44102	0.303555	0.580858	1.18538	0.814623	0.92092	0.893515
TRAPPC3	1.12828	0.871715	0.763091	0.806128	1.0019	0.8566	0.736742	0.915747	0.855012	0.844555	0.702	0.703887	0.965887	0.8793	0.95212	1.04436	0.96162	1.03838	1.23804	1.2259
MAP7D1	1.30323	0.696767	0.64553	0.925183	0.7971	0.656788	0.700086	0.661786	1.19609	0.965156	0.739967	0.588068	0.977283	0.627698	0.881102	0.693135	0.997454	1.00255	0.967276	0.968914
THRAP3	1.12117	0.878833	1.02378	0.937329	1.15666	0.958968	1.07259	0.85727	0.960911	0.990192	0.980601	0.924088	1.19643	1.08302	1.17671	1.06505	1.06723	0.932767	0.988803	1.07903
SH3D21	0.709018	1.29098	0.836992	0.834666	0.682594	1.60309	0.928333	0.857066	1.46672	1.2467	1.10557	1.2946	1.43505	0.986132	2.41947	1.69917	1.05015	0.949853	0.63154	0.663815
EVA1B	0.622694	1.37731	0.776133	0.967301	0.50211	1.66432	1.00174	1.00919	1.52843	1.02961	0.931238	1.29661	1.26463	1.16784	2.34625	2.16617	0.918135	1.08186	0.533801	0.731112
	0.640708	1.35929	0.591371	1.27625	0.672257	1.59661	1.17633	1.01206	1.10992	1.3967	1.42866	1.75216	2.75012	2.36352	3.00946	2.25092	1.31263	0.68737	0.547594	0.859512
STK40	1.18601	0.813992	0.973661	1.02724	0.986313	1.02944	1.26099	1.46663	1.45164	1.23811	1.01328	0.769375	1.15479	0.732163	0.922438	0.916963	0.85303	1.14697	1.49397	1.26996
LSM10	1.23686	0.763139	0.639457	0.863285	1.11116	0.91433	0.809813	0.668751	0.848523	0.854403	0.651285	0.414425	0.754384	0.49943	0.650246	0.363964	0.893302	1.1067	0.740869	0.876446
OSCP1	0.72836	1.27164	0.520515	0.6825	0.791158	0.786066	0.839049	1.48404	0.943782	0.641109	1.0576	1.20198	1.00905	0.854803	1.27575	1.37794	1.31152	0.688478	1.30692	2.34288
MRPS15	1.1665	0.833502	0.822327	1.0154	1.14519	0.907092	0.864096	0.576361	0.934952	0.859552	0.84119	0.695292	0.865513	0.590958	0.823641	0.625468	0.913554	1.08645	1.16214	1.08173
CSF3R	0.746661	1.25334	1.43231	0.746661	0.746661	0.746661	1.55938	1.53143	0.746661	0.746661	1.33482	0.746661	0.746661	0.746661	0.746661	1.35192	1	1	1	1
AL596257.1	1	1	1	1	1	1	1	1	1	1	1	1	1	1	1	1	1	1	1	1
AC117945.2	1	1	1	1	1	1	1	1	1	1	1	1	1	1	1	1	1	1	1	1
AC117945.1	1	1	1	1	1	1	1	1	1	1	1	1	1	1	1	1	1	1	1	1
GRIK3	1	1	1	1	1	1	1	1	1	1	1	1	1	1	1	1	1	1	1	2.96406
AL031430.1	1	1	1	1	1	1	1	1	1	1	1	1	1	1	1	1	1	1	1	1
AL353604.1	1	1	1	1	1	1	1	1	1	1	1	1	1	1	1	1	1	1	1	1
LINC01137	1.12591	0.874087	0.559451	0.793455	0.685885	1.72557	0.987614	2.0703	1.37043	1.091	0.818663	1.33107	1.71462	1.37608	0.901519	2.26742	1.3304	0.669603	1.27943	2.08199
ZC3H12A	0.486197	1.5138	0.962232	0.953377	0.829643	1.05738	0.582102	1.69375	1.14762	0.72828	1.50603	1.33128	0.740032	1.15174	1.12413	2.70838	1.28931	0.710693	1.0378	0.935309
MEAF6	1.02369	0.976307	1.12992	1.01249	1.36352	1.15305	1.17006	0.974632	1.51354	1.33337	1.27735	1.00001	0.984667	1.02576	0.982548	1.04767	0.915172	1.08483	1.05957	1.00462
SNIP1	1.04133	0.958667	1.2583	1.05367	1.1197	0.902105	1.07234	1.07858	1.15186	0.945644	1.15083	1.32579	1.21264	1.23957	1.29627	1.35322	1.02432	0.975678	0.777227	0.715175
DNALI1	0.746661	1.25334	0.746661	1.49821	0.746661	0.746661	1.55938	1.53143	0.746661	1.47206	1.92298	5.32165	0.746661	0.746661	2.82239	1.35192	1.02775	0.972246	1.45873	0.570526
GNL2	1.12985	0.870148	0.988256	1.20426	1.08041	0.968621	0.750888	0.805346	0.90004	1.13817	0.792442	0.887475	0.937627	0.745774	0.948293	0.548872	0.936852	1.06315	1.28055	1.1503
RSPO1	1	1	1	1	1	1	1	1	1	1	1	1	1	1	1	1	1	1	1	1
C1orf109	1.22987	0.770132	1.40691	1.16028	1.57241	1.37847	1.09112	0.974887	1.18956	1.27347	1.31628	1.06828	1.10023	0.991697	1.17096	1.04721	0.918212	1.08179	1.05448	0.996281
CDCA8	1.28645	0.713551	0.601526	1.15055	1.23243	0.780986	0.957762	1.04458	0.852418	0.671889	1.15599	0.88412	1.24394	1.00635	1.36219	0.721312	1.06035	0.939645	1.13181	1.01265
EPHA10	0.615074	1.38493	2.36818	0.900769	1.09867	2.51354	0.908632	2.93768	2.84905	2.66531	2.87687	3.87017	2.55317	4.54651	1.55966	3.41245	1.29463	0.705373	0.336	0.994311
MANEAL	1.06419	0.935807	1.39766	0.972056	1.2541	1.57021	0.91384	1.11207	1.34906	1.29836	1.19987	1.06044	1.23997	1.42435	0.84641	1.4276	0.90282	1.09718	0.826727	1.0536
AL929472.3	1	1	1	1	1	1	1	1	1	1	1	1	1	1	1	1	1	1	1	1
YRDC	0.989459	1.01054	1.35062	1.2088	1.22922	0.995147	0.909552	1.07203	1.30166	1.18343	1.14831	0.991182	0.930545	0.834505	0.759045	1.06544	1.11236	0.887639	0.671201	0.814607
C1orf122	0.984786	1.01521	0.799212	0.958103	0.887246	0.97566	0.782888	0.875794	1.04813	1.09307	1.04858	0.925489	0.740829	0.942003	0.890881	1.14908	0.87865	1.12135	1.13542	0.905879
MTF1	1.09635	0.903653	1.17216	1.02249	1.06566	0.953837	1.03981	1.11427	0.917599	0.879085	1.08847	1.05113	1.33181	1.06422	0.926902	1.17664	1.04955	0.950451	1.02639	1.26129
AL929472.2	1	1	1	1	1	1	1	1	1	1	1	1	1	1	1	1	1	1	1	1
INPP5B	0.839008	1.16099	1.20657	1.07297	1.27453	0.982406	1.13446	0.949558	0.987546	0.945852	1.01786	1.02539	1.50168	1.21117	0.931177	1.19751	1.06941	0.930587	1.00328	1.13808
SF3A3	1.15161	0.848389	0.835849	1.00901	1.04462	0.812761	0.844857	0.520809	0.817984	0.876177	0.867891	0.849096	1.08574	0.842229	0.87222	0.727508	0.947908	1.05209	1.06682	1.09929
FHL3	1.22661	0.773391	0.554495	0.357897	0.664298	0.74165	0.780501	0.45353	1.44577	0.863896	0.876733	0.653221	0.730605	0.80976	0.494771	0.747605	1.0747	0.925297	0.623648	0.671639
UTP11	1.1903	0.809696	0.811047	1.05504	0.988639	0.751235	0.801928	0.741034	0.641532	0.851773	0.647655	0.626538	1.06058	0.751862	0.853756	0.57201	0.966158	1.03384	0.866752	0.929148
POU3F1	1.02612	0.973878	3.24402	0.580175	0.580175	2.4334	1.84319	1.18996	5.3278	4.52576	13.3766	5.91252	0.580175	1.67573	1.11781	1.05048	0.784234	1.21577	0.759529	0.181271
MIR3659HG	1	1	1.91829	1	1.7454	1	1	1	2.63662	2.94305	4.15088	4.82955	1	1	1	1	1	1	2.70279	1.98203
LINC02786	1	1	1	1	1	1	1	1	1	1	1	1	1	1	1	1	1	1	1	1
LINC01343	1	1	1	1	1	1	1	1	1	1	1	1	1	1	1	1	1	1	1	1
LINC01685	1	1	1	1	1	1	1	1	1	1	1	1	1	1	1	1	1	1	1	1
AL354702.1	1	1	1	1	1	1	1	1	1	1	1	1	1	1	1	1	1	1	1	1
RRAGC	1.00804	0.991964	0.977486	0.769298	0.688164	0.912656	0.726643	1.20056	1.01588	1.04402	0.757871	0.916338	0.784517	0.948707	1.22248	1.2162	0.949784	1.05022	1.01861	1.00934
AL139260.1	1.17	0.829996	0.313941	0.328385	0.163657	0.425037	0.698067	0.163657	0.699345	1.11764	0.550405	0.289003	0.325965	0.781727	0.618627	1.49029	0.560051	1.43995	4.21578	0.416058
MYCBP	1.29669	0.703306	0.675491	0.928181	0.947587	0.577249	0.799396	0.670112	0.55731	0.795086	0.744288	0.522067	0.894018	0.779429	0.964312	0.715136	1.01951	0.980492	0.740469	0.973462
AL139260.3	0.595737	1.40426	1.14279	0.595737	0.595737	0.595737	0.595737	0.595737	1.57073	1.17451	1.53429	1.96458	0.595737	1.15821	0.595737	0.595737	1.21373	0.786269	0.369594	0.570526
GJA9	1	1	1	1	1	1	1	1	1	1	1	1.76591	1	2.88831	1	1	1	1	1	1
RHBDL2	0.819852	1.18015	0.607996	0.501527	0.73106	1.05802	0.447692	1.23841	0.582055	0.558895	0.938102	1.02983	1.25464	1.24917	1.09301	1.81184	1.20594	0.794056	1.09294	1.61933
AKIRIN1	1.23698	0.763018	0.851114	0.895108	0.766016	0.724527	0.711409	0.815467	0.835201	0.803657	0.730238	0.740251	1.07069	0.789422	0.65514	0.693095	0.988932	1.01107	0.89545	1.00193
NDUFS5	1.07005	0.929948	0.661168	0.999755	1.18238	0.87171	0.916382	0.608557	0.71651	0.696397	0.906737	0.749008	0.978876	0.77039	0.875067	0.83242	0.954743	1.04526	0.971475	0.931241
MACF1	1.08547	0.914525	0.809572	1.44627	0.697273	0.816299	0.769346	0.694357	1.21756	1.37982	0.725164	1.1531	0.986987	1.03563	1.06528	0.72824	0.969354	1.03065	0.986743	1.13934
AL442071.1	1	1	1	1	1	1	1	1	1	1	1	1	1	1	1.92667	1	1	1	1	1
BMP8A	0.58	1.42	1.87928	0.72245	0.833879	0.789179	0.510808	1.25256	1.09973	0.934174	0.874426	2.04591	0.713597	0.798162	1.56242	1.28467	0.798858	1.20114	0.409679	0.151946
PABPC4	1.07063	0.929373	1.13349	0.979614	1.00338	1.12507	1.19649	0.852055	1.27817	1.27056	1.22588	1.20862	1.04095	1.07394	0.995869	1.01262	1.0209	0.979099	1.16837	1.14431
PABPC4-AS1	0.352528	1.64747	0.776871	0.558484	0.967459	1.3594	0.743868	0.577031	1.0485	1.2188	1.23339	1.41592	1.24129	1.18838	1.2977	1.49046	0.784234	1.21577	1.4773	0.893325
HEYL	0.499579	1.50042	0.546646	0.397818	0.172074	0.636468	0.293697	1.47922	0.469598	0.312812	0.628164	0.725018	0.19627	0.444688	0.665912	2.12808	1.33855	0.661454	0.979918	0.732033
AL035404.2	0.746661	1.25334	0.746661	0.746661	0.746661	0.746661	0.746661	0.746661	0.746661	0.746661	0.746661	0.746661	0.746661	0.746661	0.746661	1.35192	1.29894	0.701057	0.539713	1
NT5C1A	1	1	1	1	1	1	1	1	1	1	1	1	1	1	1	1	1.29894	0.701057	0.539713	1
HPCAL4	1.16753	0.832471	0.353163	0.708636	0.61641	0.635185	0.737572	0.353163	1.22015	1.38248	0.90955	1.43513	0.703415	0.686604	1.66223	0.639443	0.855169	1.14483	0.520273	0.209915
PPIE	0.995277	1.00472	0.883548	1.02557	1.14587	0.984101	1.02697	0.843137	1.08051	0.813379	1.18046	1.04237	1.05241	0.925719	1.05492	1.13734	0.875131	1.12487	1.13745	0.912558
BMP8B	0.733565	1.26643	1.38485	0.806102	0.782627	1.00009	0.693296	1.05516	1.14668	0.989552	1.62832	1.69798	1.21183	2.30788	1.04514	2.25849	1.18116	0.818838	0.738559	0.480689
OXCT2	0.845799	1.1542	0.852318	0.897797	0.747331	0.428853	1.14802	1.07494	1.87175	1.38135	0.683771	0.842912	0.426297	0.688207	0.767938	0.649115	0.84424	1.15576	1.08784	0.528368
AL033527.3	0.595737	1.40426	1.14279	0.595737	1.0398	2.49866	0.595737	1.22188	1.57073	1.75328	0.595737	1.5083	2.95904	1.15821	0.595737	1.56157	1	1	1.85139	1
AL033527.4	1	1	1.91829	1	1.7454	4.9928	3.17695	3.10208	1.81831	1.97152	1	1	2.98351	1	1	1	0.726542	1.27346	1.85139	0.570526
LINC02811	0.595737	1.40426	0.595737	0.595737	0.595737	0.595737	0.595737	1.84802	0.595737	0.595737	0.595737	0.595737	0.595737	0.595737	0.595737	0.595737	1	1	1	1
TRIT1	1.03648	0.963519	0.852147	0.859525	1.00945	0.811645	0.99411	1.07333	0.892009	0.791133	0.974982	0.958929	1.00169	0.932322	1.0045	1.07453	0.961041	1.03896	1.14596	1.06743
MYCL	0.526207	1.47379	0.954648	0.269707	0.244252	0.465992	0.679739	1.54881	0.303606	0.412609	0.78531	0.763875	0.52065	1.56115	0.91152	3.74997	1.22106	0.778936	0.892094	0.720814
MYCL-AS1	1	1	1.91829	1	1	1	1	1	1	1	1	1	1	1	1	1	1	1	1.85139	1
MFSD2A	1.13157	0.868431	0.705144	0.52016	0.72439	0.646503	0.825543	0.907766	1.11826	0.667101	0.618753	0.552364	0.600735	0.656159	0.427143	0.669236	0.884347	1.11565	0.772147	0.490322
CAP1	1.42438	0.575623	0.696355	1.17137	1.15497	0.668082	0.758664	0.554851	0.940029	0.883318	0.757855	0.713212	1.19686	0.915679	0.98018	0.836372	0.875871	1.12413	0.798745	0.710046
PPT1	0.948489	1.05151	1.07578	0.977194	1.1418	0.884122	0.862093	0.873974	0.680567	0.64228	0.944591	0.925218	0.956661	0.978977	0.726795	0.830478	0.913791	1.08621	1.839	1.57936
RLF	0.837518	1.16248	1.53999	1.59688	1.10522	1.26287	1.35274	1.49295	0.69135	1.10872	0.718356	1.4254	1.14907	1.70422	1.30315	0.418227	1.19267	0.807334	1.43292	2.27551
TMCO2	1	1	1	1	1	1	1	1	1	1	1	1	1	1	1	1	1	1	1	1.98203
AL050341.2	1.05854	0.941457	1.0903	1.18941	1.02832	1.38063	0.959756	2.35753	1.89696	1.83913	2.94562	1.68874	0.996958	0.951944	1.04495	1.83178	1.04916	0.950845	1.94643	2.03117
ZMPSTE24	1.19286	0.807137	0.744696	1.09544	0.73814	0.601094	0.729548	0.774797	0.44081	0.665959	0.475754	0.636765	1.01305	0.757734	0.883163	0.486824	0.961219	1.03878	1.18713	1.56145
COL9A2	0.691693	1.30831	0.931149	0.954041	0.855074	0.998089	0.691424	2.41503	0.427398	0.25268	0.585796	0.55999	0.618261	1.44742	1.33663	3.25502	1.10068	0.899319	2.1625	2.1412
SMAP2	1.23663	0.763371	0.421136	0.771286	0.829751	0.522701	0.617063	0.643345	0.593939	0.492776	0.589631	0.579163	1.06922	0.808832	0.974933	0.81372	0.923547	1.07645	0.541445	0.474357
AL031985.4	1	1	1	1	1	1	1	1	1	1	1	1	1	1	1	1	1.02775	0.972246	0.539713	0.570526
ZFP69B	1.29186	0.708144	1.21251	1.68175	0.918414	2.08509	1.50123	1.14672	1.26807	1.87412	0.943423	1.38583	0.797022	0.972694	1.13395	0.709419	0.895769	1.10423	0.877992	0.563694
ZFP69	1.05534	0.944663	0.689305	0.67202	0.501892	0.731615	0.689942	0.666772	0.562719	1.07643	0.452487	0.490306	0.500862	0.662131	0.619988	0.42556	0.890615	1.10939	0.720909	0.529182
AL603839.3	0.995913	1.00409	1.17332	0.681314	1.4102	0.828518	1.0064	0.796691	0.77762	0.742826	0.61831	1.05753	1.09246	0.484433	0.477031	0.565179	1.21405	0.78595	1.16322	1.95935
EXO5	1.17049	0.829512	0.771948	0.520982	0.603357	0.816188	0.678526	0.862198	0.733671	1.05848	0.692851	0.687834	1.00933	0.944886	0.762291	1.26238	0.814505	1.18549	0.943061	0.920325
AL603839.1	1	1	1	1	1	1	1	1	1	1	1	1	1	1	1	1	1	1	1	1
AL603839.2	0.324171	1.67583	0.519912	0.552264	0.593157	1.06149	0.183289	0.953861	0.933222	0.361358	0.760809	0.604436	0.728621	0.529394	1.03253	0.777597	0.417542	1.58246	0.999222	0.701798
ZNF684	0.956306	1.04369	0.533529	0.926452	1.04582	0.845476	1.14288	0.772727	0.628972	0.716258	0.606444	0.953002	1.04366	1.06933	1.19626	0.367449	1.06065	0.939354	0.565927	1.35215
RIMS3	0.845557	1.15444	0.385058	0.614435	0.626501	0.787747	0.417408	0.557917	0.399876	0.494597	0.670338	0.478905	0.527087	0.609076	0.660868	0.808636	1.25968	0.740319	0.524175	0.629756
AL031289.1	0.746661	1.25334	0.746661	0.746661	0.746661	0.746661	0.746661	0.746661	2.57966	2.19746	2.51114	3.03416	1.48717	1.45162	2.13048	1.35192	1.56126	0.43874	0.759529	4.92812
NFYC-AS1	0.802672	1.19733	1.15995	1.18486	0.546686	0.768164	1.53129	1.06873	1.81316	0.841265	1.12987	2.12301	1.71365	1.26454	1.53359	2.306	1.37637	0.623626	1.87738	2.10028
NFYC	0.829002	1.171	1.09402	1.10184	1.04289	1.15331	1.1203	2.02377	1.21425	1.03329	1.16673	1.18664	1.6679	1.66028	1.34576	1.63276	1.04038	0.959619	0.994743	1.1007
KCNQ4	0.648571	1.35143	3.0939	0.885391	0.39902	1.33318	0.840564	0.595813	2.42382	2.16391	1.51966	1.24114	0.616463	0.784849	0.723308	0.513325	1.11539	0.884608	0.394134	0.400937
CITED4	1.06998	0.930018	0.843185	1.06045	1.53149	1.04853	1.35252	1.2829	1.93396	0.879627	1.78475	1.06861	0.682019	1.46548	0.959012	1.83143	1.03417	0.965825	1.74883	1.59468
AC119677.1	1	1	1.91829	1	1	1	2.08848	2.05104	1	1	1	1	1.99176	1	1	2.62124	1	1	1	1.98203
CTPS1	1.38286	0.617145	0.88729	1.19496	1.26161	0.677662	0.709533	0.456366	0.986393	1.0008	0.570363	0.528819	0.859143	0.457747	0.534559	0.413175	0.800677	1.19932	0.936776	0.844916
SLFNL1-AS1	0.705768	1.29423	0.678135	0.980844	0.80801	0.794961	1.23095	1.61839	2.14236	1.81785	1.29729	1.57477	0.806469	0.771661	0.909462	1.00333	0.966311	1.03369	0.80223	1.27174
SLFNL1	1.0328	0.967202	0.581041	1.1207	0.484753	1.12588	1.0547	0.874483	0.867167	0.745959	0.892192	0.869416	1.51951	0.595447	0.843759	0.351779	0.791452	1.20855	0.551718	1.01365
SCMH1	0.654787	1.34521	1.34218	0.733169	0.696894	1.18169	1.05362	1.64561	1.34644	1.11887	1.45433	1.49436	0.640271	1.02158	0.913819	1.53537	1.18683	0.813173	0.71088	0.896743
AC093151.2	1.27762	0.722376	0.722376	0.722376	0.722376	0.722376	0.722376	0.722376	0.722376	0.722376	1.86044	2.3822	0.722376	0.722376	0.722376	1.30795	1	1	1	1
FOXO6	0.149426	1.85057	2.3625	0.420625	0.394817	1.23934	0.976427	1.69048	1.11554	1.52356	2.2436	2.63029	0.725688	1.5799	0.892494	1.56272	1.34178	0.658217	0.450191	0.716919
FOXO6-AS1	1.02612	0.973878	0.580175	0.580175	0.580175	1.97009	0.580175	1.79975	1.05494	0.580175	0.580175	2.35762	0.580175	4.4146	1.65544	1.99108	0.726542	1.27346	1	1.69108
EDN2	0.329405	1.6706	0.329405	0.329405	1.06602	0.329405	0.329405	0.329405	0.329405	0.329405	0.588883	0.581699	0.656094	1.26243	0.329405	0.596426	1.02775	0.972246	0.999222	0.570526
HIVEP3	1.16545	0.834549	0.687015	0.739565	0.668414	0.429893	0.896615	0.65781	0.775	0.689228	0.90733	0.882385	1.09633	0.989726	0.651783	0.586493	1.10203	0.897965	0.443636	0.590525
AL445933.2	1	1	1	1	1	1	3.17695	1	1	1	1	1	1	1	1	1	1	1	1	1
AC119676.1	1	1	1	1	1	1	1	1	1	1	1	1	1	1	1	1	1	1	1	1
GUCA2B	1	1	1	1	1	1	1	1	1	1	1	1	1	1	1	1	1	1	1	1
GUCA2A	1	1	1	1	1	1	1	1	1	1	1	1	1	1	1	1	1	1	1	1
FOXJ3	1.03314	0.966862	1.56158	1.09198	1.05791	1.20609	1.16032	1.56726	1.25674	1.31851	1.22882	1.25338	1.17836	1.24595	1.32605	1.26994	1.11372	0.88628	0.829611	0.956375
RIMKLA	0.269224	1.73078	4.71928	2.97908	2.27602	0.484216	0.855313	3.66481	2.91293	3.93104	3.6624	2.74364	2.40526	0.777604	6.25682	5.28871	1.30599	0.694009	0.260354	0.715312
ZMYND12	1	1	1	1	4.72699	1	1	4.15311	1.81831	1	1	1.76591	1	1	1.92667	2.62124	1.29894	0.701057	0.999222	1
PPCS	0.799625	1.20037	1.22319	0.670253	1.06477	1.24957	1.147	1.56332	1.09224	1.19157	1.11943	0.967414	0.760219	0.766816	1.01903	1.70529	0.971515	1.02849	0.975737	0.95203
CCDC30	0.305192	1.69481	0.964844	0.693616	0.301181	1.96392	2.0508	3.98121	1.4434	1.68135	1.25997	2.68366	1.19937	2.45345	3.69045	5.06829	0.784234	1.21577	2.19506	1.78339
PPIH	1.00945	0.990545	1.06186	1.04826	1.26109	1.06247	0.77811	0.758764	1.02048	0.856769	1.00708	0.973973	0.857324	0.770454	0.884933	0.7267	0.866026	1.13397	0.938051	0.873048
AC098484.2	1.16753	0.832471	0.353163	0.353163	0.879657	0.917207	1.12198	0.353163	0.64216	1.03938	0.353163	0.353163	1.40392	1.02004	0.353163	0.639443	1	1	5.25697	1.98203
YBX1	1.20069	0.799306	0.992102	1.34675	1.64677	0.991182	1.2662	0.565085	1.08195	1.02726	1.08475	0.895852	1.25467	0.893176	1.174	0.677793	0.914082	1.08592	0.934973	0.868193
CLDN19	1.27762	0.722376	0.722376	0.722376	0.722376	0.722376	0.722376	0.722376	0.722376	0.722376	0.722376	0.722376	1.4388	0.722376	0.722376	0.722376	1	1	1	1
P3H1	0.73892	1.26108	0.742418	0.640774	1.02336	0.896547	0.831129	0.8233	0.990732	0.756628	1.4901	1.08139	0.927702	0.888035	0.70831	0.945739	1.01943	0.980566	2.37442	1.98885
C1orf50	0.8125	1.1875	0.723905	0.493878	0.666954	0.659921	0.780761	0.651846	0.916448	0.477834	0.702964	0.859859	1.13621	0.805171	0.669566	0.881614	0.88325	1.11675	1.23416	0.947105
AC098484.3	1	1	1	1	1	1	1	1	1	1	1	1	1	1	1	1	1	1	1	1
AC098484.1	1	1	1	1	1	1	1	1	1	1	1	1	1	1	1	1	1	1	1	1
TMEM269	0.370853	1.62915	2.0736	2.23725	0.647287	3.03619	0.370853	1.15042	1.88822	1.81203	1.8315	1.79105	2.20983	2.12157	2.77647	1.87396	1.47115	0.528851	0.387783	1.57495
SVBP	0.937282	1.06272	0.800311	1.74869	1.32618	1.22033	0.841566	0.944131	0.995844	1.20663	1.05754	1.14794	1.26189	1.17352	1.55489	1.5401	0.765246	1.23475	2.36721	1.49268
ERMAP	0.626978	1.37302	1.15696	1.32008	1.11993	2.06115	1.54706	2.69479	1.784	0.999069	2.57311	2.11027	1.81063	2.42655	3.06979	3.06237	1.16117	0.838833	1.89427	3.01275
AL512353.1	0.811715	1.18828	0.61369	0.963932	0.558379	1.08633	1.36458	0.656159	0.319915	0.630721	0.823923	0.564942	2.22358	2.13221	0.616373	0.838574	0.888672	1.11133	0.805692	0.537298
ZNF691	0.908501	1.0915	0.765217	0.663461	1.0102	1.08113	1.09206	1.3355	0.92766	1.02216	0.943028	0.965439	1.3389	0.964169	1.06297	1.18629	0.953081	1.04692	1.22596	1.38956
SLC2A1	0.971992	1.02801	1.37455	0.917478	1.66875	1.49641	1.5115	0.789795	1.7694	1.54217	1.40023	1.03787	1.18974	0.982568	1.40424	0.896432	1.10746	0.89254	1.45685	1.53073
SLC2A1-AS1	1.04875	0.951253	1.40962	0.434497	1.3464	1.77282	1.39503	2.03727	0.570934	0.426914	1.58112	1.87504	1.50507	1.85212	1.62117	2.49845	1.59769	0.402309	0.866846	2.71806
AC099795.1	1	1	1	1	1	1	1	2.05104	2.63662	1	1.78772	1.76591	1	1	1	1	1	1	5.25697	1.98203
FAM183A	0.495567	1.50443	0.950641	0.495567	1.23436	0.891307	1.03498	0.495567	0.901095	0.977023	1.2763	0.495567	0.495567	1.43135	2.33248	0.495567	1.29894	0.701057	0.999222	2.96406
EBNA1BP2	1.36169	0.638311	0.514903	0.88953	0.921416	0.609509	0.764	0.444721	0.742074	0.702031	0.581391	0.589885	0.971166	0.547415	0.581886	0.384653	0.836907	1.16309	0.646637	0.558822
CFAP57	0.459635	1.54037	0.0823179	0.116205	0.1281	0.271414	0.511795	0.62524	0.285178	0.155633	0.512818	0.607749	0.176313	0.319279	0.181793	0.426631	1.27968	0.72032	2.10057	1.73292
TMEM125	0.663523	1.33648	1.12471	0.730214	0.990073	1.69848	1.3938	1.01841	0.97041	0.903245	1.57728	1.47299	0.978149	1.28467	1.0614	1.69188	0.959824	1.04018	1.38726	1.15922
C1orf210	1.19505	0.804955	0.594339	0.877413	0.750233	1.06044	0.613631	1.20395	0.808827	0.941559	0.626586	0.931184	0.768691	0.793544	0.913798	1.37721	0.89525	1.10475	1.78776	1.25146
TIE1	0.574084	1.42592	0.324591	0.324591	0.324591	0.583796	0.324591	0.324591	0.590206	0.639939	0.835964	0.573198	0.324591	0.324591	0.92617	0.324591	1.46029	0.539713	0.684264	1
MPL	0.517131	1.48287	0.829384	1.4696	0.292389	0.292389	0.292389	0.907013	1.24945	0.860516	1.90464	3.4276	1.16233	1.94875	2.18903	0.529405	0.502843	1.49716	4.67529	1.07134
AL139289.1	1.21464	0.785356	1.22667	0.777832	0.851792	0.992903	2.15519	3.24625	3.27529	1.9355	1.06797	2.64947	1.86391	2.51005	2.36323	2.26025	0.556276	1.44372	5.40432	1.40104
CDC20	1.4221	0.5779	0.603569	1.25563	1.4491	0.955508	0.976297	0.586325	0.923928	0.801042	1.13965	0.826046	1.43879	1.06767	1.45084	0.709827	0.970494	1.02951	1.04644	0.988506
ELOVL1	0.978668	1.02133	0.848924	0.949104	1.18041	1.049	1.08574	0.928998	1.16791	0.898077	1.22327	0.986074	1.12048	0.981126	1.05512	0.909829	0.930271	1.06973	1.2945	1.05965
MED8	1.08946	0.910538	0.938658	1.16076	1.35372	1.16556	1.22259	1.30546	1.20816	1.03814	1.35019	1.13756	1.22366	0.976989	1.0022	1.04906	0.883449	1.11655	1.05433	1.17897
MED8-AS1	0.892672	1.10733	1.14805	0.680145	1.79351	1.55325	2.68982	2.0087	1.68114	0.660406	1.88894	1.14895	1.00725	1.603	1.78436	1.20944	1.2171	0.782902	0.364493	1.13908
SZT2	0.770314	1.22969	0.859141	0.847882	0.630914	1.11379	1.11897	1.45238	1.22957	1.29905	1.28054	1.29109	1.31712	1.20876	1.45312	1.85473	1.06749	0.932506	0.944667	1.08033
SZT2-AS1	1	1	1	1	1	1	1	1	1	1	1	1	1	1	1	1	1	1	1	1
HYI	1	1	1	1	1	1	1	1	1	1	1	1	1	1	1	1	1	1	1	1
PTPRF	1.0345	0.965496	1.41256	1.20956	1.28803	1.37344	1.3171	1.30471	1.87499	1.5977	1.85007	1.65265	0.972677	1.22706	1.37463	1.515	1.02751	0.972489	0.88926	0.905768
AL451062.4	1	1	1	1	1	1	1	1	1	1	1	1	1	1	1	1	1	1	1	1
KDM4A	0.933015	1.06699	0.977253	1.08008	1.31354	1.11012	1.19796	1.3278	0.920779	0.925324	1.47934	1.24637	1.15182	1.14062	1.42522	1.654	1.01004	0.989961	0.594992	0.836951
KDM4A-AS1	0.797342	1.20266	0.794444	1.42919	1.20116	2.52477	0.760694	1.48609	1.07222	0.694227	1.48513	1.77441	1.55119	1.21526	2.11704	1.409	1.01705	0.982954	1.08049	0.784815
ST3GAL3	0.478903	1.5211	0.809988	1.74877	1.33264	1.7644	2.03701	1.21065	4.53092	1.27076	1.6283	3.58435	1.86888	1.9229	1.88998	2.14114	0.757515	1.24249	2.52962	1.56784
AL451062.1	1	1	2.83658	1	1	1	1	1	1	1	1	1	1	1	1	1	1	1	1	1
ARTN	1.06415	0.935853	1.12176	0.643714	0.955115	1.53351	0.751842	0.312012	1.89376	1.23663	1.66545	1.34737	0.724051	0.628614	0.39559	0.142619	1.05503	0.944971	0.499758	0.598226
AL357079.1	0.976968	1.02303	0.757429	1.01388	0.953525	1.81257	2.61695	3.38194	0.531857	3.72928	0.519516	1.12871	1.60211	1.5349	0.949432	1.34634	0.888672	1.11133	2.1567	2.49545
IPO13	1.11551	0.884493	0.596133	0.841891	1.0178	1.09011	0.659092	0.858395	1.21293	0.934252	1.09076	0.967863	1.24823	0.978159	1.03256	1.04314	0.89391	1.10609	0.984867	0.917676
DPH2	1.26419	0.735808	1.02315	0.828624	1.04386	0.968157	0.74185	0.605559	1.13519	1.1598	0.853722	0.67055	1.00019	0.716699	0.63434	0.732482	0.88404	1.11596	0.964569	0.858987
ATP6V0B	1.01814	0.981861	1.05126	1.00043	1.03822	1.26831	0.806369	0.888065	1.07647	1.04587	0.894975	0.776803	1.04982	0.945309	1.06084	1.03583	0.838963	1.16104	0.720994	0.735863
B4GALT2	1.06213	0.937866	1.07684	0.898459	1.11933	1.15791	1.1852	0.828343	1.36884	1.0756	1.16196	0.905845	1.10349	0.984854	0.841472	1.17876	0.941566	1.05843	0.631924	0.609311
CCDC24	0.702676	1.29732	0.915155	0.708667	0.681795	1.25307	1.0693	1.6199	1.34337	0.87315	1.22667	1.52778	1.32453	1.38762	1.80091	1.69498	1.12941	0.870594	1.32209	1.70857
SLC6A9	0.544205	1.4558	1.29851	0.280723	0.396853	1.46229	2.14982	3.22857	1.50149	1.28819	1.80667	1.56654	0.678328	0.443934	0.584494	0.363103	1.1617	0.838296	0.925227	1.08662
AL139220.2	0.857351	1.14265	0.929893	1.4606	1.56875	2.03316	1.01239	0.484751	1.2781	1.89759	4.68508	3.08368	1.44626	1.85779	0.484751	1.6636	1.68072	0.319276	0.189963	2.96406
KLF17	1	1	1	1	2.49079	1	1	1	1	1	1	1	1	1	1	1	1	1	1	1
KLF18	1	1	1	1	1	1	1	1	1	1	1	1	1	1	1	1	1	1	1	1.98203
DMAP1	0.683828	1.31617	0.938472	0.894622	0.840733	1.19016	1.08476	1.33566	0.963485	0.984648	1.23293	1.33036	1.12318	0.949144	1.65777	1.67944	0.978563	1.02144	0.895085	0.896322
ERI3	1.05264	0.947358	1.11601	1.0853	1.20677	1.18339	1.4021	0.91245	1.35839	1.04032	1.4037	1.16668	1.06567	0.927853	1.18353	1.13283	0.939376	1.06062	1.18603	1.0244
RNF220	0.895481	1.10452	0.993626	0.877639	1.21487	1.16567	0.948877	0.984601	1.18217	1.17245	1.02589	0.961197	0.807794	0.920112	1.04898	1.38576	0.952793	1.04721	0.951221	0.851976
TMEM53	0.614515	1.38549	0.890368	0.896142	1.50554	1.27146	1.43106	1.28077	0.9381	0.95967	1.8644	1.62057	1.09444	1.37181	0.91626	1.68266	1.16124	0.838756	0.813366	0.591502
ARMH1	0.184814	1.81519	0.184814	0.370836	0.460333	0.332398	0.385979	1.54454	0.487283	0.364365	0.475977	0.751016	0.184814	1.23177	0.869861	1.53313	1.56126	0.43874	0.520273	2.96406
KIF2C	1.13008	0.86992	0.594927	1.04779	1.52598	0.775491	0.94827	0.878038	0.754511	0.510612	1.10598	0.851753	1.09419	0.932911	1.3803	0.609837	1.0358	0.964203	1.11601	1.08083
AL592166.1	0.822036	1.17796	0.247145	0.90691	1.56935	0.746136	0.409306	0.264248	0.655975	0.629506	1.1437	1.21428	0.384384	0.615401	1.08395	0.546584	1.6339	0.366096	0.454343	1.1308
RPS8	0.724016	1.27598	1.12526	0.802938	1.03417	1.16449	1.0569	1.5674	1.02143	1.04963	0.979931	0.982856	0.777342	0.891577	0.935748	1.38579	0.945679	1.05432	1.16237	1.04587
BEST4	0.424235	1.57577	0.424235	0.424235	0.424235	1.44057	0.886004	1.31601	0.424235	0.836389	0.758413	0.424235	0.844972	0.424235	0.424235	0.424235	0.570526	1.42947	1	1.18301
PLK3	0.932548	1.06745	1.00094	1.23271	1.11639	0.822691	0.728555	1.03799	2.63135	1.39385	1.40859	1.27649	0.58389	0.517858	0.78429	1.38352	0.963131	1.03687	0.702351	0.634373
TCTEX1D4	0.517131	1.48287	1.36638	0.586691	0.946227	0.75937	0.928906	0.599701	1.01018	0.860516	0.753031	2.53182	1.74228	0.56845	1.64714	1.71449	0.570526	1.42947	3.55418	0.399116
BTBD19	0.627528	1.37247	0.432048	1.06843	0.264257	0.861372	0.788788	1.322	1.36983	1.03357	1.63479	2.45553	0.461305	1.19431	1.91146	1.78798	1.2171	0.782902	0.716691	0.760157
PTCH2	0.586425	1.41357	0.672576	0.723384	0.251204	0.488718	0.457238	1.65661	0.615019	0.982875	1.39101	1.68718	0.714871	0.95924	1.74436	1.89393	1.41884	0.581159	1.27696	2.35884
EIF2B3	1.29931	0.700694	0.754571	1.00273	1.22753	0.656568	0.966803	0.459097	0.86343	0.863238	0.822085	0.616456	1.03716	0.668483	0.707448	0.640464	0.861556	1.13844	0.814016	0.859905
HECTD3	0.990615	1.00939	0.560747	0.714043	0.627277	0.67434	0.584077	0.654783	0.858297	0.813497	0.645091	0.678717	0.732124	0.733344	0.897502	1.16888	0.988634	1.01137	0.697339	0.721164
UROD	0.936464	1.06354	0.660825	0.917522	0.824943	0.694497	0.758563	0.716111	0.653111	0.61001	0.794218	0.74662	0.784422	0.681486	0.851106	1.03457	0.927935	1.07207	1.05313	0.890715
ZSWIM5	1.02612	0.973878	2.17848	0.580175	0.580175	1.04348	1.84319	2.40953	0.580175	1.70748	0.580175	1.91326	5.18331	1.12795	3.26834	1.52078	1.46029	0.539713	0.369594	1
LINC01144	0.61232	1.38768	0.462939	0.484237	0.780988	0.626761	0.766691	2.52414	0.636293	1.17916	2.33243	0.795838	0.480669	0.697034	0.464963	0.632581	1.29894	0.701057	7.89185	10.8203
HPDL	1.16569	0.834308	0.472129	0.489762	0.0131531	0.0446637	0.900796	0.179046	0.712767	0.728752	0.41723	0.355672	0.195778	0.112502	0.488509	0.492949	0.992736	1.00726	2.52592	1.4614
MUTYH	0.883419	1.11658	1.0333	0.94323	1.10841	1.55213	1.38662	1.10279	1.27745	1.18017	1.26541	1.20761	1.73251	1.73465	1.26499	1.4843	0.953146	1.04685	1.47136	1.14808
TOE1	0.926827	1.07317	1.00771	0.84812	0.834198	0.813109	0.938452	1.00481	0.843998	0.81235	0.97074	0.851847	1.42606	0.821224	0.675999	0.993343	0.835804	1.1642	1.35925	0.982135
TESK2	0.47565	1.52435	0.498856	0.615586	1.46164	0.869025	1.09915	1.55674	1.7756	1.18931	2.32172	1.51924	1.12025	1.64518	2.98875	3.304	1.29791	0.702095	1.41837	1.99086
CCDC163	0.964784	1.03522	1.11067	0.341201	0.515316	1.33196	1.43261	1.58271	0.963004	0.66021	1.16594	1.27905	1.75723	0.891783	1.29511	0.648769	1.05958	0.940424	1.45904	1.19818
MMACHC	1.02489	0.975114	0.809312	1.08572	0.994101	0.960927	0.712804	0.688522	0.822505	1.10125	0.996378	0.890542	0.670385	0.503171	0.715414	0.897853	0.924393	1.07561	1.63131	1.28644
PRDX1	1.16816	0.831838	0.853857	1.04342	1.441	1.07935	1.06067	0.533986	0.870188	0.969561	1.05999	0.870444	1.38598	1.00479	1.18655	0.857855	0.955607	1.04439	1.21105	1.10824
AKR1A1	0.681004	1.319	1.19255	0.579088	0.928792	1.65713	1.07041	0.878251	1.28119	1.24598	1.23715	1.11432	0.894153	0.987874	0.792393	1.09981	1.0319	0.968103	1.13087	1.2922
NASP	0.972598	1.0274	0.87524	0.866882	0.722296	0.815999	0.662283	0.618072	0.53369	0.878193	0.679619	1.01994	1.15083	0.927907	0.771057	0.817035	0.966362	1.03364	1.13434	0.99821
CCDC17	1.05579	0.944205	0.861919	0.207215	0.488154	0.845472	0.665301	0.863051	0.948334	1.50787	0.835397	1.05241	1.63954	0.883289	0.677452	1.52638	1.31844	0.681563	0.616952	0.597308
GPBP1L1	0.937913	1.06209	1.15269	1.01607	1.17649	1.10063	1.32882	1.2301	1.24706	1.15192	1.298	1.22561	1.08238	1.17164	1.35294	1.52175	1.02932	0.97068	1.19182	1.28003
TMEM69	1.14538	0.854623	0.767968	1.06881	0.880379	0.930097	0.930282	0.994445	0.790242	0.882852	0.803156	0.807759	1.07448	0.837751	0.849692	0.885263	1.02764	0.972364	1.5291	1.56795
IPP	0.937436	1.06256	0.945276	0.924079	0.846188	0.947674	0.800319	1.13574	0.795113	1.03133	1.02722	1.11367	1.26578	1.13156	1.32192	1.46332	1.00171	0.998286	0.987653	1.27795
MAST2	0.853824	1.14618	1.01678	0.87607	0.722808	0.823103	0.788789	0.976671	1.10541	0.924467	0.981818	0.871227	0.766203	0.939385	0.789131	0.732792	0.96593	1.03407	0.701764	0.658937
PIK3R3	1.16476	0.835242	0.364615	1.12165	0.902299	0.491673	0.820175	2.0773	0.797578	1.50238	1.09411	0.926635	2.21073	1.52845	0.867501	0.90682	0.780179	1.21982	0.578233	0.469465
P3R3URF-PIK3R3	1	1	1	1	1	1	1	1	1	1	1	1	1	1	1	1	1	1	1	1
AL358075.1	0.495567	1.50443	0.495567	0.495567	0.495567	0.495567	0.495567	0.495567	0.495567	0.977023	0.495567	0.495567	0.495567	0.495567	0.495567	0.495567	0.726542	1.27346	1	0.570526
AL358075.2	1	1	1	1	1.7454	1.79856	1	1	1	1	1	1	2.98351	1	1	1.81062	0.726542	1.27346	1	0.570526
TSPAN1	1.15805	0.841953	0.723438	1.19668	1.42913	1.03411	1.81735	1.38385	1.17538	0.996329	1.69835	1.40505	0.763572	0.916862	0.945528	1.75363	0.931271	1.06873	0.504281	0.511414
P3R3URF	1	1	1	1	1	1	1	1	1	1	1	1	1	1	1	1	1	1	1	1
POMGNT1	0.867289	1.13271	1.23534	0.956214	1.25341	1.24229	1.06909	0.856842	1.58893	1.12016	1.23536	1.03477	0.968909	1.14631	1.02027	1.42553	0.915806	1.08419	0.83792	0.803956
LURAP1	0.696598	1.3034	0.580078	0.12413	0.864339	0.421506	0.394355	0.645991	1.1399	0.968297	1.39527	0.979781	0.12413	0.12413	0.814298	0.526618	0.907339	1.09266	1.3136	0.909695
RAD54L	1.17028	0.829719	0.644908	0.857753	0.803992	0.629042	0.579016	0.583235	0.551002	0.67259	0.726	0.508425	0.829009	0.684562	0.865593	0.709954	0.906321	1.09368	0.877281	0.826815
LRRC41	0.944748	1.05525	1.14951	1.14063	1.28525	1.2599	1.24588	1.43472	1.42696	1.12337	1.37238	1.31553	1.30496	1.10109	1.20266	1.66288	0.977612	1.02239	1.12308	1.07111
UQCRH	1.00616	0.993841	0.84388	1.01827	1.34914	1.0792	1.03357	0.689146	0.953557	0.845177	1.00179	0.856523	0.933365	0.80412	0.928442	0.818071	0.925672	1.07433	1.32007	1.12354
NSUN4	1.14461	0.855392	0.851909	0.95474	1.18633	0.989096	1.01682	0.952316	1.12601	0.955906	1.04794	0.916389	0.923281	0.815879	0.918474	1.08687	0.880164	1.11984	1.05701	0.937102
FAAH	0.347299	1.6527	0.752353	0.581553	0.678018	1.07187	0.567091	1.24796	0.914301	0.826692	0.893068	0.800948	1.33721	1.43253	1.40616	2.01172	1.00289	0.997106	0.97757	0.843205
DMBX1	0.974971	1.02503	0.788654	1.12565	0.875254	0.821958	1.60389	1.54954	1.83486	1.45724	2.17957	2.21101	2.21873	2.72003	2.40548	1.47061	1.18397	0.816029	0.524254	0.555859
TMEM275	1	1	1	1	1	1	1	1	1	1	1	1	1	1	1	1.81062	1	1	1	1
MKNK1-AS1	0.858805	1.1412	0.259778	0.521255	1.4216	2.12681	0.259778	0.80585	2.38556	2.5312	2.3061	1.25461	1.29032	1.48613	2.9078	2.155	0.808069	1.19193	0.672016	0.341986
KNCN	1	1	1	1	1	1	1	1	1	1	1	1	1	1	1	1	1	1	1	1
MKNK1	1.05428	0.945724	0.587261	0.819729	0.962927	0.908675	1.19062	0.691093	1.08197	0.946578	1.11184	1.13057	1.35636	1.22757	1.46976	1.2786	0.97728	1.02272	0.950998	1.02173
MOB3C	1.1555	0.844495	0.8023	0.864119	0.996221	0.850435	1.10619	1.04944	1.4544	0.964484	1.35788	1.32036	1.15007	0.985243	1.06374	1.45526	0.833898	1.1661	0.91593	0.812992
ATPAF1	0.972289	1.02771	0.960534	0.909735	1.04674	0.921113	1.08221	0.983556	0.935881	0.888958	1.09402	1.07337	1.01103	0.969144	0.873794	1.08289	1.0611	0.938895	0.862051	0.965131
TEX38	0.746661	1.25334	1.43231	3.0013	0.746661	0.746661	0.746661	1.53143	1.35766	1.47206	0.746661	0.746661	0.746661	0.746661	2.13048	0.746661	1	1	3.55418	1
EFCAB14-AS1	1	1	1	3.01308	1.7454	1	5.3539	4.15311	3.45493	2.94305	1	2.53182	1	3.83246	1	3.43185	0.726542	1.27346	1	1.69108
EFCAB14	0.950964	1.04904	0.929177	0.802959	0.715735	0.759317	0.834965	0.898791	0.8592	0.863271	0.927106	0.851077	0.985064	1.14428	0.929927	1.08021	0.979379	1.02062	1.29815	1.13836
CYP4B1	0.595737	1.40426	0.595737	0.595737	0.595737	0.595737	0.595737	0.595737	1.08323	0.595737	0.595737	0.595737	1.77739	14.6574	0.595737	3.49323	1.29894	0.701057	0.539713	1
CYP4A11	1.27762	0.722376	0.722376	0.722376	0.722376	0.722376	0.722376	0.722376	0.722376	0.722376	0.722376	0.722376	0.722376	0.722376	0.722376	0.722376	1	1	1	1
CYP4X1	0.782769	1.21723	0.221021	0.11811	0.190491	0.998969	0.571426	0.430063	0.925883	0.802286	0.244332	0.374446	0.233995	0.114438	0.0588626	0.822304	1.05598	0.944015	0.916459	1.27174
CYP4Z1	0.746661	1.25334	0.746661	0.746661	0.746661	1.34291	1.55938	0.746661	0.746661	2.19746	0.746661	0.746661	0.746661	0.746661	2.13048	1.35192	1	1	1	1
CYP4A22-AS1	1.20368	0.79632	1.34566	1.4294	1.53524	1.6109	2.53988	2.96745	2.80362	3.23973	3.09025	1.56443	0.474398	1.37021	1.35362	1.24351	1.41884	0.581159	0.163478	1.96689
CYP4A22	1	1	1.91829	1	1	1	1	1	1	1	1	1	1	1	1	1	1	1	1	1
LINC00853	0.857351	1.14265	1.37503	1.4606	0.846084	0.484751	1.01239	2.01323	0.881428	1.42665	2.39399	2.7124	2.40777	0.484751	2.28158	2.05654	0.726542	1.27346	1.85139	2.25135
PDZK1IP1	0.305192	1.69481	0.489472	0.172557	1.20155	1.96392	0.172557	2.16756	0.454968	0.172557	0.172557	0.172557	0.514827	1.63885	0.172557	4.92841	1	1	1.85139	5.91015
TAL1	0.746661	1.25334	0.746661	0.746661	0.746661	0.746661	0.746661	0.746661	0.746661	0.746661	2.51114	2.46228	0.746661	0.746661	0.746661	1.35192	1	1	1	1
AL135960.1	1	1	1	1	1	1	1	1	1	1	1	1	1	1	1	1	1	1	1	1
STIL	1.03574	0.964265	0.835411	1.53467	0.883673	0.858909	1.04871	0.86985	0.48798	0.68398	0.759426	1.07343	1.31859	1.19945	1.27093	0.401485	1.04635	0.953648	1.20203	1.12953
CMPK1	1.11939	0.880607	0.999084	1.16123	0.989202	0.809755	0.928179	0.685709	0.898433	1.00114	0.788054	0.941705	0.894507	0.719556	0.758791	0.517999	1.03212	0.967882	1.31657	1.54005
LINC01389	0.811715	1.18828	1.20124	0.641924	0.796843	1.3418	0.319915	0.656159	0.581705	0.319915	0.823923	0.319915	0.319915	0.319915	0.319915	1.0979	0.399116	1.60088	2.70279	0.24931
FOXE3	0.370853	1.62915	0.370853	0.370853	0.370853	0.667002	0.370853	0.370853	0.674326	0.370853	0.955111	1.50701	1.47424	2.47171	0.370853	0.370853	1	1	3.55418	3.94609
FOXD2-AS1	0.741829	1.25817	0.687202	0.610907	0.671133	0.660295	0.287857	0.634929	1.06153	1.18208	1.07753	0.480992	0.803713	0.640942	0.755399	1.05218	0.986216	1.01378	0.738065	0.935885
FOXD2	0.915753	1.08425	0.716225	0.514886	0.510014	0.332673	0.685798	0.935877	2.01485	2.11922	1.33891	1.10917	2.79587	3.39347	1.7899	5.21599	1.01318	0.986819	0.373011	1.16593
LINC01738	1	1	1	1	1	1	1	1	1	1	1	1	1	1	1	1	1	1	1	1
TRABD2B	1.20368	0.79632	0.474398	0.474398	0.474398	0.474398	0.474398	0.474398	0.474398	0.935286	0.474398	0.474398	0.474398	0.474398	0.474398	0.474398	1.29894	0.701057	0.539713	1
AL691459.1	1	1	1	1	1	1	1	1	1	1	1	1	1	1	1	1	1	1	1	1
AC096541.1	1	1	1	1	1	1	1	1	1	1	1	1	1	1	1	1	1	1	1	1
LINC02794	1	1	1	1	1	1	1	1	1	1	1	1	1	1	1	1	1	1	1	1
AL356289.1	1	1	1	1	1	1	1	1	1	1	1	1	1	1	1	1	1	1	1	1
AL109659.1	1	1	1	1	1	1	1	1	1	1	1	1	1	1	1.92667	1	1	1	1	1
SLC5A9	1	1	1	1	1	1	1	1	1	1	1	1	1	1	1.92667	1	1	1	1	1
AL109659.2	1	1	1	1	1	1	1	1	1	1	1	1	1	1	1	1	1	1	1	1
SPATA6	1.04624	0.953756	1.19995	1.8075	1.59657	1.28202	2.21322	5.38449	1.30738	1.00516	2.88624	2.81343	3.05801	2.43869	3.82597	4.4197	1.11639	0.883614	1.12071	0.893325
AGBL4	1	1	1	2.00654	1	2.59712	1	9.4083	1.81831	1	1	4.82955	1	1	1	3.43185	0.850242	1.14976	0.999222	1.96689
BEND5	1	1	1.91829	1	1	1.79856	1	2.05104	1	1	1	1	2.98351	1.94415	1	1	1.29894	0.701057	0.539713	1
AC099788.1	1	1	1	1	1	1	1	1	1	1	1	1	1	1	1	1	1	1	1	1
AGBL4-AS1	1	1	1	1	1	1	1	1	1	1	1	1	1	1	1	1	1	1	1	1.98203
ELAVL4	1	1	1	1	1	1	1	1	1.81831	1	1	1.76591	1	1	1	1	1	1	1	1
ELAVL4-AS1	1	1	1	1	1	1	1	1	1	1	1	1	1	1	1	1	1	1	1	1
AL592182.1	1	1	1	1	1	1	1	1	1	1	1	1	1	1	1	1	1	1	1	1
LINC02808	1	1	1	1	1	1	1	1	1	1	1	1	1	1	1	1	1	1	1	1
AL592182.2	1	1	1	1	1	1	1	1	1	1	1	1	1	1	1	1	1	1	1	1
DMRTA2	0.996536	1.00346	1.06607	1.08011	0.751627	1.19575	1.2186	1.38135	1.02208	0.912449	1.43849	1.18309	1.40359	1.30488	1.1006	1.75739	1.07768	0.922318	0.96285	0.896392
FAF1	1.11885	0.881145	1.26487	1.13487	1.20244	1.1132	1.06163	1.1336	1.01332	1.16403	1.11807	1.144	1.38387	1.28165	1.12379	1.11678	0.887234	1.11277	1.3181	1.01158
FAF1-AS1	1	1	1	2.00654	1	1.79856	1	1	1.81831	1	1	1	1	1.94415	1	1	1	1	1	1.98203
CDKN2C	0.89282	1.10718	0.698808	1.04601	0.785714	0.790697	0.606424	1.16523	0.312283	0.264907	1.02963	1.06925	1.89802	1.66961	1.79737	1.96346	1.03193	0.968069	1.02161	0.873522
C1orf185	1	1	1	1	1	1	1	1	1	1	1	1	1	1	1	1	1	1	1	1
LINC01562	1.27762	0.722376	1.38573	0.722376	0.722376	0.722376	0.722376	0.722376	0.722376	0.722376	0.722376	0.722376	0.722376	0.722376	0.722376	0.722376	1	1	1	1
RNF11	1.13949	0.860506	1.00507	0.89031	1.04409	0.854299	1.02851	1.32342	1.11505	0.969963	0.895023	0.891161	1.04188	0.922521	1.03402	1.15168	0.978625	1.02137	0.613682	0.643523
AL162430.3	1	1	1	1	1	1	1	1	1	1	1	1.76591	1	1	1	1.81062	0.726542	1.27346	3.55418	1.1308
TTC39A	0.735266	1.26473	0.690775	0.455656	0.821031	0.940443	0.460507	0.414625	0.758507	0.711546	1.10234	0.96141	0.640179	1.04648	0.884457	1.25123	1.12244	0.877559	0.847728	0.683969
TTC39A-AS1	1	1	1	1	1	1	1	1	1	1	1	1	1	1	1	1	1	1	1	1
EPS15	0.993179	1.00682	1.01901	1.21384	0.982585	0.894902	1.15094	1.02133	0.879425	1.2802	0.710384	1.07522	0.960774	1.37711	1.09212	0.565992	1.0863	0.9137	0.755537	1.00066
AC104170.1	0.857351	1.14265	0.484751	0.484751	0.484751	0.871854	0.484751	0.484751	0.484751	0.955699	0.8666	0.856027	0.484751	0.484751	1.83237	0.484751	1.21373	0.786269	0.369594	0.570526
EPS15-AS1	1.40841	0.591587	0.7119	1.51404	1.18634	0.852219	0.250972	0.250972	1.68858	1.22627	1.04175	0.827636	1.99329	0.96184	0.716109	1.26818	1.35505	0.644949	1.16036	1.57495
OSBPL9	0.911454	1.08855	1.12991	1.18374	1.03495	1.14382	1.43864	1.28135	0.901857	1.13338	0.898061	1.17897	1.08599	1.31964	1.1546	0.63269	1.1506	0.849404	1.047	1.47703
NRDC	1.05738	0.942615	0.95346	1.0544	0.95156	0.946083	0.985251	0.912239	0.923745	0.983497	1.01289	1.00014	1.06069	0.919386	1.04475	0.804004	0.982438	1.01756	0.965861	0.85181
AL050343.2	0.660516	1.33948	1.2635	1.23456	0.238037	0.789825	1.02706	1.2831	0.805986	0.666366	0.780955	1.38984	1.08317	0.908963	1.2738	0.68914	1.04989	0.950106	1.64556	0.6222
AL050343.3	1.43459	0.565406	0.565406	1.13451	0.565406	1.01692	0.565406	0.565406	0.565406	0.565406	0.565406	0.565406	0.565406	0.565406	0.565406	1.02373	1	1	1	1
RAB3B	1.39382	0.606176	0.657658	1.81864	1.47494	0.600543	0.729584	0.383767	1.87266	1.31791	0.923641	0.986375	0.714838	0.586256	0.835229	0.483761	1.02755	0.972453	0.377311	0.423777
TXNDC12	1.04115	0.958845	0.994268	1.0051	1.36021	0.997748	1.31191	1.06814	1.11494	0.902685	1.31898	1.25156	0.791647	0.852891	0.850605	0.918484	0.984223	1.01578	0.81109	0.747108
KTI12	0.956329	1.04367	0.958528	0.89219	1.10652	0.818258	0.770989	0.646179	0.957713	0.84125	0.766217	0.889067	1.13781	0.896617	0.851216	0.965718	0.945826	1.05417	0.635044	0.723173
AL445685.1	1.20368	0.79632	0.474398	0.951899	0.474398	0.474398	0.474398	0.474398	0.862601	0.474398	0.474398	0.474398	0.474398	0.474398	0.914009	0.474398	1.29894	0.701057	0.539713	1
TXNDC12-AS1	1.20368	0.79632	0.474398	0.474398	0.474398	0.853232	0.474398	2.46884	1.25081	1.39618	1.22178	1.92778	0.944884	0.474398	0.914009	0.858953	0.726542	1.27346	1	0.570526
BTF3L4	1.03111	0.96889	0.989499	1.07093	1.03607	1.02071	1.10675	1.5282	0.897324	1.04809	0.910452	0.914126	1.1606	1.00844	0.959882	0.921614	0.970618	1.02938	1.30135	1.30749
ZFYVE9	0.925938	1.07406	1.32969	1.0058	0.985994	1.08336	0.998958	1.61526	1.09721	1.26648	0.986046	1.12957	0.668519	0.965907	1.07689	1.30165	0.857046	1.14295	1.09703	0.872321
CC2D1B	1.03839	0.96161	0.91576	1.20851	0.97998	0.96826	0.843226	1.03615	1.42681	1.32212	1.08987	1.09881	1.07173	0.944889	1.36577	1.39279	0.916608	1.08339	1.13807	0.96739
AL513218.1	0.746661	1.25334	0.746661	0.746661	0.746661	0.746661	0.746661	0.746661	0.746661	0.746661	1.92298	2.46228	2.22767	0.746661	0.746661	0.746661	1	1	1	1.98203
ORC1	1.22031	0.779692	0.707579	1.0312	0.944239	0.779697	0.547572	0.472152	0.559381	0.853225	0.799487	0.742022	1.47702	0.965022	0.599805	0.739395	0.915027	1.08497	0.758943	0.63769
PRPF38A	1.06634	0.933664	0.941806	1.01869	0.94935	0.871329	0.781003	1.15508	0.829866	0.863041	0.883243	0.966459	1.168	1.00777	0.93954	0.732583	0.98883	1.01117	1.14108	1.07694
TUT4	0.740874	1.25913	1.32481	0.937622	0.584893	1.22321	1.198	1.4791	0.735171	1.12155	0.978305	1.48765	0.957105	1.42377	1.02172	0.87903	1.17189	0.828112	1.02229	1.31848
AL591167.1	1	1	1	1	1	1.79856	1	1	1	1	1.78772	1	1	1	1	3.43185	1	1	1	1
GPX7	0.358357	1.64164	0.717678	0.356731	0.625534	0.767973	0.51939	1.06107	0.713999	0.413824	0.967241	1.04956	0.615455	0.85455	0.346258	0.994842	1.13814	0.861864	1.01907	0.56876
SHISAL2A	0.746661	1.25334	0.746661	0.746661	0.746661	0.746661	0.746661	1.53143	2.57966	0.746661	0.746661	0.746661	0.746661	0.746661	0.746661	0.746661	1	1	2.70279	1
COA7	1.19878	0.801224	0.886576	0.85593	0.670049	0.742173	0.664858	0.738681	0.729135	0.783423	0.617464	0.71484	0.795898	0.591425	0.486444	0.557729	0.861475	1.13853	1.06838	0.976804
ZYG11B	0.923388	1.07661	0.980723	1.11471	0.959828	0.998921	0.959753	0.940796	0.692512	1.18879	1.05332	1.47122	1.21677	1.32132	1.3891	1.1591	1.08722	0.912778	1.01058	1.03397
ZYG11A	1.10722	0.892783	0.925278	0.844683	0.899654	0.925095	0.939053	0.793552	1.05574	0.966925	1.46509	1.33287	0.862088	0.973812	0.878123	0.914677	1.10593	0.894068	0.748945	0.953393
AC099677.3	1.27762	0.722376	0.722376	1.44948	1.79929	0.722376	0.722376	2.24087	1.90463	2.12599	0.722376	1.82893	2.15522	2.76848	2.7306	1.30795	0.570526	1.42947	1.85139	0.399116
ECHDC2	0.500006	1.49999	1.0082	0.682075	0.545502	1.09018	0.899077	1.63902	0.879699	0.872619	1.09552	1.50074	1.01043	1.33673	1.2561	2.29743	1.0474	0.952596	1.11251	0.972462
SCP2	1.00301	0.99699	0.835084	1.09601	1.01349	0.971131	1.13346	0.939385	0.729919	0.742052	1.10756	1.0872	0.928427	1.09051	1.20232	1.07614	1.07989	0.920109	0.984742	1.25943
PODN	0.732234	1.26777	0.28859	0.579068	0.28859	0.28859	0.916837	0.895228	1.23321	0.849335	3.47119	2.05686	1.14722	1.10601	0.556019	2.39402	0.588856	1.41114	0.281017	0.232423
AL445183.1	1	1	1	1	1	1	1	1	1	1	1	1	1	1	1	1	1	1	1	1
SLC1A7	0.495567	1.50443	0.495567	0.994376	1.23436	0.495567	0.495567	0.495567	0.495567	0.495567	3.22815	0.875127	1.97001	0.96346	0.495567	0.897283	1.29894	0.701057	1.45873	2.96406
AL445183.2	1	1	1	1	1	1	1	1	1	1	1.78772	1	1	1	1	1	1	1	1.85139	1
CPT2	0.940259	1.05974	0.638335	0.772782	0.684778	0.774864	0.972217	0.828589	0.621624	0.684951	0.731347	0.76778	1.25186	1.15256	0.644068	1.00809	1.1523	0.8477	0.951477	1.26983
AL606760.2	0.595737	1.40426	0.595737	0.595737	0.595737	0.595737	0.595737	0.595737	1.08323	0.595737	0.595737	0.595737	1.18656	0.595737	0.595737	0.595737	1	1	1	1.98203
CZIB	0.788235	1.21177	1.10424	0.904181	1.16242	1.31086	1.26085	0.916593	1.15495	1.15115	1.27261	1.31727	0.770451	0.807434	0.981577	1.24968	1.03441	0.965592	0.936862	1.22681
AL606760.3	0.736256	1.26374	0.798551	0.83529	0.416283	0.416283	0.416283	0.853813	0.416283	0.416283	0.416283	0.735119	0.416283	0.416283	0.802042	0.75373	0.726542	1.27346	1.85139	0.570526
MAGOH	1.06785	0.932151	0.824645	1.09851	0.956795	0.943635	0.840288	0.895337	0.718752	0.769602	0.882131	0.915831	0.963675	0.862888	1.04663	0.821995	0.972218	1.02778	1.22612	1.42625
AL606760.1	0.746661	1.25334	1.43231	1.49821	0.746661	1.34291	3.18483	3.88573	0.746661	0.746661	2.51114	0.746661	1.48717	3.56651	3.5143	5.58871	1.1351	0.864897	0.675164	0.49414
LRP8	1.20525	0.794752	1.01581	0.934638	1.11831	0.87234	1.01883	0.360701	1.01804	1.18231	0.984258	0.663655	0.987085	0.597404	0.565424	0.215639	0.967871	1.03213	0.450237	0.46857
AL355483.3	1	1	1	1	1	1	1	1	1	1	1	1	1	1	1	1	1	1	1	1
AL355483.1	1.02612	0.973878	1.11294	1.74812	1.4451	0.580175	1.21168	0.580175	0.580175	1.14383	1.03719	1.4689	2.30635	1.67573	0.580175	1.05048	0.726542	1.27346	1	1.1308
AL355483.2	1.0426	0.957402	0.315373	1.90255	0.785529	0.819061	1.00192	0.315373	1.60574	1.84734	1.5575	0.315373	0.940919	0.315373	0.315373	0.315373	0.469671	1.53033	1.85139	2.41666
LINC01771	1.05057	0.949428	1.04675	0.187206	0.884922	0.934684	2.02113	0.580728	0.646784	0.914708	1.21947	1.47765	2.04384	1.24772	0.881123	0.794218	0.784234	1.21577	2.43432	1.96141
AC119428.1	1	1	1	1	1	1	1	1	1	1.97152	1	1	1	1	1	1	1	1	1	1
LINC02812	1	1	1	1	1	1	1	1	1	1	1	1	1	1	1	1	1	1	1	1
DMRTB1	1	1	1	1	1	1	1	1	1	1	1	1	1	2.88831	1.92667	1	1	1	1	1
GLIS1	1.02612	0.973878	0.580175	0.580175	0.580175	1.04348	1.21168	1.18996	0.580175	0.580175	0.580175	0.580175	0.580175	1.12795	2.19308	1.52078	1	1	3.55418	1
NDC1	1.14712	0.852876	0.800731	1.04648	0.905069	0.802477	0.872643	0.803599	0.62155	0.768679	0.727184	0.745308	1.19858	0.962629	0.870033	0.496919	0.931163	1.06884	0.952861	1.01006
YIPF1	1.11044	0.889561	0.542193	0.700908	1.14593	0.892353	1.06678	0.828673	0.786316	0.863173	0.913922	0.725534	1.19814	0.832346	1.17266	1.18222	0.96286	1.03714	1.44798	1.24091
DIO1	0.574084	1.42592	1.21879	0.978019	0.808489	1.10221	0.324591	0.665748	0.855822	0.324591	1.34734	3.30788	0.646505	1.24398	0.324591	1.37707	1.4313	0.568701	0.998693	1.1308
HSPB11	1.0198	0.980199	1.00256	0.937237	1.14534	0.94119	0.902526	0.764647	0.757495	0.72201	0.947887	1.0705	1.19567	1.21412	0.9174	0.737908	1.04168	0.958323	0.825072	0.893034
LRRC42	1.251	0.748997	0.812634	0.918983	1.17227	0.893004	0.780366	0.68336	0.786278	0.787544	0.92768	0.858826	1.1028	0.881739	0.938354	0.848701	0.919003	1.081	1.06908	0.875848
LDLRAD1	0.424235	1.57577	1.20337	0.424235	0.424235	0.763011	0.424235	0.424235	0.424235	0.424235	1.76095	0.424235	1.68645	1.22532	1.21049	0.768127	1	1	1	1
TMEM59	0.922536	1.07746	0.836917	0.954113	1.11724	1.10466	1.08243	1.30073	0.928488	0.881059	1.23832	1.08674	1.30339	1.37712	1.43599	1.54511	1.00817	0.991832	0.811848	0.926578
TCEANC2	0.709339	1.29066	0.643177	0.752299	0.838184	1.01207	1.02137	0.905996	0.762399	1.05231	1.27022	1.36008	1.53972	1.34866	1.03082	1.29132	0.899411	1.10059	1.40317	1.14497
AL357673.1	1	1	1	1	1	3.39568	1	1	1	1	1	1	1	1	1	3.43185	1	1	1	1
CDCP2	1	1	1	1	1	1	1	1	1	1	1	1	1	1	1	1	1	1	1	1
AL357673.2	0.595737	1.40426	0.595737	0.595737	0.595737	0.595737	0.595737	0.595737	0.595737	0.595737	0.595737	0.595737	0.595737	0.595737	1.14779	0.595737	1	1	1.85139	1
CYB5RL	0.777561	1.22244	0.681238	0.714208	0.78955	1.21049	1.00342	1.09349	0.885366	0.896458	0.846354	1.09489	1.35286	1.08731	1.20615	1.45235	0.871589	1.12841	1.38329	1.12995
MRPL37	1.14882	0.851182	0.799404	1.05632	1.26716	0.942645	0.85093	0.648307	0.981733	0.949702	0.995526	0.90145	1.10261	0.796215	0.935985	0.764103	0.907351	1.09265	1.19576	1.05241
SSBP3	0.752364	1.24764	0.475625	0.596972	0.434984	0.652336	0.512243	1.48839	0.215385	0.419176	0.499119	0.727678	1.15509	0.977643	1.10951	1.67325	1.20835	0.791651	0.745352	0.804387
SSBP3-AS1	0.78924	1.21076	0.896418	0.238735	0.594641	0.42938	1.27817	0.991495	0.238735	0.470673	0.614849	1.51868	1.1858	1.36575	1.34488	1.98044	0.961582	1.03842	0.805692	0.6222
AL161644.1	1	1	1	1	1	1	1	1	1	1	1	1	1	1	1	1	1	1	1	1
AL035415.1	1	1	1	1	1	1	1	1	1	1	1	1	1	1	1	1	1	1	1	1
LINC02784	0.370219	1.62978	0.209324	0.209324	0.209324	0.543639	0.892856	6.14952	0.209324	0.61605	0.374213	0.850616	1.45491	0.604592	0.209324	4.79073	0.726542	1.27346	3.55418	4.49245
ACOT11	0.714091	1.28591	0.543829	1.2286	0.72162	1.09026	1.67723	1.9171	1.14846	0.999054	1.77404	1.56781	1.72049	1.27457	2.02518	1.93982	1.06472	0.935284	0.726321	0.610271
FAM151A	0.727878	1.27212	0.564313	0.906648	0.486363	0.870376	1.29539	1.41396	1.01117	0.734325	0.742216	1.8769	1.49174	1.28545	2.51785	2.34317	0.976586	1.02341	0.51343	0.537298
MROH7	0.495567	1.50443	0.950641	0.495567	0.864962	1.68279	0.495567	1.53729	0.901095	1.93993	1.66667	0.875127	1.97001	0.96346	0.954796	1.70071	1	1	1	1
MROH7-TTC4	1	1	1	1	1	1	1	1	1	1	1	1	1	1	1	1	1	1	1	1
TTC4	1.34526	0.654739	0.532829	1.39608	1.52002	0.499573	0.277763	0.569702	1.64154	1.35718	2.02816	1.76695	1.37965	2.37577	1.04995	1.85388	0.417542	1.58246	0.539713	0.422102
PARS2	0.845167	1.15483	0.719715	0.787631	1.14084	1.10671	0.992657	0.863	1.10173	1.19153	1.12268	0.922131	0.918546	0.961289	0.810776	1.2501	0.824266	1.17573	1.24098	0.754041
TTC22	0.951678	1.04832	0.786344	0.710673	0.955598	1.05846	0.815877	0.564633	0.946502	1.02297	0.982607	0.845415	0.985338	1.07093	0.99326	1.48213	0.919041	1.08096	1.2655	1.03156
AC096536.1	0.746661	1.25334	2.11796	0.746661	2.9729	1.93917	1.55938	1.53143	1.35766	2.92286	0.746661	1.31853	2.96818	2.15659	2.82239	1.95717	0.570526	1.42947	1	1.57495
LEXM	0.574084	1.42592	0.622658	0.324591	1.77628	0.583796	1.73783	1.0069	0.855822	0.639939	1.85871	0.573198	1.93416	3.38923	0.92617	1.11395	1.46029	0.539713	1.3136	1.98203
DHCR24	1.04483	0.955166	0.766683	1.03193	1.06264	0.779802	0.903145	0.849616	0.788728	0.809357	1.09211	0.607678	1.05829	0.796802	0.69665	0.781562	0.950613	1.04939	0.569699	0.621175
AC096536.2	1	1	1	1	1	3.39568	1	2.05104	1	1.97152	1	1	1	1	1	1.81062	1	1	1	1.98203
DHCR24-DT	1.14609	0.853905	0.539577	0.28128	0.700612	0.5059	1.19978	0.28128	0.511455	0.827822	0.28128	0.712151	0.28128	0.812425	0.28128	1.87736	1.02775	0.972246	1.45873	2.25135
TMEM61	0.526155	1.47385	1.34992	1.04227	0.671088	1.03535	0.88452	1.29714	2.75276	0.610299	1.02412	2.74859	1.03001	1.3821	1.16819	1.38405	1.17364	0.826358	0.281017	0.399116
AL590440.1	1	1	1	1	1	1	1	1	1	1	1	1	1	1	1	1	1	1	1	1
BSND	1	1	2.83658	1	1	1	1	1	1	1	2.57544	1.76591	1	1.94415	1.92667	1	1	1	1	2.96406
PCSK9	0.94329	1.05671	0.567843	0.628301	1.54051	0.939817	1.69695	1.15277	1.67115	1.0649	2.09693	0.798891	0.785587	1.07402	0.50517	0.403626	1.08937	0.910634	0.832579	1.02439
USP24	0.983878	1.01612	1.18422	1.45255	0.986974	1.22059	1.30341	1.22365	0.943311	1.37449	0.843348	1.32134	0.854861	1.35981	1.19322	0.611664	1.0567	0.943298	1.09649	1.23522
MIR4422HG	1	1	1	1	1	1	1	1	1	1	1	1	1.99176	1	1	1	1	1	1	1
AL603840.1	1	1	1	1	1	1	1	1	1	1	1	1	1	1	1	1	1	1	1	1
LINC01753	1	1	1	1	1	1	1	1	1	1	1	1	1	1	1	1	1	1	1	1
LINC01755	1	1	1	1	1	1	1	1	1	1	1	1	1	1	1	1	1	1	1	1
AL353681.1	1	1	1	1	1	1	1	1	1	1	1	1	1	1	1	1	1	1	1	1
AC119674.1	0.746661	1.25334	1.43231	0.746661	0.746661	0.746661	0.746661	0.746661	0.746661	0.746661	0.746661	0.746661	0.746661	0.746661	0.746661	1.95717	1	1	1	1
AC119674.2	1	1	1	1	1	1.79856	1	1	1	1	1	1	3.97527	1	1	1	1	1	3.55418	1
LINC01767	1	1	1	3.01308	1	1.79856	1	1	1	1	1	1.76591	1	1	1	1	1.46029	0.539713	0.684264	1
PLPP3	0.683481	1.31652	1.20434	1.10423	2.17689	1.53329	0.854122	1.7203	1.99961	1.76639	1.603	1.80991	1.55923	1.56248	2.12567	2.28628	0.958469	1.04153	0.78662	0.852223
PRKAA2	0.32918	1.67082	0.891692	0.138737	0.35494	0.671127	1.24889	2.56258	0.498191	1.43279	1.75075	5.26543	0.639692	2.00235	3.24618	1.20311	1.45394	0.546062	1.7836	4.82781
FYB2	1	1	1	1	1	1	1	2.05104	1	1	1	1.76591	1	1	1	1	1	1	1	1
AL360295.1	1	1	1	1	1	1	1	1	1	1	1	1	1	1	1	1	1	1	1	1
C8A	1	1	1	1	1	1	1	1	1	1	1	1	1	1	1	1	1	1	1	1
C8B	1	1	1	1	1	1	1	1	1	1	1	1	1	1	1	1	1	1	1	1
AL161740.1	1	1	1	1	1	1	1	1	1	1	1	1	1	1	1	1	1	1	1	1
DAB1	1	1	1	1	1	1	1	1	1	1	1	1	1	1	1	1	1	1	1	1
AL390243.1	1	1	1	1	1	1	1	1	1	1	1	1	1	1	1	1	1	1	1	1
DAB1-AS1	1	1	1	1	1	1	1	1	1	1	1	1	1	1	1	1	1	1	1	1
AL445193.2	1	1	1	1	1	1	1	1	1	1	1	1	1	1	1	1	1	1	1	1
OMA1	0.783951	1.21605	0.764808	0.826987	0.95961	1.3718	1.21768	1.14377	1.06088	1.81638	1.04588	1.1824	1.31412	1.7558	1.04772	0.876159	1.1428	0.857201	1.55071	1.64915
TACSTD2	0.527989	1.47201	1.39513	0.556728	0.817452	1.18651	0.638957	1.33498	0.650395	0.631358	1.00041	1.08537	0.896309	1.30691	1.0736	2.225	1.16802	0.83198	0.956011	1.10579
MYSM1	0.790636	1.20936	1.56359	1.37781	0.711945	1.20136	1.15866	1.37415	0.584614	1.12023	0.489421	1.54316	0.712873	1.45238	1.09818	0.282844	0.939218	1.06078	1.711	1.53181
AL136985.3	0.595737	1.40426	2.23691	1.19537	0.595737	1.07147	0.595737	0.595737	1.08323	2.33206	0.595737	2.87714	0.595737	1.15821	0.595737	1.56157	1	1	4.40558	3.94609
JUN	0.432768	1.56723	1.62145	1.2107	1.58535	1.63101	0.598819	1.96471	1.19003	0.73243	1.99528	1.97513	1.44035	2.27079	1.66864	3.04931	1.19389	0.806111	0.805573	0.956328
LINC01135	1	1	1.91829	4.01963	1	1	1	1	1	1.97152	1.78772	2.53182	2.98351	2.88831	1	1	1	1	2.70279	4.92812
AL136985.2	1	1	1	1	1	1	1	2.05104	1	1.97152	1	1	1.99176	1.94415	1.92667	1.81062	1	1	2.70279	1
AL136985.1	1	1	1	1	1	1	1	1	1	1	1	1	1	1	1	1	1	1	1.85139	1
LINC02777	0.775863	1.22414	1.93899	0.957064	1.75171	0.95071	1.22673	2.79217	2.99516	1.30038	1.54037	1.79467	2.64542	2.16802	1.07268	1.2709	1.17364	0.826358	0.759529	1.57495
LINC01358	0.957361	1.04264	1.24065	0.268702	1.33174	1.5241	0.425436	2.94887	0.353078	1.04461	0.661344	1.057	0.532341	1.01896	0.630288	1.11089	0.888672	1.11133	1.5777	0.359284
AL592431.2	0.495567	1.50443	0.495567	0.495567	0.495567	0.495567	0.495567	0.495567	0.495567	0.495567	0.495567	0.495567	0.495567	0.495567	0.495567	1.70071	1	1	1	1
AL592431.1	1	1	1	1	1	1	3.17695	1	2.63662	1.97152	1	1.76591	1	1	1	1	0.726542	1.27346	1	0.570526
AC093424.1	1.02612	0.973878	1.64571	1.74812	1.01264	2.8967	1.21168	1.18996	0.580175	1.70748	0.580175	1.4689	0.580175	1.67573	1.65544	1.05048	1	1	1.85139	1
FGGY	0.839888	1.16011	0.645665	0.688379	1.11571	1.30608	1.04844	1.65817	0.993494	1.03991	0.597802	1.06533	1.09599	2.15371	1.56156	1.38241	1.04098	0.959016	1.78678	1.10869
AL035416.1	1	1	1	1	1	1	2.08848	1	1	1	1	2.53182	1	1.94415	1	1	1	1	1	1
HOOK1	0.821625	1.17837	1.57235	0.96306	0.751626	1.02541	1.47151	1.66364	0.589584	0.834576	0.564536	1.14991	0.702493	1.0051	0.671027	0.42545	1.14454	0.855463	1.73788	2.62722
CYP2J2	0.853222	1.14678	1.44753	1.72592	2.03621	1.94978	2.1218	2.95173	0.983245	0.927009	1.09838	1.14226	1.08706	1.98173	2.34323	3.67766	0.723534	1.27647	1.52897	0.843248
C1orf87	1	1	1	1	1	1	1	1	1	1	1	1	1	1	1	1	1	1	1.85139	1
LINC02778	1	1	1	1	1	1	1	1	1	1	1	1	1	1	1	1	1	1	1	1
LINC01748	1	1	1	1	1	1	1	1	1	1	1	1	1.99176	1	1	1	1	1	1	1
AC099792.1	1	1	1	1	1	1	1	1	1	1	1	1	1	1	1	1	1	1	1	1
NFIA	0.827298	1.1727	0.895978	0.765309	0.660117	0.992433	0.985631	1.34027	0.491374	0.841796	0.706971	0.791887	0.615912	0.881089	0.70763	0.845303	1.16438	0.835624	1.44079	1.50354
NFIA-AS2	1	1	1	1	1	1	1	1	1	1	1	1	1	1	1	1	1	1	1	1
AC099791.3	1	1	1	1	1	1	1	1	1	1	1	1	1	1	1	1	1	1	1	1
TM2D1	0.728168	1.27183	1.27975	0.944271	0.983015	1.1166	1.3163	1.21242	1.15392	1.19469	1.07005	1.29126	0.981929	1.37222	1.02874	1.30491	1.03634	0.963664	1.68069	1.36019
AC099791.2	1.02612	0.973878	0.580175	0.580175	0.580175	1.04348	0.580175	0.580175	0.580175	0.580175	1.03719	0.580175	1.15557	0.580175	0.580175	0.580175	1.29894	0.701057	0.539713	1.98203
PATJ	0.837249	1.16275	1.06605	1.05	0.976978	1.25316	0.915493	1.08472	0.841447	1.13315	0.923388	1.17337	0.976968	1.41738	1.08988	1.07468	0.980809	1.01919	0.941875	0.862232
L1TD1	0.595737	1.40426	0.595737	0.595737	0.595737	0.595737	1.24418	0.595737	0.595737	0.595737	0.595737	1.05202	1.18656	1.15821	0.595737	0.595737	0.726542	1.27346	1	0.570526
KANK4	0.166599	1.8334	0.0740649	0.0523922	0.123425	0.568236	0.452423	0.794524	0.0261107	0.279782	0.108382	0.0661075	1.39857	1.65318	1.98599	2.50251	1.05849	0.94151	13.321	9.94817
USP1	0.956131	1.04387	1.14132	1.17667	0.803685	0.878962	1.04661	1.36456	0.499421	0.846559	0.573076	0.978661	1.1594	1.2857	1.01099	0.443379	1.13994	0.860058	1.17257	1.71888
DOCK7	0.841734	1.15827	1.47014	1.55719	1.03551	1.26013	1.19355	1.51311	0.834872	1.26506	0.673245	1.34811	0.960421	1.49827	1.29758	0.367402	1.04848	0.951518	1.11675	1.39645
ANGPTL3	1	1	1	1	3.23619	1	1	2.05104	1	1.97152	1	3.29773	1.99176	3.83246	1	1	1	1	1	1.98203
AC103923.1	1.27762	0.722376	0.722376	0.722376	1.79929	1.8761	1.50867	0.722376	1.3135	0.722376	1.29141	1.27565	0.722376	1.40441	0.722376	1.89352	0.850242	1.14976	0.999222	0.791061
ATG4C	0.956372	1.04363	0.562386	0.88202	0.968554	0.869318	1.05244	1.01655	0.59926	0.860521	0.792925	0.918048	0.778663	1.12958	1.13421	0.556715	1.23766	0.762342	1.3159	2.10241
AC099794.1	1	1	1	1	1	1	1	1	1	1	1	1	1	1	1	1	1	1	1	1
LINC01739	1	1	1	1	1	1	1	1	1	1	1	1	1	1	1	1	1	1	1	1
AL162400.1	1	1	1	1	1	1	1	1	1	1	1	1	1	1	1	1	1	1	1	1
AL162400.2	1	1	1	1	1	1	1	1	1	1	1	1	1	1	1	1	1	1	1	1
AC096543.1	1	1	1	1	1	1	1	1	1	1	1	1	1	1	1	1	1	1	1	1
AC096543.2	1	1	1	1	1	1	1	1	1	1	1	1	1	1	1	1.81062	1	1	1	1.98203
FOXD3-AS1	0.857351	1.14265	11.1681	5.8519	3.01408	4.35578	3.12295	6.08916	3.26149	10.3747	2.77584	1.96985	1.44626	5.06156	4.0784	5.98603	1.55183	0.448175	0.704092	3.14273
FOXD3	1	1	2.83658	5.02617	1	2.59712	4.26543	6.25519	5.90986	5.85762	3.36316	4.82955	1	2.88831	1.92667	7.48495	1.29894	0.701057	0.539713	1.98203
ALG6	0.886871	1.11313	0.918452	0.88938	0.806282	1.15247	1.18193	0.875087	0.570309	1.09794	0.771775	1.24988	0.933887	1.14244	0.899925	0.835098	0.97908	1.02092	1.34969	1.53677
ITGB3BP	0.88124	1.11876	0.921444	1.10519	1.03658	0.742208	0.966169	0.982922	0.497023	0.678345	0.566667	1.02867	0.773066	1.11369	1.10569	0.616006	1.116	0.884002	1.30077	1.36672
EFCAB7	0.62805	1.37195	0.910436	0.949332	0.706089	0.990993	0.910146	1.08992	0.474907	0.71053	0.522609	1.46569	1.00572	1.34764	1.39938	0.719051	1.11707	0.882929	1.03013	1.20694
PGM1	0.953229	1.04677	1.0506	1.06725	1.29248	1.10986	0.894117	0.74431	0.965063	0.875519	1.33072	1.02527	0.869641	0.859808	0.976423	0.844464	0.972946	1.02705	0.859305	0.839405
ROR1	1.00294	0.997058	0.766631	0.962171	1.04115	0.651759	0.641151	0.71565	0.318093	0.533833	0.402716	0.633316	0.655686	0.941573	0.405991	0.257491	0.829765	1.17024	1.02806	0.802442
ROR1-AS1	1	1	1.91829	1	1	1	1	1	1	1	1	1	1	1.94415	1	1	1	1	1	1
AL445205.1	0.746661	1.25334	0.746661	0.746661	0.746661	0.746661	0.746661	0.746661	0.746661	0.746661	0.746661	0.746661	0.746661	0.746661	0.746661	0.746661	1	1	1	1
UBE2U	0.356311	1.64369	1.29545	0.216264	0.589812	0.452054	1.28094	1.69371	0.10778	0.421911	0.27758	0.10778	0.962909	1.53243	0.806916	0.544621	1.15034	0.849662	0.612691	2.11527
CACHD1	0.437103	1.5629	0.719518	0.597899	0.508584	1.05767	0.77545	2.51989	0.74783	1.18065	1.16675	1.86671	1.36045	1.84608	0.976262	2.60575	1.22373	0.776267	0.50247	0.573943
RAVER2	0.830447	1.16955	0.993678	0.871174	1.03057	0.960206	1.0212	1.33967	0.759498	0.836778	1.11427	1.22788	0.905152	1.17129	0.843908	0.993776	1.0177	0.982302	0.897329	0.908669
JAK1	0.888275	1.11172	1.49681	0.970241	0.956315	1.35536	1.1866	2.01586	1.41873	1.32281	1.40848	1.56976	1.03722	1.31445	0.966474	1.58136	0.981372	1.01863	0.870996	0.704899
AL357078.2	0.746661	1.25334	0.746661	0.746661	0.746661	0.746661	0.746661	0.746661	0.746661	0.746661	0.746661	1.31853	0.746661	0.746661	0.746661	0.746661	1	1	1.85139	1
	1	1	1	1	1	1	1	1	1	1	1	1	1	1	1	1.81062	1.29894	0.701057	0.539713	1
AK4	1.11106	0.888945	0.898975	0.988522	0.928189	0.732029	0.736012	0.669988	0.697234	0.700987	0.630494	0.707916	0.811682	0.713805	0.613791	0.539674	0.887109	1.11289	0.524139	0.493251
DNAJC6	0.616431	1.38357	2.50924	1.11721	0.672542	1.17777	1.5058	1.2447	1.12494	1.01819	0.601949	0.509207	0.767005	2.06144	1.81547	1.23581	1.24425	0.755746	0.559336	0.833903
AL139294.1	1	1	1	1	1	1.79856	1	1	1	1	1	1	1	1	1	1	1	1	1	1
LEPROT	0.982212	1.01779	0.702026	0.699095	0.629702	0.646603	0.780187	1.24273	0.756243	0.875603	0.665314	0.742297	1.22463	1.307	0.844523	1.18707	1.06215	0.937849	1.81987	2.00649
LEPR	0.657365	1.34263	1.97271	1.18606	2.12507	2.9019	1.21436	1.04659	1.11828	1.43943	1.31565	2.39102	0.989259	2.96897	2.83055	1.86743	1.08358	0.916417	0.849942	0.878662
AL513493.1	1	1	1	1	1	1	1	1	1	1	1	1	1	1	1	1	1	1	1	1
PDE4B	0.987827	1.01217	0.176025	0.176025	0.307234	0.457159	0.942423	0.731054	0.896242	0.347039	0.176025	0.176025	0.699748	0.342221	0.339144	0.176025	0.794549	1.20545	1.55532	0.954291
PDE4B-AS1	1	1	1	1	1	1	1	1	1	1	1	1	1	1	1	1	1	1	1	1
SGIP1	1.27762	0.722376	0.722376	0.722376	0.722376	0.722376	0.722376	0.722376	0.722376	0.722376	0.722376	0.722376	0.722376	0.722376	0.722376	0.722376	1.03841	0.961595	0.684264	0.791061
AL139147.1	1	1	1	1	1	1	1	1	1	1	1	1	1	1	1	1	1	1	1	1
TCTEX1D1	1	1	1	1	1	1	1	1	1	1	1	1	1	1	1	1	1	1	1	1
INSL5	1	1	1	1	1	1	1	1	1	1	1	1	1	1	1	1	1	1	1	1
WDR78	0.736256	1.26374	0.416283	0.416283	0.72658	0.416283	1.77563	2.60393	1.09758	1.62957	1.07211	0.735119	3.7191	1.98843	1.95932	0.75373	0.724458	1.27554	3.20163	1.65291
AL592161.1	1	1	1	1	1	1	1	1	1	1	1	1	1	1	1	1	1	1	1	1
MIER1	0.83596	1.16404	1.39297	1.47914	0.931505	1.37871	1.26913	1.60011	0.680128	1.20748	0.668733	1.55479	1.06316	1.94931	1.31015	0.623631	1.11324	0.886758	1.38443	1.46681
SLC35D1	0.752886	1.24711	0.728469	0.719992	0.698128	0.733848	0.721963	1.09132	0.374573	0.523444	0.852936	1.04397	1.05138	1.42426	1.07451	1.46795	0.988279	1.01172	0.882349	0.71109
C1orf141	1	1	1	1	1	1	1	1	1	1	1	1	1	1	1	1	1	1	1	1
IL23R	1	1	1	1	1	1.79856	1	1	1	1	1	1	1	1	1	1	1	1	1	1.98203
IL12RB2	0.66466	1.33534	0.301543	0.326622	0.252413	0.170267	0.261531	0.253932	0.372791	0.158914	0.328396	0.413704	0.241899	0.38555	0.19107	0.205132	1.14355	0.856451	1.1625	0.507542
SERBP1	1.17545	0.824551	0.985649	1.23168	1.249	0.906733	0.961429	0.79569	0.877504	0.963267	0.81821	0.844168	1.03285	0.9011	0.76728	0.605426	0.928323	1.07168	1.31856	1.27203
LINC01702	1	1	1	1	1	1	1	1	1	1	1	1	1	1	1	1	1	1	1	1
GADD45A	0.920723	1.07928	1.69101	1.41645	1.62248	1.67329	0.936387	1.3771	1.64082	1.48334	1.37079	1.03923	0.931564	0.978465	1.05128	0.759798	1.13937	0.860635	0.63651	0.943269
GNG12	1.12511	0.874892	1.04604	1.31093	1.09909	0.976011	1.02529	1.14427	0.990933	1.06815	0.62023	0.876653	0.843415	1.2474	0.843187	0.828818	0.998226	1.00177	0.746618	0.811143
GNG12-AS1	0.369969	1.63003	0.41361	0.29258	0.254502	0.844457	0.304527	0.758834	0.742415	1.42076	0.605253	0.480852	0.145813	0.558824	0.686298	1.2096	0.888672	1.11133	1.7707	0.715312
DIRAS3	0.495567	1.50443	4.13615	1.99199	0.495567	0.891307	0.495567	4.14159	1.30662	0.495567	0.495567	0.495567	1.47853	0.495567	1.87325	4.51273	0.560051	1.43995	0.539713	0.416058
WLS	0.712432	1.28757	0.847081	0.502321	0.534707	0.673132	0.653866	1.3721	0.642356	0.717647	0.814983	1.09521	0.382121	0.627748	0.782653	1.57976	1.05276	0.947238	0.684064	0.615302
RPE65	1.67319	0.326807	0.213406	1.14376	0.565207	0.10222	0.675465	0.0568346	1.45208	1.43724	0.191144	0.274485	0.564129	0.325138	0.214836	0.0568346	0.93566	1.06434	0.85645	0.432229
DEPDC1	1.08284	0.917156	0.868706	1.62982	1.65079	1.04066	1.67254	1.78043	0.628329	0.764254	0.822536	1.17599	1.08076	1.82961	1.75844	0.368945	1.17376	0.82624	1.58178	2.36576
AL138789.1	0.859613	1.14039	0.505876	0.677153	0.938117	0.242312	0.721307	0.417929	0.35522	0.658282	0.240851	0.857038	0.53557	0.643532	0.634111	0.134725	0.672645	1.32736	1.71655	0.701798
DEPDC1-AS1	0.829451	1.17055	0.764371	0.613368	0.507047	1.17894	0.425147	0.417526	0.536732	0.203568	0.363923	1.13906	1.81869	1.16457	0.580851	0.203568	1.01318	0.986819	0.551718	1.06011
AL035412.1	1	1	1	1	1	1	1	2.05104	1	1	1	1	1	1	1	1	1	1	1	1.98203
AL033530.1	0.620771	1.37923	0.897081	0.121835	0.377537	0.691059	1.25036	3.95361	0.259466	0.414658	0.491185	0.665286	1.02421	1.32194	0.735918	0.946677	1.30684	0.693158	0.851424	1.27978
AL691520.1	0.746661	1.25334	0.746661	0.746661	0.746661	0.746661	0.746661	1.53143	0.746661	0.746661	0.746661	1.89041	0.746661	0.746661	0.746661	1.95717	1	1	1	1
LINC01707	1	1	1	1	1	1	1	1	1	1	1	1	1	1	1	1	1	1	1	1
LINC02791	1	1	1	1	1	1	1	1	1	1	1	1	1	1	1	1	1	1	1	1
LINC01758	1	1	1	1	1	1	1	1	1	1	1	1	1	1	1	1	1	1	1	2.96406
LRRC7	0.829451	1.17055	1.13824	1.84277	1.26574	1.3415	2.41936	2.98502	0.869896	0.994655	0.844988	2.07455	1.21302	3.27877	1.52406	0.533601	1.41191	0.588089	2.30456	2.71806
LRRC7-AS1	1	1	1	1	1	1	1	1	1	1	1	1	1	1	1	1	1	1	1	1
LRRC40	0.995097	1.0049	0.987078	1.52175	1.26993	0.984291	1.20536	1.20904	0.642804	0.956266	0.956014	1.30474	0.938359	1.48608	1.27361	0.51348	1.02211	0.977891	1.59687	1.62372
SRSF11	0.825796	1.1742	0.974779	1.16967	0.706855	1.06656	1.0082	1.38258	0.53198	0.906559	0.541154	1.14743	0.885702	1.33013	1.00772	0.61148	0.98132	1.01868	1.13095	1.33354
AL353771.1	1	1	1.91829	1	1	1	1	1	1	1	1	1	1	1	1	1	1	1	1	1
ANKRD13C	1.12503	0.874973	1.18272	1.35596	1.25756	1.00225	1.17843	1.2632	0.76505	1.17876	0.762975	1.10679	1.18478	1.22296	1.04175	0.661361	1.1225	0.877497	0.731028	1.04048
HHLA3	0.866279	1.13372	0.986904	0.767643	1.15457	1.4606	1.46289	1.50785	1.56217	1.18979	1.55159	1.57808	1.47313	1.69664	1.19112	1.64521	1.14901	0.850987	1.05896	1.41673
HHLA3-AS1	1.28005	0.719946	1.15997	3.65387	6.37813	1.02506	1.62431	0.388395	1.35468	1.3416	0.51971	0.604682	0.87024	0.479843	0.241229	0.226698	1.3221	0.677903	0.672016	0.9838
CTH	1.01149	0.988508	1.95334	1.34176	2.80757	2.58661	3.91722	2.72185	2.84782	2.60893	2.00153	1.50871	0.824787	0.575731	1.47698	0.392284	1.05348	0.946523	0.714988	0.938569
AL354872.1	0.461248	1.53875	1.01646	0.547744	0.859311	1.63348	1.36902	1.90139	0.776825	1.59468	0.89778	0.599489	0.181788	0.525061	0.687164	0.181788	1.15034	0.849662	1.19169	0.608302
LINC01788	1	1	1	1	1	1	1	1	1	1	1	1	1	1	1	1	1	1	1	1
AL513285.1	1	1	1	1	1	1	1	1	1	1	1	1	1	1	1	1	1	1	1	1
PTGER3	0.746661	1.25334	2.80361	3.0013	2.9729	0.746661	0.746661	2.3162	1.35766	1.47206	0.746661	1.31853	0.746661	1.45162	0.746661	1.95717	0.726542	1.27346	2.70279	1.69108
AL031429.1	1	1	1	1	1	1	1	1	1	1	1	1	1	1	1	1	1	1	1	1
ZRANB2-AS1	1	1	5.59144	5.02617	1	1.79856	5.3539	12.5614	3.45493	1.97152	2.57544	5.59546	2.98351	3.83246	12.1201	1	1.56126	0.43874	0.520273	2.96406
ZRANB2	0.877165	1.12283	1.25209	1.41393	0.8262	0.992846	1.45082	2.03116	0.66306	1.04929	0.584669	1.174	0.916726	1.21728	0.960335	0.621347	1.058	0.941997	1.19452	1.69785
NEGR1	0.595737	1.40426	4.9722	13.1881	6.81259	4.87732	23.2913	6.85716	3.03322	1.75328	0.595737	1.05202	0.595737	0.595737	2.2519	1.56157	1.04989	0.950106	1.48383	1.03449
AL354949.1	1	1	1	1	1	1	2.08848	1	1	1	1	1	1	1	1	1	1	1	1	1
AL583808.1	0.581338	1.41866	1.21961	1.10806	0.839622	1.53922	1.35211	1.15379	0.974651	0.929398	0.767454	1.42305	1.09286	1.32121	1.50223	1.97797	1.23834	0.761664	0.621948	0.899613
LINC02796	0.370853	1.62915	1.05195	0.370853	0.370853	0.667002	0.370853	0.760634	0.370853	0.731147	0.370853	1.79105	1.10645	0.370853	0.370853	1.57334	0.726542	1.27346	1	0.570526
LINC01360	1	1	1	1	1	1	1	1	1	1	1	1	1	1	1	1	1.29894	0.701057	0.539713	1.98203
LINC02238	1	1	1	1	1	1	1	1	1	1	1	1	1	1	1	1	1	1	1	1
LRRIQ3	1.24366	0.75634	0.735464	2.38224	1.50417	1.07687	1.56325	2.34349	1.74607	1.79278	1.06404	1.44119	2.47963	1.37342	2.08176	2.47726	1.14355	0.856451	0.67042	2.90739
FPGT	0.906397	1.0936	0.704449	1.00571	0.680238	0.771988	0.870985	0.970742	0.342873	0.891172	0.470481	0.745946	1.0114	1.21519	1.05329	0.589367	1.16634	0.833655	1.52698	2.48917
FPGT-TNNI3K	0.595737	1.40426	1.14279	0.595737	0.595737	0.595737	3.18952	3.72645	0.595737	0.595737	0.595737	1.5083	0.595737	1.15821	1.14779	0.595737	1	1	2.70279	2.96406
TNNI3K	1	1	1	1	1	1	1	1	1	1	1	1	1	1	1	1	1	1	1	1
AC093158.1	1	1	1	1	1	1	1	2.05104	1	1	1	1.76591	1	1	1	1	1	1	1.85139	1
AC105271.1	1	1	1	1	1	1	1	1	1	1	1	1	1	1	1	1	1	1	1	1
LRRC53	1.27762	0.722376	0.722376	0.722376	0.722376	0.722376	0.722376	0.722376	0.722376	1.42418	0.722376	0.722376	0.722376	0.722376	0.722376	1.89352	1	1	1	1
ERICH3	0.746661	1.25334	0.746661	1.49821	1.30322	0.746661	0.746661	0.746661	0.746661	0.746661	1.33482	0.746661	0.746661	1.45162	0.746661	0.746661	0.726542	1.27346	1	0.570526
ERICH3-AS1	1.43459	0.565406	0.565406	0.565406	0.565406	0.565406	1.79627	0.565406	0.565406	0.565406	0.565406	0.565406	0.565406	0.565406	0.565406	0.565406	1	1	2.70279	2.96406
AC135803.1	1	1	1	1	1	2.59712	3.17695	1	1	1.97152	1.78772	1	1	1	1	1	1	1	1	2.96406
CRYZ	1.21343	0.786569	0.706867	1.31947	1.26548	0.80888	0.892912	0.558655	0.612292	0.596764	0.690846	0.811234	1.05936	0.8734	1.23746	0.618368	1.01645	0.983547	0.773592	0.90017
TYW3	0.924999	1.075	1.26103	1.23742	1.11107	1.221	0.974794	1.15744	0.848057	1.07394	0.892875	1.07619	1.0616	1.12069	1.08923	0.827548	1.01895	0.981047	1.01286	1.3453
AC133865.1	1	1	1	1	1	1	1	1	1	1	1	1	1	1	1	1	1	1	1	1
AC099786.3	1	1	1	1	1	1	1	1	1	1	1	1	1	1	1	1	1	1	1	1
AC099786.1	1	1	1	1	1	1	1	1	1	1	1	1	1	1	1	1	1	1	1	1
LHX8	0.370853	1.62915	0.370853	0.370853	0.370853	0.370853	1.58185	5.04823	3.10211	4.33408	0.370853	0.370853	0.370853	0.370853	0.370853	0.370853	1.33998	0.660018	0.281017	4.49245
AC099786.2	1	1	1	1	1	1	1	1	1	1	1	1	1	1	1	1	1	1	1	1
SLC44A5	0.676006	1.32399	1.48801	1.34937	0.980114	2.99975	2.22867	4.80615	1.03986	1.64862	0.785003	3.51302	2.30792	3.42778	2.01287	1.3821	1.17896	0.821036	1.96518	2.6252
	1	1	1	1	1	1	1	1	1	2.94305	1	1	1	1	1	1	1	1	1	1
ACADM	0.938766	1.06123	0.834933	0.845298	0.839144	0.865694	1.0407	0.768993	0.482218	0.666492	0.6138	0.887672	0.728446	1.02982	0.83484	0.469835	1.10448	0.895524	1.31664	1.61672
RABGGTB	0.921847	1.07815	1.14739	1.28545	0.645688	0.859867	1.10415	1.15087	0.773309	1.01903	0.603647	0.878086	1.02525	0.81922	0.968912	0.519141	1.14017	0.859834	0.686464	0.899659
MSH4	0.370853	1.62915	1.05195	1.49069	0.647287	2.14775	1.58185	1.92998	1.28127	2.17232	1.53937	1.50701	1.10645	2.47171	0.370853	1.27272	0.850242	1.14976	2.83726	0.399116
ASB17	1	1	1	1	1	1	1	1	1	1	1	1	1	1	1	1	1	1	1	1
AC092813.1	1	1	1	1	1	1	1	1	1	1	1	1	1	1	1	1	1	1	1	1
AC092813.2	1	1	1	1	1	1	1	1	1	1	1	1	1	1	1	1	1	1	1	1
ST6GALNAC3	0.746661	1.25334	2.11796	0.746661	0.746661	2.53542	0.746661	1.53143	1.96866	7.27525	0.746661	0.746661	0.746661	0.746661	0.746661	0.746661	1.46029	0.539713	0.369594	3.94609
AC104458.1	1	1	1	1	1	1	1	1	1	1	1	1	1	1	1	1	1	1	1	1
LINC02567	1	1	1	1	1	1	1	1	1	1	1	1	1	1	1	1	1	1	1	1
ST6GALNAC5	0.495567	1.50443	0.495567	0.994376	0.495567	0.495567	0.495567	0.495567	0.495567	0.977023	0.495567	0.495567	0.495567	1.89924	0.495567	0.495567	1.33998	0.660018	0.281017	1.1308
AL035409.1	1	1	1	1	1	1	1	1	1	1	1	1	1	1	1	3.43185	1	1	1	1
PIGK	0.97544	1.02456	0.876001	1.45756	1.05926	0.925836	0.818562	0.768255	0.705864	0.837365	0.649006	0.907062	1.184	1.02396	0.942882	0.392912	1.01439	0.98561	0.452729	0.603439
AK5	1.48524	0.514764	0.306664	3.0847	0.992424	0.796443	0.306664	0.62898	7.08221	2.98805	1.03136	0.541541	0.6108	0.885741	0.306664	0.555252	0.346991	1.65301	1	0.6222
AC095030.1	1	1	1	1	1	1	1	1	1	1	1	1	1	1	1	1	1	1	1.85139	1
AC118549.1	0.873954	1.12605	1.30013	1.22163	0.969284	1.31788	1.21567	1.64355	0.798452	1.26685	0.750072	1.42861	0.928886	1.45635	1.16268	0.606387	1.03358	0.966424	1.62598	1.94482
USP33	0.971846	1.02815	0.932044	1.14899	0.804575	0.99598	0.99142	1.33885	0.63854	1.01089	0.782905	1.02291	1.18013	1.35604	1.34547	0.840236	1.02568	0.974323	0.792813	0.872738
MIGA1	0.749266	1.25073	1.54494	1.47464	0.789849	1.32731	1.31215	1.37283	0.546309	1.39783	0.659409	1.63784	0.765892	1.28869	1.56391	0.584099	1.06038	0.939616	0.812928	1.11892
NEXN-AS1	1	1	1	2.00654	2.49079	1	1	3.10208	1	1.97152	1.78772	1	1.99176	1	1	2.62124	1.29894	0.701057	0.539713	1.98203
NEXN	0.879384	1.12062	0.763484	0.786155	0.55002	0.471126	0.618545	1.26491	0.45574	1.04396	0.2983	0.726745	0.678007	0.876723	0.709985	0.623106	1.1766	0.823396	0.753886	1.29563
FUBP1	1.09218	0.90782	0.923103	1.0092	0.981499	0.818053	0.866527	1.3503	0.62873	0.819789	0.693341	0.996324	1.42793	1.28744	1.01102	0.795887	0.927326	1.07267	1.29135	1.27707
DNAJB4	0.686625	1.31338	1.00547	0.96823	1.15553	1.06818	0.721823	1.28631	0.445766	0.754193	0.619972	1.03226	1.43765	1.51287	1.4173	0.683609	1.02016	0.979842	1.1027	1.70995
GIPC2	0.93128	1.06872	1.60017	1.45607	0.945973	0.989962	1.27339	1.26994	0.679312	0.80472	1.05912	1.48201	1.34043	1.20466	1.24427	1.14364	1.0708	0.929195	1.01662	0.99692
AC103591.3	0.857351	1.14265	0.484751	0.972674	0.484751	0.484751	1.01239	2.01323	0.484751	0.955699	1.24845	1.96985	0.484751	0.942432	0.484751	0.484751	1.46029	0.539713	0.684264	3.94609
PTGFR	0.29629	1.70371	0.29629	0.29629	0.29629	0.532895	0.29629	3.09899	0.29629	0.29629	0.29629	0.29629	0.29629	0.576033	0.29629	0.29629	0.888672	1.11133	0.226688	0.181271
IFI44L	0.466539	1.53346	0.277274	0.502646	0.620747	0.822804	0.324033	2.78142	0.331561	0.364698	0.870999	1.28757	0.148833	0.284381	1.04338	1.17905	0.812263	1.18774	2.26455	2.02502
IFI44	0.921954	1.07805	0.833968	1.2537	0.929373	0.833004	0.798126	1.73644	0.583098	0.917386	0.767396	1.12451	1.00484	0.960216	1.29248	1.06042	1.03187	0.968129	0.849593	1.06526
ADGRL4	1	1	1.91829	1	1	1	1	1	1	1	1	1	1	1	1	1	1	1	1	1
AL353651.2	1	1	1	1	1	1	1	1	1	1	1	1	1	1	1	1	1	1	1	1
AL353651.1	1	1	1	1	1	1	1	1	1	1	1	1	1	1	1	1	1	1	1	1
LINC02792	1	1	1	1	1	1	1	1	1	1	1	1	1	1	1	1	1	1	1	1
AC099671.1	1	1	1	1	1	1	1	1	1	1	1	1	1	1	1	1	1	1	1	1
AC098657.2	1	1	1	1	1	1	1	1	1	1	1	1	1	1	1	1	1	1	1	1
AL606519.1	1	1	1	1	1.7454	1	1	1	1	1	1	1	1	1	1	1	1	1	1	1
AL136234.1	1	1	1	1	1	1	1	2.05104	1	1	1	1	1	1	1	1.81062	0.850242	1.14976	3.29677	0.399116
LINC01781	0.746661	1.25334	0.746661	0.746661	0.746661	0.746661	0.746661	0.746661	0.746661	0.746661	0.746661	0.746661	0.746661	0.746661	0.746661	0.746661	0.726542	1.27346	1	0.570526
AC093154.1	1	1	1	1	1	1	1	1	1	1	1	1	1	1	1	1	1	1	1	1
ADGRL2	0.560987	1.43901	0.924767	1.78071	0.259889	0.24488	0.129526	2.80946	0.0859149	0.137302	1.27126	2.62251	0.478716	1.57667	1.24976	2.08992	1.18454	0.815459	1.41903	1.5585
AL138799.3	1	1	1	1	1	1	1	1	1	1	1	1	1	1	1	1	1	1	1	1
AC117944.1	1	1	1	1	1	1	1	1	1	1	1	1	1	1	1	2.62124	1	1	1	1
AL157944.1	1	1	1	1	1	1	1	1	1	1	2.57544	1	1	1	1	1	1	1	1	1
LINC01362	0.746661	1.25334	0.746661	0.746661	0.746661	0.746661	0.746661	0.746661	0.746661	0.746661	0.746661	0.746661	0.746661	0.746661	0.746661	0.746661	1	1	1	1
LINC01361	1	1	1	1	1	1	1	1	1	1	1	1	1	1	1	1	1	1	1	1
LINC01712	1	1	1	1	1	1	1	1	1	1	1	1	1	1	1	1	1	1	1	1
LINC01725	0.941818	1.05818	0.808107	0.284888	0.921953	0.739889	0.284888	2.68032	1.45052	0.838441	0.284888	2.24868	0.284888	1.09182	1.07688	1.90144	0.961582	1.03842	0.612691	0.6222
AL035706.1	1	1	1	1	1	1	1	1	1	1	1	1	1	1	1	1	1	1	1	1
TTLL7	0.907257	1.09274	0.503071	0.526349	0.304272	0.410554	0.490598	0.761476	0.157789	0.277491	0.171061	0.576333	0.153348	0.281231	0.959168	0.387667	1.02683	0.973173	0.61242	0.64596
AC104454.2	1	1	1	1	1	1	1	1	1	1	1	1	1	1	1	1	1	1	3.55418	1
AL359504.1	0.679206	1.32079	0.394115	0.205451	0.511737	0.697647	0.42908	1.71701	0.877942	0.405052	2.47119	0.520166	1.22424	0.399429	0.395838	0.538537	0.725019	1.27498	1.91824	4.22502
PRKACB	0.987926	1.01207	0.646148	0.978299	0.557635	0.575038	0.683455	1.22901	0.498632	0.771666	0.567286	1.17811	0.344861	0.720194	0.72524	0.449143	1.0721	0.927904	0.830045	1.07331
SAMD13	0.923706	1.07629	0.805544	0.626297	0.340728	0.609192	0.739982	2.48358	0.877471	0.969615	1.04318	0.920645	0.618011	1.12041	1.04312	1.27358	0.699313	1.30069	3.28409	0.878662
DNASE2B	0.595737	1.40426	0.595737	1.19537	0.595737	0.595737	0.595737	0.595737	0.595737	0.595737	0.595737	0.595737	0.595737	0.595737	0.595737	0.595737	1	1	1	1
AL844170.1	1	1	1	1	1	1	1	2.05104	2.63662	3.91457	1	1.76591	1.99176	1	1.92667	2.62124	1	1	1.85139	1.98203
RPF1	1.18281	0.817193	0.815313	1.01896	0.815379	0.906554	0.776986	0.799177	0.648772	0.798295	0.66121	0.725376	0.892472	0.822049	0.970025	0.490068	1.0371	0.962905	0.826538	1.03929
GNG5	1.05822	0.941777	0.780506	0.978315	0.927178	0.961614	0.92287	0.823211	1.02505	0.799469	0.903298	0.853568	0.853498	0.748161	0.925802	0.84649	1.0348	0.965204	1.18048	1.16446
SPATA1	0.370853	1.62915	1.3925	0.744133	0.370853	0.667002	0.370853	1.92998	1.28127	1.09144	0.662982	2.07509	0.73865	0.720997	1.74549	1.27272	1.21373	0.786269	1.3136	1.1308
CTBS	0.712718	1.28728	1.25028	0.834033	0.684928	0.997853	1.41392	1.33809	0.765348	1.0765	1.06001	1.91278	0.718098	1.26055	0.768545	0.694599	1.2036	0.796401	0.719413	1.1914
AL359762.2	1	1	1	1	1	1	1	1	1	1	1	1	1	1	1	1	1	1	1	1
LINC01555	0.595737	1.40426	1.14279	0.595737	0.595737	2.02293	0.595737	1.22188	0.595737	2.33206	0.595737	1.5083	0.595737	0.595737	0.595737	0.595737	1.46029	0.539713	2.57229	2.96406
SSX2IP	0.999484	1.00052	0.892146	0.932245	0.775021	0.733036	0.911526	0.854664	0.478101	0.698974	0.495884	0.778998	0.715217	0.77449	0.814932	0.297547	1.08641	0.913592	0.487432	0.622676
AC104169.1	1	1	1	1	1	1	1	1	1	1	1	1	1	1	1	1	1	1	3.55418	1.98203
LPAR3	1.00193	0.998071	0.884406	0.678237	1.03846	1.07499	0.979244	0.654637	1.5913	1.52297	1.28814	1.17613	0.452271	0.446038	0.407633	0.409644	0.928756	1.07124	0.634664	0.764187
MCOLN2	0.683502	1.3165	0.799767	0.694554	0.472404	0.362068	0.274251	0.358518	1.49914	1.00886	0.222325	0.350794	0.0863252	0.167829	0.0863252	0.0863252	1.01318	0.986819	0.551718	0.531022
WDR63	1.13536	0.864642	0.416984	1.11706	0.19383	0.288415	1.56158	3.26248	0.565425	0.6505	0.548441	0.706441	1.32255	0.635302	2.16923	0.381114	0.914767	1.08523	2.30456	1.90665
MCOLN3	0.437357	1.56264	1.08612	0.472584	0.284264	0.798493	0.385258	1.3457	0.842586	1.38937	0.253088	0.854292	0.402204	0.939268	0.641112	0.630558	0.937784	1.06222	0.754784	0.798401
SYDE2	0.661158	1.33884	1.52742	0.898315	0.778401	1.1128	1.17074	1.37909	0.4527	1.1139	0.663567	1.195	0.928638	1.48759	1.0791	0.916676	1.08511	0.914893	0.998328	1.12389
C1orf52	0.991363	1.00864	1.00863	0.84245	0.985857	0.882171	0.904668	0.908015	0.997254	1.03511	0.853145	0.921255	0.900229	1.07281	1.12356	0.860164	0.982729	1.01727	1.08052	0.970185
BCL10	0.982787	1.01721	0.887044	1.18436	0.833554	1.05652	1.13822	1.77063	1.02179	1.05377	1.07967	1.54371	1.22594	1.37205	1.22279	1.18323	1.08533	0.914671	0.826823	0.893647
AL078459.1	0.857351	1.14265	0.484751	0.484751	0.484751	0.484751	0.484751	0.484751	1.67478	0.484751	1.24845	0.484751	0.965506	0.942432	0.484751	1.27065	1	1	1	4.92812
DDAH1	1.14607	0.853933	1.49	1.71696	0.903922	0.759642	0.924276	0.742589	1.61588	1.57956	1.14152	1.11001	0.897697	1.05528	0.729332	0.517082	0.912449	1.08755	0.68004	0.713311
AL360219.2	1	1	1	1	3.23619	1	1	1	1	1	1	1	1	1	1	1	1	1	1	1
AC092807.4	1.27762	0.722376	1.38573	0.722376	0.722376	1.29924	1.50867	0.722376	0.722376	2.12599	1.29141	1.27565	2.15522	2.08645	2.06119	0.722376	1.29894	0.701057	0.539713	1
AC092807.3	1	1	1	1	1	1	1	1	1	1	1	1	1	1	1	1.81062	1	1	1	1
CCN1	0.613639	1.38636	1.25534	1.01004	0.999295	1.21799	0.507344	1.34739	1.08806	1.0613	1.4022	1.55479	0.705276	1.26083	0.879636	3.10824	1.23663	0.763366	0.833058	1.19107
AC092807.2	1	1	1	1	1	1	1	1	1	1	1.78772	1	1	1	1	1	1	1	1	1
ZNHIT6	1.10456	0.89544	1.05752	1.0729	0.918254	0.942642	0.93879	1.06234	0.791765	0.995033	0.679919	0.802308	0.834811	0.916824	0.722048	0.556386	0.931991	1.06801	0.910031	1.0992
COL24A1	0.82923	1.17077	0.393248	0.526392	0.338928	0.271997	0.44672	0.655108	0.10473	0.409975	0.187229	0.425586	0.10473	0.401375	0.492934	0.614108	1.52674	0.473261	1.13003	1.22863
LINC02795	1	1	1	1	1	1	1	1	1	1	1	1	1	1	1	1	1	1	1	1
ODF2L	0.738906	1.26109	0.999212	1.00931	0.626868	0.957112	1.31102	1.82095	0.505167	0.81252	0.617601	1.75943	0.804768	1.15104	1.42531	0.621089	1.22709	0.772915	1.29675	2.11983
CLCA2	1.12857	0.871433	0.0185066	0.0430112	0.148681	0.157057	0.0943792	0.0673143	0.0264738	0.0428589	0.0791915	0.0923804	0.324544	0.315336	0.143671	0.048974	1.11646	0.883545	0.854511	1.0466
CLCA1	1	1	1	1	1	1	1	1	1	1	1	1	1	1	1	1	1	1	1	1
CLCA4	1.04875	0.951253	0.614232	0.652453	1.02358	1.08114	0.687937	1.58209	0.21654	0.847662	2.43399	4.69449	1.50507	0.420987	5.83507	37.7802	1.04989	0.950106	0.351697	1.65291
CLCA4-AS1	0.495567	1.50443	0.495567	0.495567	0.495567	0.495567	0.495567	0.495567	0.495567	0.495567	1.2763	0.875127	0.495567	0.495567	0.495567	2.10243	1	1	1	1
AL049597.2	0.858805	1.1412	0.498329	0.259778	1.03433	0.882122	1.67359	0.80585	0.897514	1.77406	1.28294	1.25461	2.06323	1.97667	2.18561	1.94442	1.17364	0.826358	3.39135	3.53467
SH3GLB1	0.987569	1.01243	1.08061	1.10769	0.89885	1.0053	1.0351	1.40574	0.951362	1.10968	1.10032	1.29107	1.12278	1.22089	1.181	0.972713	1.04143	0.958566	0.721238	0.792881
AL355981.1	1	1	1	1	1	1	1	1	1	1	1	1	1	1	1	1	1	1	1	1
SELENOF	1.07307	0.926927	1.18781	1.32249	1.32597	1.00818	1.27892	1.0469	1.06951	1.05425	1.07655	1.16335	1.16712	1.10106	1.17885	1.01545	0.990557	1.00944	0.878258	1.01672
HS2ST1	0.801356	1.19864	1.19803	0.911537	0.696579	1.02002	0.961936	1.1791	0.435603	0.831887	0.716476	1.03525	0.754118	0.960289	0.868095	0.684597	1.0991	0.900902	0.681044	0.864184
AL121989.1	1	1	1	1	1	1	1	1	1	1	1	1	1	1	1	1	1	1	1	1
AC093155.3	1	1	1	1	1	1	1	2.05104	1.81831	1	1	1	1	1	1	1	1	1	1	1
LINC01140	0.24669	1.75331	0.473223	0.494994	0.798336	0.24669	0.515206	1.80237	0.24669	0.24669	0.635336	0.813517	0.491346	1.87709	1.6183	2.04643	0.850242	1.14976	2.37775	0.791061
LINC02801	1	1	1	1	1	1	1	1	1	1	1	1	1	1	1	4.24247	1	1	1.85139	1
LMO4	0.615089	1.38491	0.524926	0.451331	0.953733	1.77048	1.44451	4.44086	0.780478	0.868874	1.58501	1.53727	1.878	3.49599	1.90689	4.74458	1.1085	0.891498	1.96426	1.57538
LINC01364	0.746661	1.25334	0.746661	0.746661	0.746661	0.746661	0.746661	0.746661	0.746661	0.746661	0.746661	0.746661	0.746661	0.746661	0.746661	0.746661	1	1	1	1
PKN2-AS1	0.746661	1.25334	0.746661	0.746661	1.30322	3.13167	0.746661	0.746661	1.35766	0.746661	1.92298	1.89041	0.746661	1.45162	1.43857	1.35192	1.56126	0.43874	0.281017	2.96406
PKN2	0.861967	1.13803	1.59819	1.47664	1.03104	1.16057	1.44108	1.91358	0.745189	1.1673	0.767669	1.47304	1.10927	1.66246	1.38678	0.550862	1.17746	0.822536	1.30771	1.94728
GTF2B	0.997285	1.00272	0.934289	0.931362	0.952383	0.991359	0.807147	0.989126	0.868905	0.809975	0.889985	0.984591	0.953339	1.06217	0.894736	0.951304	1.04232	0.957683	0.793352	0.853228
KYAT3	0.774999	1.225	0.907772	0.763593	0.992568	1.00319	1.26884	1.22536	0.962736	1.25586	1.07079	1.27083	0.7896	0.933211	1.01583	0.881604	1.07003	0.929967	0.950432	0.858052
RBMXL1	0.865688	1.13431	0.834076	1.02753	0.817032	1.00255	1.24573	1.53557	0.811117	0.97851	1.04751	1.42955	0.81053	1.09391	0.892665	1.19833	1.14032	0.859677	0.84797	0.960158
GBP3	1.04228	0.95772	0.659519	1.37641	1.13208	0.887967	0.677331	1.37292	0.62723	0.78944	0.657364	1.09564	0.879593	1.381	1.06698	0.923224	0.983347	1.01665	1.05741	1.3432
GBP1	0.527928	1.47207	0.772448	0.572322	0.691884	0.867577	0.446078	1.37984	0.434917	0.726632	0.562664	1.32583	0.334973	0.79411	0.9615	1.27172	1.18234	0.817658	1.09218	1.57549
GBP2	0.669506	1.33049	0.694809	0.203765	0.828258	0.724261	0.419291	3.07641	0.259515	0.304658	1.12083	1.86602	0.639348	1.87874	2.45861	7.55664	1.55362	0.446378	0.526887	0.90409
GBP7	1.16753	0.832471	0.677468	0.353163	0.353163	0.353163	0.353163	1.46673	0.353163	0.353163	0.353163	1.16464	0.353163	0.686604	0.353163	1.78457	1	1	1	1.98203
GBP4	0.481218	1.51878	0.26856	0.233981	1.14628	2.09341	0.863264	5.3567	0.939299	1.1492	1.56143	2.12737	0.230829	1.09907	1.56403	11.2217	1.51833	0.481671	1.42921	2.97901
AC099063.4	1	1	1	1	1	1	1	1	1	1	1	1	1	1	2.85335	1	1	1	1	1
GBP5	1	1	1.91829	1	1.7454	1.79856	1	4.15311	3.45493	1	1	1.76591	9.9258	1.94415	3.78002	1	1.17364	0.826358	0.998785	0.399116
AC099063.1	1	1	1	1	1	1	1	1	1	1	1	1	1	1	1	1	1	1	1	1
GBP6	0.728778	1.27122	0.343106	0.718952	1.24544	0.893015	0.178861	0.178861	0.178861	0.178861	0.178861	0.726824	0.178861	0.347733	1.17333	0.178861	0.516686	1.48331	1.13777	0.392474
LRRC8B	1.09148	0.908517	1.46255	1.49581	0.983095	1.04516	1.03421	0.872019	0.679999	1.02673	0.757382	1.14675	1.09587	0.847611	0.890132	0.380308	1.00311	0.996887	0.716733	0.8151
LRRC8C-DT	0.400218	1.59978	0.454568	0.730326	0.662492	0.604433	0.648149	1.13898	1.01265	0.591516	1.36077	1.79005	0.721376	0.121061	0.345429	0.709867	1.3221	0.677903	1.32504	1.96312
LRRC8C	1.17418	0.825823	0.5924	1.29344	0.86092	0.421169	0.75389	0.737331	0.959059	0.703187	0.843912	1.15322	0.948273	0.853279	0.837561	0.463015	0.972961	1.02704	0.659334	0.611585
AC093423.3	1	1	1	1	1	1	1	1	1	1	1	1	1	1	1	1	1	1	1	1
AC099568.2	1.0426	0.957402	1.47378	1.58512	0.315373	1.57459	1.00192	1.97272	1.86381	2.46012	4.53861	2.97239	2.19201	2.10194	3.82234	2.36055	1.30644	0.69356	1.05656	1.26539
LRRC8D	1.14147	0.858526	0.731156	1.01876	1.03668	0.995546	1.33674	0.783411	0.728014	0.983353	1.13383	1.03023	1.47956	1.09069	1.45678	0.968636	1.03692	0.963084	1.03604	1.10282
AL391497.1	1	1	1	1	1	1	1	1	1	1	1	1.76591	1.99176	1	2.85335	1.81062	1	1	1.85139	1
ZNF326	1.05549	0.944512	0.710789	1.25445	0.645657	0.685056	0.808893	0.939531	0.361991	0.565901	0.438369	0.731997	1.22596	0.661535	0.879555	0.254608	0.951842	1.04816	1.10181	1.23903
LINC02787	1	1	1	1	1	1	1	1	1	1	1	1	1	1	1	1.81062	1	1	1	1
BARHL2	1	1	1	1	1	1	1	1	2.63662	1.97152	2.57544	1.76591	1	1	1	1	1	1	1	3.94609
LINC01763	1	1	1	1	1	1	2.08848	1	1	1	1	2.53182	1	1	1	1.81062	1	1	1	1
AC091614.1	0.910552	1.08945	0.688415	0.720086	0.626369	1.21861	2.70259	1.86761	2.7082	1.75347	2.055	5.03151	1.07069	0.358869	1.35653	1.23159	1.29894	0.701057	0.999222	1
ZNF644	0.82828	1.17172	1.43166	1.48643	1.13202	1.22895	1.3728	1.89425	0.713795	1.00887	0.675091	1.49103	1.02219	1.63168	1.00993	0.611508	1.18164	0.818365	1.10361	2.00477
HFM1	0.645134	1.35487	2.03955	1.09906	0.364763	0.656048	0.761799	3.04842	0.961741	0.719139	0.364763	0.364763	0.364763	0.364763	0.364763	0.364763	1.02775	0.972246	0.539713	1.1308
CDC7	0.933714	1.06629	1.10754	1.27889	0.847247	1.08413	1.05391	1.05745	0.578861	0.959307	0.714574	1.07917	1.2548	1.40865	1.02014	0.63905	1.08103	0.918969	1.27633	1.51907
TGFBR3	1.00093	0.999066	1.83216	2.32794	2.66091	1.37614	1.71241	0.703008	1.32896	1.40849	1.33149	0.905658	1.14692	1.96164	1.42403	1.22277	1.03262	0.967383	0.678522	0.661549
BRDT	1.32648	0.673523	1.13816	0.401243	1.89667	0.721659	0.837986	0.401243	0.729583	0.401243	0.401243	1.01587	0.401243	1.15891	0.401243	0.401243	0.570526	1.42947	3.55418	1.57495
EPHX4	1.03181	0.968187	0.720273	0.919268	0.636366	0.78479	0.61994	0.82204	0.750407	0.555083	0.620179	0.678414	1.74717	1.69489	1.14991	1.49715	0.942275	1.05772	1.29444	0.871542
SETSIP	1.54118	0.458822	0.552134	1.17426	1.06519	1.43815	1.04213	0.399231	0.831778	1.14018	0.501305	0.641897	0.387692	1.11354	0.916149	0.82579	0.602932	1.39707	1.3136	0.942703
BTBD8	0.748913	1.25109	0.959848	1.15207	1.63722	1.32557	1.85295	2.40505	0.75403	1.28588	0.907143	2.26608	1.33736	3.24388	1.86418	0.912152	1.29463	0.705373	1.68833	3.56505
AC104836.1	1	1	1.91829	1	1	1.79856	1	1	1	1	1	1	1	1.94415	1.92667	1	1	1	1	1
C1orf146	0.495567	1.50443	2.31586	0.495567	0.495567	0.495567	0.495567	1.01643	0.901095	0.495567	0.495567	0.875127	0.495567	0.495567	2.79171	0.495567	1.29894	0.701057	0.539713	1.98203
GLMN	1.16345	0.836553	0.62589	1.16997	0.750986	0.823847	0.884951	0.854798	0.687744	1.08116	0.688508	0.854095	1.00468	1.10581	0.823884	0.486172	0.954705	1.04529	0.881678	1.10604
RPAP2	0.961087	1.03891	1.22063	1.08605	0.883768	1.36132	1.16861	1.2126	0.757159	0.985347	0.732977	1.48951	0.901722	1.35863	0.750293	0.409938	1.00993	0.990074	1.6563	2.01537
GFI1	0.778961	1.22104	0.752955	0.560208	0.728859	0.748552	0.319954	0.973483	0.310505	0.397756	0.300286	0.691033	0.552524	0.983404	0.79389	1.30093	0.87957	1.12043	0.998388	0.61113
EVI5	0.824253	1.17575	0.833568	1.13434	0.69449	0.77512	1.02381	0.971024	0.535923	0.881567	0.458396	1.01556	0.698619	1.11227	1.12311	0.503532	1.11974	0.880261	0.988031	1.31306
RPL5	0.83886	1.16114	1.06285	0.828865	1.08441	1.12035	1.02241	1.10385	1.02569	1.10577	0.97126	0.986667	0.837451	0.86286	0.892056	1.14987	0.948038	1.05196	1.16349	1.06772
DIPK1A	1.08684	0.913157	0.31325	0.644565	0.64403	0.601348	0.184283	0.399158	0.476764	0.641932	0.56179	0.615491	0.535999	0.557993	0.881679	0.602165	1.08481	0.915187	0.83971	1.09482
MTF2	0.991864	1.00814	1.18929	1.2689	0.9286	0.977827	1.07404	0.851857	0.607819	0.941027	0.77593	1.09922	0.741314	1.12084	0.965995	0.493325	1.07473	0.925273	0.952669	1.25922
TMED5	0.851834	1.14817	1.59435	1.04701	0.951289	0.93029	1.25181	1.4653	0.772346	0.920251	0.731149	1.4438	0.829156	1.17611	0.815127	0.401761	1.09327	0.906728	1.35587	1.91485
CCDC18	0.649661	1.35034	1.29898	1.2513	0.563058	0.930764	1.38508	2.17027	0.649971	0.711347	0.539174	2.11409	1.07397	1.7234	0.706843	0.213209	1.12338	0.876621	2.43464	2.98984
DR1	1.11352	0.886484	0.881942	0.9216	1.05467	0.815341	0.850577	1.13495	0.715871	0.724111	0.833787	0.832938	1.09377	1.05958	1.06461	0.765946	0.91709	1.08291	1.16629	1.09463
FNBP1L	0.918575	1.08143	0.884945	1.10037	1.0715	1.43334	1.331	1.28835	0.581192	0.944489	0.909494	1.45881	1.79085	2.22522	1.96488	1.10888	1.15221	0.847794	1.17675	1.50532
BCAR3	1.50101	0.498993	0.773809	1.27711	1.29298	0.446755	0.608207	0.214298	2.06026	1.1951	0.850472	0.495754	0.556368	0.581763	0.491636	0.337718	0.781716	1.21828	0.409111	0.357227
BCAR3-AS1	0.941818	1.05818	1.33133	2.57891	0.709598	0.512389	1.52526	0.284888	2.84928	0.838441	1.63136	0.721286	1.13251	0.553867	0.812885	0.977696	1.4313	0.568701	0.419689	1.1308
DNTTIP2	1.02138	0.978622	1.29779	1.66258	1.11109	0.911867	0.950099	1.03959	0.706959	0.840557	0.634828	0.926358	0.977932	0.95479	0.828015	0.40377	1.00341	0.996591	1.38311	1.47941
GCLM	1.33974	0.660262	1.21641	1.31583	1.38446	1.39933	1.00871	0.824324	0.790757	1.05868	1.11644	1.0388	1.34	1.16637	1.05921	0.613278	0.986243	1.01376	0.870107	1.12928
ABCA4	0.638327	1.36167	0.335262	0.179159	1.48693	1.37271	1.54709	1.77849	0.527676	0.349522	1.70696	2.27764	1.77176	1.94391	1.24765	1.89874	1.05646	0.943537	1.60476	1.27421
AC093579.1	1	1	1	1	1	1	1	1	1	1	1	1	2.98351	1	1	1	1	1	1	1
ARHGAP29	1.20001	0.79999	1.17277	1.73285	1.23247	0.766309	1.14156	0.61494	1.14976	1.81272	0.623613	1.20414	0.91889	1.3342	1.02867	0.318354	1.13829	0.861714	1.27063	1.64104
ARHGAP29-AS1	1.43459	0.565406	0.565406	0.565406	0.565406	1.46843	0.565406	0.565406	0.565406	1.11471	1.45617	0.565406	0.565406	0.565406	0.565406	0.565406	1	1	1	1
AC097059.1	1.04875	0.951253	0.614232	1.30632	0.862173	0.562381	1.39503	0.21654	0.925327	0.426914	0.898832	0.38239	0.860805	0.625435	0.818526	0.21654	0.855169	1.14483	1.23804	1.65291
ABCD3	1.07059	0.92941	0.816475	1.23555	1.08686	0.711704	0.847245	0.806749	0.449244	0.740577	0.622201	0.860175	1.0271	1.11806	0.951425	0.389268	1.16146	0.83854	0.905997	1.60742
F3	1.47583	0.524169	0.586252	0.954052	1.38921	0.586755	0.99811	0.214525	1.25388	0.825803	0.655408	0.531968	0.714768	0.572962	0.352518	0.227835	0.856977	1.14302	1.78172	1.7893
AC093117.1	1	1	1	1	1	1	1	1	1	1	1	1	1.99176	1.94415	1	1	0.726542	1.27346	1	0.570526
SLC44A3	0.804523	1.19548	1.11615	0.850167	0.849462	0.898566	0.817731	0.970401	0.866458	0.885164	0.917739	1.10498	1.50546	1.4463	0.722599	1.3827	0.98796	1.01204	1.36064	1.30061
CNN3	1.21224	0.787762	0.755492	1.25864	1.15265	0.722738	0.71895	0.829767	0.791001	0.707223	1.23152	1.08822	1.16436	0.863996	1.11128	1.01757	1.00298	0.997025	0.846278	0.929946
AC105942.1	0.596215	1.40379	0.921509	0.478646	0.508686	0.845565	0.772708	1.94808	0.8653	0.787256	1.47195	1.57829	1.46335	1.75482	0.885395	2.16909	1.14173	0.858269	2.19602	2.638
ALG14	1.01967	0.980331	0.661728	0.782619	0.677745	0.715986	0.617988	1.04847	0.657427	0.620489	0.578432	0.651629	1.45041	1.00878	0.893521	0.858336	1.11094	0.889057	1.35065	1.44935
ALG14-AS1	0.746661	1.25334	0.746661	0.746661	0.746661	0.746661	0.746661	1.53143	0.746661	0.746661	1.33482	1.89041	0.746661	0.746661	0.746661	0.746661	1	1	1	1
TLCD4	0.664855	1.33515	1.92024	2.61434	1.14458	0.839382	1.54247	2.64429	0.508868	1.22352	0.533035	0.806157	0.796955	1.87245	1.7142	0.960189	0.972983	1.02702	0.255246	0.422546
TLCD4-RWDD3	0.858805	1.1412	0.97543	0.521255	1.61524	1.08957	1.39083	1.35192	0.684935	0.512158	1.07831	0.458744	1.54796	0.505048	1.22269	0.89152	0.725019	1.27498	0.999222	0.909695
AC092802.2	0.746661	1.25334	0.746661	0.746661	0.746661	1.34291	0.746661	0.746661	0.746661	0.746661	1.92298	1.31853	0.746661	1.45162	0.746661	1.95717	1	1	5.25697	1.98203
RWDD3	1.08658	0.913415	0.0817089	0.328439	0.325331	1.32145	0.97109	1.02638	0.75034	0.47862	0.532255	0.707525	0.243779	0.390292	1.06604	0.94276	0.580542	1.41946	2.3497	1.36737
AC092802.3	0.61232	1.38768	0.462939	1.21296	0.421215	0.819477	1.29205	0.241329	0.241329	0.241329	0.431429	0.611002	0.959348	0.924886	0.91223	0.632581	1	1	1.85139	7.87422
LINC01760	1	1	1	1	1	1	1	1	1	1	1	1	1	1	1	1	1	1	1	1
LINC01650	1	1	1	1	1	1	1	1	1	1	1	1	1	1	1	1	1	1	1	1
AL445218.1	1	1	1	1	1	1	1	1	1	1	1	1	1	1	1	1	1	1	1	1
LINC01761	1	1	1	1	1	1	1	1	1	1	1	1	1	1	1	1	1	1	1	1
LINC02607	1	1	1	1	1	1	1	1	1	1	1	1	1	1	1	1	1	1	1	1
AL683887.1	0.595737	1.40426	1.14279	0.595737	0.595737	0.595737	1.24418	1.22188	0.595737	0.595737	0.595737	0.595737	2.36821	1.15821	0.595737	1.07865	1.21373	0.786269	1.62827	1.69108
LINC02790	1.27762	0.722376	0.722376	0.722376	0.722376	0.722376	0.722376	0.722376	0.722376	1.42418	0.722376	0.722376	0.722376	0.722376	0.722376	0.722376	1	1	1	1
LINC01787	1	1	1	1	1	1	1	1	1	1	1	1	1	1	1	1	1	1	1	1
PTBP2	0.74275	1.25725	0.903497	1.09822	0.757224	1.03818	1.24032	1.18767	0.605096	0.974407	0.768687	1.48552	0.945748	1.58764	1.26692	0.527784	1.18601	0.813994	0.864396	1.52576
DPYD	0.980857	1.01914	0.861064	1.54714	1.28668	1.22843	1.36664	1.50204	0.610596	0.628432	1.437	1.96445	0.739023	1.04005	1.41606	1.30389	0.921819	1.07818	1.17538	1.0903
DPYD-AS1	1	1	1.91829	1	1	1	1	1	1	1	1	1	1	1	1.92667	1	1	1	1	1
DPYD-AS2	1	1	1	1	2.49079	1	1	1	1	1	1.78772	1	1.99176	1	1	1	1	1	2.70279	1
MIR137HG	1.34867	0.651328	0.85395	1.19462	0.488105	0.710956	1.10218	0.974279	0.692684	0.545763	1.12661	1.21172	0.150005	0.306854	0.601561	0.563914	0.860048	1.13995	1.4718	1.83377
BX005019.1	1.27762	0.722376	0.722376	5.81209	3.41466	0.722376	2.29495	3.00011	1.90463	2.12599	1.29141	2.3822	0.722376	1.40441	2.7306	0.722376	1.17364	0.826358	0.998785	1.18301
LINC01776	0.596099	1.4039	0.677049	0.361805	1.25555	0.900265	2.14297	2.07547	0.475415	2.63281	1.74271	2.11376	0.180313	0.180313	0.514494	0.180313	0.855169	1.14483	0.998785	0.6222
SNX7	1.12752	0.872475	0.729373	0.940264	0.915557	0.686419	0.861244	0.73898	0.682097	0.650498	0.959218	0.887019	0.862151	0.838046	0.709559	0.787195	1.0233	0.976702	0.704947	0.720265
PLPPR5	1.32648	0.673523	0.401243	0.80511	0.401243	0.401243	0.837986	0.401243	0.401243	0.401243	0.71731	0.401243	0.401243	0.401243	0.401243	0.401243	1.04404	0.955961	0.759529	1.21109
AL445433.2	1	1	1	1	1	1	1	1	1	1	1	1	1	1	1	1	1	1	1	1
PLPPR4	0.595737	1.40426	1.14279	0.595737	0.595737	0.595737	0.595737	1.84802	0.595737	0.595737	0.595737	2.87714	0.595737	0.595737	0.595737	0.595737	1.33998	0.660018	0.998785	1.1308
LINC01708	1	1	1	1	1	1	1	1	1	1	1	1	1	1	1	1	1	1	1	1
PALMD	0.597782	1.40222	0.345983	0.240608	0.427275	0.402379	0.370812	0.66961	0.225694	0.276882	1.22226	1.98235	0.598606	0.505918	0.29628	0.103688	1.10868	0.891321	0.907732	0.63573
FRRS1	1.05962	0.940377	0.784998	1.07018	0.963629	1.12026	0.701889	1.21412	0.408496	0.674904	1.04704	1.14532	1.23742	1.21314	1.24774	1.11217	0.975881	1.02412	1.12878	1.1219
AGL	0.778139	1.22186	1.04162	0.916227	0.640471	1.01146	1.26412	1.4849	0.552335	0.967833	0.761164	1.50076	0.808582	1.45575	0.994299	0.564564	1.23186	0.768145	0.93962	1.65969
AC118553.1	1	1	1	1	3.23619	1	1	1	1	1	1.78772	1	1.99176	1.94415	1	1	1.29894	0.701057	0.539713	1
SLC35A3	0.62853	1.37147	1.29676	1.20238	0.768547	1.31772	1.25615	1.65274	0.603057	1.1646	0.574328	1.33178	0.837731	1.99395	1.38311	0.535478	1.11708	0.882924	0.810839	1.09909
AC118553.2	1.40841	0.591587	0.250972	0.503585	0.438045	0.451388	0.524148	0.778533	0.250972	0.738622	0.250972	0.250972	0.250972	1.43575	1.41382	0.250972	1.21373	0.786269	0.369594	0.570526
MFSD14A	1.12992	0.870082	0.197184	0.930504	0.562515	1.1699	0.662222	0.642981	0.355137	0.801843	0.912502	0.417708	0.30668	0.393945	0.388554	0.769389	0.974192	1.02581	0.462365	0.980571
AC093019.2	1	1	1	1	1	1	1	1	1	1	1	1	1	1	1	1.81062	1	1	1	1
SASS6	0.737357	1.26264	1.19536	1.33594	0.680299	1.11085	1.2573	1.31271	0.495032	0.905326	0.591526	1.36464	0.913746	1.60238	0.921652	0.279462	1.14098	0.859022	1.6497	2.31568
TRMT13	0.985383	1.01462	1.12665	0.957327	0.821982	1.39467	1.09191	1.63234	0.719736	1.41724	0.859729	1.21666	1.1216	1.52728	0.989933	0.575997	0.95599	1.04401	1.33419	1.89211
LRRC39	0.370219	1.62978	0.978202	0.841404	0.521383	1.54659	0.437168	1.30936	0.723199	1.02278	0.868879	1.01094	0.416922	1.59276	1.9551	0.888051	1.55456	0.445442	0.302663	2.25135
DBT	0.831798	1.1682	0.88368	0.975876	0.628825	0.981209	1.02534	1.14694	0.466315	0.811589	0.580182	1.21919	0.685437	1.14557	0.958535	0.572792	1.10942	0.890579	1.45193	1.66741
RTCA-AS1	0.645134	1.35487	0.364763	0.364763	1.45234	0.656048	0.761799	3.04842	0.364763	1.42789	0.364763	1.20289	1.81179	1.74233	1.0408	0.95613	0.502843	1.49716	6.51333	1.60538
RTCA	1.18997	0.810033	0.840369	1.10314	0.936324	1.00872	1.01406	0.730613	0.897296	1.16335	0.761157	0.962024	1.1995	0.984774	1.1187	0.747989	0.97021	1.02979	1.10776	1.01385
AC104457.2	1	1	1	1	1	1	1	1	1	1	1	1	1	1	1	1	1	1	1	1
CDC14A	0.757296	1.2427	0.450834	0.382281	0.431756	0.43894	0.529358	1.79576	0.115979	0.422661	0.326453	0.629977	0.753904	1.18028	0.831965	0.599164	1.13491	0.865092	0.620296	0.632833
AL589990.1	1	1	1	1	1	1	1	1	1	1	1	1	1	1	1	1	1	1	1	1
GPR88	1	1	1	1	1	1	1	1	1	1	1	1	1	1	1	1	1	1	1	1
LINC01349	1	1	1	1	1	1	1	1	1	1	1	1	1	1	1	1	1	1	1	1
VCAM1	0.746661	1.25334	0.746661	0.746661	0.746661	0.746661	1.55938	8.59435	0.746661	0.746661	0.746661	0.746661	0.746661	1.45162	0.746661	2.56243	1	1	1	1
EXTL2	1.0401	0.959898	0.809316	1.45124	1.15723	0.882833	1.14205	1.24248	0.55401	0.691776	0.628569	1.21663	0.861616	1.01421	1.49869	0.998769	0.986279	1.01372	1.02694	0.926904
AC104506.1	1	1	1	1	1	1	1	1	1	1	1	1	1	1	1	1	1	1	1	1
SLC30A7	0.933895	1.06611	1.28136	1.0295	0.628286	0.854962	1.12763	1.13126	0.612576	1.00358	0.639994	1.17974	0.781616	1.05456	0.826881	0.555199	0.972242	1.02776	1.14664	1.17123
DPH5	0.972954	1.02705	0.684558	0.771368	1.04205	1.15006	1.0887	1.1767	1.16446	1.14178	0.973523	1.04125	0.907889	0.8002	0.702607	0.767007	0.881093	1.11891	1.13952	1.05919
AC093157.2	1.20368	0.79632	0.474398	1.4294	0.828012	1.98974	0.990768	1.47162	0.862601	0.935286	1.22178	2.65447	0.944884	0.922302	0.914009	1.62806	1.17364	0.826358	0.281017	0.399116
AC093157.1	0.534248	1.46575	1.09435	0.790996	1.10847	1.80641	1.13015	1.37141	1.74054	3.06095	1.16396	2.03918	0.391192	0.873891	0.738635	1.19398	0.976586	1.02341	0.675164	1.24935
AL109741.1	1.65772	0.342278	0.342278	0.342278	0.342278	0.342278	0.342278	0.342278	1.18255	1.00734	0.881517	0.604432	0.342278	0.342278	0.342278	0.342278	0.469671	1.53033	2.70279	0.306908
S1PR1	1.70699	0.293013	0.188906	0.5694	0.378888	0.367137	0.0841458	0.098311	0.452995	0.397446	0.13952	0.112017	0.140414	0.11959	0.0157167	0.0157167	0.779227	1.22077	1.22255	1.17936
LINC01307	1	1	1	1	1	1	1	1	1	1	1	1	1	1	1	1	1	1	1	1
LINC01709	1.27762	0.722376	3.37577	1.44948	1.26083	1.8761	0.722376	1.48162	0.722376	2.12599	0.722376	1.27565	0.722376	1.40441	2.06119	0.722376	1.03841	0.961595	1.3136	1.96689
OLFM3	1	1	1	1	1	1	1	1	1	1	1	1	1	1	1	1	1.29894	0.701057	0.539713	1
AC114485.1	0.857351	1.14265	1.82018	0.972674	2.29141	3.96868	0.484751	0.484751	0.881428	0.484751	0.484751	1.59858	0.484751	1.85779	0.484751	0.484751	0.726542	1.27346	2.70279	2.81162
AC099567.1	1	1	1	1	1	1	1	1	1	1	1	1	1	1	1	1	1	1	1	1
COL11A1	0.69879	1.30121	1.58991	1.35667	0.498346	1.02828	1.3138	3.01366	0.600283	0.672622	0.905877	1.46419	0.651628	0.752554	0.93145	1.23943	0.926905	1.0731	2.75298	1.6348
AC095032.2	1	1	1	1	1	1	1	1	1	1	1	1	1	1	1	1	1	1	1	1
RNPC3	0.729164	1.27084	1.24993	1.18332	0.759014	1.42903	1.3038	1.30781	0.671783	1.09776	0.737898	1.34459	1.18897	1.42629	1.43214	1.10473	1.17771	0.822287	1.5076	2.59744
AMY2B	0.329405	1.6706	1.84185	0.660964	0.329405	0.592454	1.7636	1.71427	0.59896	0.329405	1.6268	1.33858	0.329405	0.951423	0.939906	0.329405	0.850242	1.14976	3.29677	1.57495
AMY2A	1	1	1	1	1	1	1	1	1	1	1	1	1	1	1	1	1	1	1	1
AMY1A	1	1	1	1	1	1	1	1	1	1	1	1	1	1	1	1	1	1	1	1
AMY1B	1	1	1	1	1	1	1	1	1	1	1	1	1	1	1	1	1	1	1	1
AMY1C	1	1	1	1	1	1	1	1	1	1	1	1	1	1	1	1	1	1	1	1
LINC01676	1	1	1	1	1	1	1	1	1	1	1	1	1	1	1	1	1	1	1	1
LINC01677	1	1	1	1	1	1	1	1	1	1	1	1	1	1	1	1	1	1	1	1
AL355306.2	1	1	1	1	1	1	1	1	1	1	1.78772	1	1	1	1	1	1	1	1	1
LINC01661	1	1	1	1	1	1	1	1	1	1	1	1	1	1	1	1	1	1	1	1
PRMT6	0.988672	1.01133	0.691093	0.773561	0.836179	0.798979	0.776328	0.870985	0.495155	0.682839	0.731991	0.880062	0.833057	0.606741	0.646481	1.13582	0.910532	1.08947	1.70322	1.61903
NTNG1	0.491568	1.50843	2.15072	1.16877	0.193738	1.27672	0.615497	3.0445	0.510814	0.570181	1.41463	2.56791	0.193738	0.376657	0.552802	2.54945	1.13752	0.862484	0.206592	0.603653
VAV3	0.537931	1.46207	0.114043	0.219397	0.489382	0.709475	0.426511	0.427368	0.0845769	0.169655	1.5987	1.68822	0.518991	0.707135	1.11171	1.0323	1.35444	0.645563	0.725494	0.898253
VAV3-AS1	1	1	1	1	1	1	1	1	1	1	1	1	1	1	1	1	1	1	1	1
LINC02785	1	1	1	1	1	1	1	1	1	1	1	1	1	1	1	1	1	1	1	1
SLC25A24	1.11938	0.880621	1.15389	1.42128	1.20038	0.969992	1.10627	1.13814	0.844031	1.10099	0.872562	1.33519	1.12709	1.42819	1.24253	0.633733	1.12355	0.87645	1.27756	1.43829
AL359258.2	1.02612	0.973878	0.580175	0.580175	1.01264	0.580175	0.580175	0.580175	1.5297	0.580175	0.580175	0.580175	1.15557	0.580175	0.580175	2.46138	0.726542	1.27346	8.66255	1.69108
NBPF4	0.66693	1.33307	0.504226	1.32114	0.654711	0.892562	0.262852	1.09165	0.262852	1.02895	1.50518	1.6721	0.784223	1.50372	0.750009	0.262852	1.15034	0.849662	0.998693	1.81388
AL359258.1	0.857351	1.14265	1.37503	0.484751	1.20742	0.871854	0.484751	0.484751	0.881428	0.484751	0.8666	2.7124	0.965506	2.31547	1.38316	0.484751	1	1	2.70279	4.92812
AL390038.1	0.857351	1.14265	0.929893	0.484751	1.93008	2.03316	2.59531	3.03221	1.67478	1.89759	0.484751	0.484751	3.36928	2.31547	0.484751	2.05654	0.469671	1.53033	6.95976	0.306908
NBPF6	0.431513	1.56849	1.14016	0.980709	0.607705	0.633646	0.775113	1.01328	0.443632	0.718046	0.820545	0.991447	1.45382	0.935046	0.69616	1.23285	0.346991	1.65301	6.10837	0.828343
FAM102B	0.975295	1.02471	0.821001	1.92609	1.55235	0.991701	1.47995	1.00179	0.606848	0.796956	1.31973	1.32422	2.01692	2.65069	2.79327	1.13629	1.23473	0.765269	0.823321	0.897128
HENMT1	0.937525	1.06247	0.862692	0.98181	1.4069	1.17287	1.42837	0.970927	1.14768	1.15455	1.09927	0.754461	1.59305	1.30228	1.02003	1.3391	1.12644	0.873562	0.945267	1.33368
PRPF38B	0.987375	1.01262	1.29965	1.45464	1.13557	1.11839	0.94015	1.34677	0.793126	1.12831	0.833404	1.17828	1.17885	1.06435	1.16734	0.787897	0.92868	1.07132	1.03184	1.08294
FNDC7	1	1	1	1	1	1	1	1	2.63662	1.97152	1	1	1	1.94415	1.92667	1	0.850242	1.14976	0.999222	0.791061
AL591719.2	1	1	1	1	1	1	1	1	1	1	1	1	1	1	1	1	1	1	1	1
STXBP3	0.761711	1.23829	1.11632	1.07707	0.96954	1.16354	1.22683	1.2892	0.710609	1.08057	0.792566	1.42055	0.955175	1.28478	1.18669	0.660595	1.09896	0.901035	1.22907	1.326
AKNAD1	1.53552	0.464477	0.464477	0.464477	0.464477	0.464477	0.464477	1.44084	0.464477	0.464477	0.464477	0.464477	0.464477	0.464477	0.464477	0.464477	1	1	3.55418	1.98203
	1	1	1	1	1	1	1	1	1	1	1	1	1	1	1	1	1	1	1	1
SPATA42	1	1	1	1	1	1	1	1	1	1	1	1	1	1	1	1	1	1	1	1
GPSM2	1.05568	0.944319	0.614146	1.29221	1.21256	1.06352	1.15393	1.28688	0.830777	0.709212	0.910431	0.93679	1.27522	1.3766	1.62428	0.689894	1.07038	0.92962	1.11309	1.12344
CLCC1	1.04605	0.953947	1.19485	1.23144	1.05574	1.05131	1.06664	0.832547	1.20689	1.25317	1.04	1.1863	1.19878	1.0614	0.922291	0.977517	0.942066	1.05793	0.724184	0.723668
WDR47	0.981384	1.01862	0.696662	0.922016	1.01718	0.844409	0.739089	0.635504	0.940504	1.00506	0.732881	0.877203	1.09545	0.96032	1.27161	0.682998	1.07949	0.92051	0.751288	0.926387
TAF13	1.28853	0.711467	0.650353	0.690308	0.51235	0.545067	0.420731	0.61435	0.576427	0.709158	0.551581	0.526328	0.754356	0.635341	0.904772	0.560359	0.996588	1.00341	0.578348	0.665431
AL356488.3	1.28632	0.713681	0.610015	0.325983	0.283557	0.421928	0.516127	0.674715	0.827172	0.635961	0.674352	1.78004	0.806942	0.929397	1.36684	1.47939	1.10134	0.898664	2.33879	2.65477
TMEM167B	0.899578	1.10042	1.15701	0.871234	0.862852	1.1793	0.969985	1.39701	0.875326	1.03873	0.972577	1.07002	0.963225	1.1044	1.23679	0.977803	1.14146	0.858537	0.803584	1.00217
AL356488.2	1	1	1	1	1	1	1	1	1	1	1	1.76591	1	1.94415	1.92667	1	1.29894	0.701057	0.999222	1
C1orf194	0.495567	1.50443	0.495567	0.994376	0.495567	0.495567	0.495567	0.495567	0.495567	0.977023	0.495567	0.495567	0.495567	0.495567	0.495567	0.495567	1	1	2.70279	1
KIAA1324	1.41968	0.580324	0.100923	1.21834	1.15411	0.74567	0.869891	0.949517	0.348683	0.983368	0.975416	0.410116	3.60412	0.958508	1.87786	1.24627	0.865795	1.1342	1.03512	1.45627
SARS1	0.768258	1.23174	1.28324	0.828201	0.885771	1.48131	1.56643	1.70862	1.63864	1.58072	1.56274	1.4729	0.701715	0.534793	1.0136	0.792164	0.897962	1.10204	0.891627	0.773426
CELSR2	0.622571	1.37743	0.833412	0.479322	0.563358	1.01753	1.08697	1.22482	0.747148	0.875226	1.14128	1.01043	0.930158	1.23903	0.941528	1.59155	1.20514	0.794859	0.579322	0.724848
PSRC1	1.34162	0.658385	0.34013	1.12867	1.20983	0.628677	1.04257	0.76937	0.757745	0.523632	1.23549	0.988732	0.761219	0.640013	1.29406	0.620478	0.954076	1.04592	1.31296	1.2755
MYBPHL	1.0368	0.963205	0.78386	0.819923	0.408625	0.408625	0.408625	2.12654	0.408625	0.408625	0.408625	0.408625	0.813881	0.408625	0.787286	1.40234	1	1	1	1
SORT1	0.970314	1.02969	1.18011	1.31859	1.23441	0.900159	1.02675	1.17198	0.985526	0.843541	1.49892	1.22252	1.24567	1.15865	1.44117	1.16709	1.04572	0.954283	0.779714	0.794003
PSMA5	1.3728	0.627202	0.694256	1.27238	1.34135	0.762302	0.940026	0.566132	0.728235	0.746664	0.811373	0.685098	1.13082	0.742608	1.04003	0.734499	0.920329	1.07967	1.2261	1.17599
SYPL2	1	1	1	2.00654	1	2.59712	1	2.05104	1	1	1	1.76591	1.99176	1	4.70669	1	1.29894	0.701057	0.539713	1
ATXN7L2	0.796118	1.20388	1.2585	0.870727	1.09472	1.47927	1.31587	0.917284	1.17479	0.965229	1.48453	1.30254	0.953386	0.764313	1.0695	1.13136	1.038	0.961997	0.649812	0.756724
CYB561D1	1.05124	0.948756	0.849286	0.799971	0.624668	0.974398	0.74926	1.41056	1.18143	1.12125	0.965889	1.0791	1.11529	0.978659	1.16251	1.74785	0.972956	1.02704	0.724584	0.699702
AMIGO1	0.894126	1.10587	1.70154	0.698558	1.19699	1.23047	0.959774	1.34755	1.75956	2.20769	1.42946	1.19713	1.73168	1.53042	0.74226	1.48745	0.774295	1.22571	0.294735	0.237812
GPR61	0.732234	1.26777	0.28859	0.579068	0.28859	0.749503	0.28859	0.591909	0.524746	0.568962	0.743246	1.61479	0.574801	0.561064	0.556019	0.756463	1.55456	0.445442	0.441848	2.25135
AL355310.3	1	1	1	1	1	1	1	1	1	1	1	1	1	1	1	1	1	1	1	1
GNAI3	1.2303	0.769702	0.842981	1.20744	1.10569	0.936131	0.943916	1.01328	0.747662	0.941007	0.825441	1.0694	1.18795	0.994224	1.25992	0.712552	1.04333	0.95667	0.876699	0.986256
GNAT2	1	1	1	1	1	1	1	1	1	1	1	1	1	1	1	1	1	1	1	1
AMPD2	1.03184	0.968155	0.71135	0.714935	0.877544	0.847389	0.86689	0.668665	1.11451	0.848291	1.03797	0.850622	0.799863	0.859392	0.605835	0.85215	0.995354	1.00465	0.857799	0.925408
AL355310.2	1	1	1	1	1	1	1	1	1	1	1	1	1	1	1	1	1	1	1	1
GSTM4	0.985544	1.01446	1.01917	0.771683	1.1206	1.14618	1.13849	0.715534	1.24823	0.964071	1.11647	0.774805	0.715685	0.877425	0.656478	1.14149	0.948713	1.05129	1.18115	0.881288
GSTM2	0.250541	1.74946	0.525618	0.159043	0.149576	0.688632	0.238299	0.497254	0.601305	0.677223	0.629862	0.589063	0.2827	0.539533	0.618097	1.72457	1.32527	0.67473	0.257689	1.54088
GSTM1	1	1	1	1	1	1	1	1	1	1	1	1	1	1	1	1	1	1	1	1
AC000032.1	1	1	1	1	1	1	1	1	1	1	1	1	1	1	1	1	1	1	1	1
GSTM5	1	1	1	2.00654	1	1	1	1	1	1	1	1	1	1	1	1	1.29894	0.701057	0.539713	1
AL158847.1	1	1	1	1	1	1	1	1	1	1	1	1	1	1.94415	1	1	1	1	1	1
GSTM3	0.966721	1.03328	0.539437	0.39396	1.38292	1.01244	1.02372	0.505052	0.969965	0.874065	1.06636	0.752917	0.619778	0.755526	0.977051	1.02768	0.979395	1.02061	0.789245	0.722736
EPS8L3	1.53552	0.464477	0.464477	0.464477	0.464477	0.464477	0.464477	0.952659	0.464477	0.464477	0.464477	0.464477	0.464477	0.464477	0.894895	2.72356	1	1	1	1
LINC01768	1	1	1	1	1	1	1	1	1	1	1	1	1	1	1	1	1	1	1	1
AL450468.1	0.746661	1.25334	0.746661	1.49821	1.30322	0.746661	0.746661	0.746661	1.35766	0.746661	0.746661	0.746661	0.746661	0.746661	0.746661	0.746661	0.726542	1.27346	1	0.570526
AL450468.2	1	1	1	1	1	1	1	1	1	1	1	1	1	1	1	1	1	1	1	1
CSF1	0.455514	1.54449	1.04243	0.48137	0.775685	1.42442	0.463409	2.44463	1.11442	1.25468	0.922229	1.02003	0.827951	1.13325	0.935067	2.36576	1.07022	0.929776	0.638526	0.890331
AHCYL1	0.970044	1.02996	1.0791	1.01868	1.16932	1.03166	1.12006	0.867087	1.02021	0.873312	1.2172	1.04609	0.993835	1.05689	1.0232	1.10474	0.999484	1.00052	1.35956	1.30823
STRIP1	0.933678	1.06632	1.12127	0.826815	1.1846	1.16745	1.06683	1.19956	1.37082	1.09575	1.14449	1.0416	0.873216	0.792849	0.809753	1.24575	0.909454	1.09055	1.00019	1.00683
AL160006.1	0.845849	1.15415	1.19121	0.790191	1.51736	1.31618	1.31471	0.968655	1.17505	1.48959	1.69116	1.5015	1.11248	1.61271	1.3983	1.53791	1.03613	0.963867	0.692292	0.900057
ALX3	0.746661	1.25334	0.746661	0.746661	0.746661	0.746661	0.746661	0.746661	0.746661	0.746661	0.746661	0.746661	0.746661	0.746661	0.746661	0.746661	1.29894	0.701057	0.539713	1
LINC01397	1	1	1.91829	1	1	1.79856	1	1	1.81831	2.94305	1	1	1	1.94415	1	1	1	1	1	1
UBL4B	1	1	1	1	1	1.79856	1	1	2.63662	1	1	1	1.99176	1.94415	1	2.62124	1.29894	0.701057	0.539713	1
SLC6A17	1.09681	0.903189	0.968194	0.816572	0.288939	0.764449	0.368535	0.603696	1.16019	1.1303	1.94356	1.80411	0.231049	0.444576	0.116003	0.304071	0.791452	1.20855	0.998487	0.271213
AL355990.1	1	1	1	1	1	1	1	1	1	1	1	1	1	1	1	1	1	1	1	1
AL355990.2	1	1	1	1	1	1	1	3.10208	1.81831	1	2.57544	3.29773	1	1	1.92667	1	1.03841	0.961595	0.369594	0.399116
LINC02586	0.746661	1.25334	0.746661	0.746661	0.746661	0.746661	2.3721	0.746661	0.746661	0.746661	1.33482	1.89041	0.746661	0.746661	0.746661	0.746661	0.726542	1.27346	1	1.1308
KCNC4	0.932048	1.06795	1.05936	0.584281	0.849258	0.889656	0.586676	0.575373	1.1724	1.25534	1.09668	1.39219	0.997494	1.33601	0.546144	1.14158	1.14481	0.855186	0.480355	0.663801
RBM15-AS1	0.517131	1.48287	1.09788	0.880993	0.728281	1.22635	1.56542	0.599701	1.48871	0.292389	2.13496	0.740276	1.4523	1.39663	0.292389	2.18852	0.80565	1.19435	1.62827	1.71829
RBM15	0.982098	1.0179	1.66538	1.86437	1.23622	1.06569	1.15788	0.944897	0.912925	1.12988	1.28736	1.23572	1.11471	1.31037	1.34727	0.841203	1.04143	0.958569	1.07442	1.07387
SLC16A4	0.490596	1.5094	0.452103	0.241597	0.210154	0.889608	0.775693	1.3859	0.810103	0.588309	0.40494	1.0426	1.31453	0.91617	1.12459	1.19403	0.771653	1.22835	2.9287	1.82058
AL355488.1	1.02348	0.97652	0.376115	0.374904	0.261172	0.602052	1.06647	1.10218	0.31113	0.692199	0.487586	0.994014	1.31073	1.31343	1.10136	1.05006	1.09075	0.909253	1.07638	0.972265
LAMTOR5	0.987715	1.01229	1.17743	1.03603	1.41412	1.38892	1.06971	0.711364	1.22213	1.20727	1.17288	0.922068	0.901286	0.860328	1.19676	1.21066	1.0346	0.965396	0.862377	0.978467
PROK1	1	1	1	1	1	1	1	1	1.81831	1	1	1	1	1	1	1	1	1	1	1
AL358215.1	1	1	1	1	1	1	1	1	1	1	1	1	1	1	1	1	1	1	1	1
AL358215.2	1	1	1	1	1	1	1	1	1	1	1	1	1	1	1	1	1	1	1	1
CYMP-AS1	1	1	1	1	1	1	1	1	1	1	1	1	1.99176	1	1	1	1.29894	0.701057	0.539713	1
KCNA10	1	1	1	1	1	1	1	1	1	1	1	1	1	1	1.92667	1	1	1	1	1
KCNA2	1	1	1	1	1	1	1	1	1	1	1	1	1	1	1	1	1	1	1	1
AL365361.1	1	1	1	1	1	1	1	1	1	1	1	1	1	1	1	1	1	1	1	1
KCNA3	1	1	1	1	1	1	1	1	1	1	1	1	1	1	1	1	1	1	1	1
CD53	1	1	1	3.01308	1	1	1	2.05104	1	1	1	1	1	2.88831	1	1	1.29894	0.701057	0.539713	1
AL360270.1	0.634945	1.36506	1.42665	2.12526	0.907878	1.7258	1.65545	1.80699	0.506396	2.24459	0.645938	2.2515	1.33494	2.54944	0.726001	0.192063	1.40444	0.595559	0.771099	2.47749
LRIF1	0.899655	1.10035	1.23006	0.987686	0.769036	1.14155	1.14845	1.77393	0.629322	0.968421	0.848988	1.34552	0.814083	1.22383	0.912418	0.575909	1.09628	0.903718	1.13613	1.93194
AL360270.3	0.495567	1.50443	0.495567	1.99199	0.495567	2.07853	0.495567	3.09987	0.495567	0.495567	2.05704	3.53204	0.987049	1.43135	0.495567	4.11101	1	1	1.85139	11.8023
DRAM2	0.699135	1.30086	1.26166	0.92765	1.00495	1.18349	1.21707	1.36346	1.01495	1.04766	1.20625	1.36145	0.789848	1.05629	1.07413	0.755207	1.19046	0.809536	0.902899	1.41999
CEPT1	0.946911	1.05309	1.08802	1.15836	1.07181	1.16138	1.17002	1.42128	1.10063	1.09373	1.18868	1.39716	0.862313	0.951993	1.06678	0.9303	0.837559	1.16244	1.19494	0.960573
AL355816.1	1	1	1	1	1	1	1	1	1	1	1	1	1	1	1	1	1	1	1	1
AL355816.2	1	1	1	1	1	1	1	1	1	1	1	1	1	1	1	1	1	1	1	1
DENND2D	0.765093	1.23491	0.912725	0.808042	0.0473752	0.0448357	0.569632	0.771953	0.307449	0.37035	0.473071	0.460161	0.499378	0.424346	0.87056	1.36354	0.745643	1.25436	2.08839	1.18956
CHI3L2	0.595737	1.40426	1.68985	0.595737	0.595737	0.595737	0.595737	0.595737	1.08323	0.595737	0.595737	0.595737	0.595737	1.15821	0.595737	0.595737	1	1	1	1
CHIA	1	1	1	1	1	1	1	1	1	1	1	1	1	1	1	1	1	1	1	1
AL356387.1	1	1	1	1	1	1	1	1	1	1	1	1	1	1	1	1	1	1	1	1
PIFO	0.540913	1.45909	0.444721	0.0683164	0.322931	0.231981	0.0683164	1.00176	0.180124	0.400172	0.49883	0.434585	0.13607	0.26182	1.58768	1.84043	0.471411	1.52859	3.39135	0.85263
OVGP1	0.600484	1.39952	1.69647	0.958457	0.678925	0.82425	1.10044	1.19827	0.739123	1.17413	1.21414	1.32821	0.567395	1.38269	1.24056	0.990182	0.551336	1.44866	1.48717	0.53721
WDR77	1.3321	0.667901	0.57595	0.885196	0.942862	0.618172	0.795326	0.56905	0.876631	0.779314	0.795829	0.602336	0.880298	0.582507	0.632127	0.544964	0.852511	1.14749	0.861167	0.883582
ATP5PB	1.17671	0.823292	0.665848	1.11348	1.15352	0.993354	0.955627	0.698463	0.670554	0.820184	0.81176	0.817452	1.10477	0.809409	0.933973	0.548921	0.980115	1.01989	1.15773	1.13637
C1orf162	0.60186	1.39814	0.625339	0.338398	0.711711	1.63043	0.633997	0.703569	0.49753	0.574922	0.813657	0.986896	0.418157	0.561097	0.786308	0.425402	1.41884	0.581159	1.83369	3.53467
TMIGD3	1	1	1	1	1	1	1	1	1	3.91457	1	1	1	1	1	1	1.29894	0.701057	0.539713	1
ADORA3	1	1	1	1	1	1	1	1	1	1	1	1	1	1	1	1	1	1	1	1
RAP1A	1.07385	0.926152	1.01665	1.23666	1.13595	1.01295	1.12082	1.12375	0.960838	1.19702	0.904738	1.02935	1.13694	1.22321	1.27205	0.939323	1.03528	0.964723	0.804235	0.827952
LINC01160	1	1	1	1	1	1	1	1	1	2.94305	1	1	1	1	2.85335	1	1	1	1	1
INKA2	0.746661	1.25334	2.80361	0.746661	2.41634	0.746661	2.3721	0.746661	1.35766	0.746661	0.746661	1.31853	0.746661	1.45162	0.746661	0.746661	0.726542	1.27346	2.70279	1.1308
	1	1	1	1	1	1	1	1	1	1	1	1	1	1	1	1	1	1	1	1
DDX20	1.11829	0.881714	1.12032	0.831543	1.00214	0.953898	0.813998	1.02883	0.671321	1.17876	0.853881	0.962362	1.03228	1.01974	0.801988	0.715138	1.00368	0.996322	1.09682	0.919426
KCND3	1	1	1	2.00654	1	1.79856	1	2.05104	1.81831	1.97152	1	1.76591	1	1	1	1	1	1	1.85139	1
KCND3-AS1	1	1	1	1	1	1	1	1	1	1	1	1	1	1	1	1	1	1	1	1
LINC01750	1	1	1	1	1	1	1	1	1	1	1	1	1	1	1	1	1	1	1	1
AL445426.1	1	1	1	1	1	1	1	1	1	1	1	1	1	1	1.92667	1	1	1	1	1
CTTNBP2NL	1.12578	0.874221	0.816759	1.31461	1.18569	1.09405	0.984529	1.14514	0.792647	0.894457	0.679494	1.04647	1.34998	1.43766	1.1778	0.740589	1.11819	0.881805	0.98439	1.27975
WNT2B	1.10314	0.89686	0.764915	0.853569	0.983514	1.09231	0.867393	1.15275	1.22778	1.03449	2.40079	2.27109	0.478431	0.895902	0.802569	1.02767	1.21877	0.781225	0.783889	1.15819
AL354760.1	0.495567	1.50443	0.950641	1.99199	0.495567	1.28705	1.03498	1.01643	0.495567	0.495567	0.495567	0.875127	1.47853	0.96346	0.495567	0.495567	1	1	1.85139	1
ST7L	0.965068	1.03493	0.943646	1.08959	0.92583	1.047	0.840461	0.826814	1.15308	1.16145	1.43168	1.39243	1.38056	1.04948	0.926077	1.11958	1.06132	0.93868	1.4511	1.41742
CAPZA1	1.16307	0.836929	0.937002	1.57478	1.10959	0.964037	1.13476	0.885537	0.682208	0.929743	0.802724	1.05501	0.996455	0.962937	1.2378	0.599529	1.07236	0.927636	1.03957	1.34397
MOV10	0.841762	1.15824	0.853006	0.785424	0.857588	1.16617	0.966749	1.05083	0.961763	0.942729	1.2063	1.30009	1.06663	1.20097	1.30183	1.42153	1.04132	0.95868	0.755693	0.691641
AL603832.1	0.370219	1.62978	0.785983	1.26279	1.45756	1.04511	0.209324	0.209324	0.723199	0.209324	1.19866	1.01094	2.28531	0.604592	0.791249	1.05773	1.33337	0.666635	0.283657	1.24063
RHOC	1.19545	0.80455	0.647621	1.19452	1.07939	0.808263	0.800606	0.931939	0.975124	0.759493	0.923231	0.773628	0.89687	0.796043	0.907146	0.909181	0.901314	1.09869	0.994842	0.863903
AL603832.3	1	1	1	1	1	1	1	1	1	1	1	1	1	1	1	1	1	1	1	1
PPM1J	0.991046	1.00895	0.678326	0.386218	0.532791	0.721798	0.519524	0.334626	0.660317	0.436059	0.460419	0.718098	0.317556	0.877771	0.298817	0.343202	1.25295	0.747051	1.03969	0.560727
AL603832.2	1	1	1	1	1	1	1	1	1	1	1	1	1	1	1	1	1	1	1	1
TAFA3	0.746661	1.25334	1.43231	6.00748	2.9729	1.34291	1.55938	0.746661	2.57966	1.47206	0.746661	0.746661	1.48717	0.746661	2.13048	0.746661	0.725019	1.27498	0.539713	0.306908
LINC01356	0.87453	1.12547	0.470484	0.708698	0.400859	0.422268	0.758192	1.15884	0.84215	0.883168	0.338597	0.177788	0.999311	1.24135	0.473861	0.345513	0.560051	1.43995	3.29677	0.6222
LINC01357	1.27762	0.722376	0.722376	0.722376	0.722376	0.722376	0.722376	2.24087	0.722376	0.722376	0.722376	0.722376	0.722376	0.722376	0.722376	1.30795	0.726542	1.27346	1	0.570526
SLC16A1	1.17501	0.824992	0.807579	0.981587	0.943178	0.782871	1.10677	1.09825	0.872417	0.851444	0.909372	0.915329	0.845781	0.781529	0.695013	0.466927	0.894656	1.10534	0.913147	0.944941
SLC16A1-AS1	1.15496	0.845041	0.942876	0.544533	0.759076	0.992442	1.1278	1.0894	1.34878	1.35828	1.15671	1.2804	1.241	0.990404	0.805144	0.96157	1.05598	0.944022	1.03155	1.12872
LRIG2-DT	0.424235	1.57577	1.98251	0.424235	1.3729	1.10179	2.27131	0.870121	2.85432	1.24854	1.42677	1.39901	2.10718	1.22532	1.60362	1.7998	1.03841	0.961595	0.369594	1.96689
LRIG2	0.816765	1.18324	1.22454	0.728336	0.962567	1.21332	0.976693	0.954724	0.895906	0.882909	1.04263	1.21394	0.982122	0.996889	1.29113	1.21391	1.06638	0.933617	1.17849	1.14645
MAGI3	0.861874	1.13813	0.554801	1.35746	0.788779	1.02354	0.964098	0.987396	0.459069	0.738048	0.909995	1.45548	1.31827	1.32879	1.60656	0.829743	1.02133	0.978667	0.934634	1.02642
PHTF1	1.33375	0.666253	0.489129	0.98629	0.662311	0.458084	0.78972	0.474489	0.495712	0.564264	0.702864	0.717489	1.35579	0.830224	1.14003	0.697028	0.94682	1.05318	1.1618	1.11074
RSBN1	0.86632	1.13368	1.08938	0.955878	1.07624	0.931947	1.07157	1.41514	0.806843	1.00091	1.0579	1.19039	0.936927	1.30969	1.06669	0.998896	1.09064	0.909359	1.01144	1.12154
AL137856.1	1	1	1	1	1	1	1	1	1	1	1	2.53182	1	1	1	1	1	1	1	1
PTPN22	1.43459	0.565406	0.565406	0.565406	0.986858	1.01692	1.18084	0.565406	0.565406	0.565406	0.565406	0.998456	1.12615	0.565406	0.565406	0.565406	0.850242	1.14976	1.45873	1.57495
AP4B1-AS1	0.66693	1.33307	0.504226	2.11485	0.85064	1.52227	1.40729	0.53912	1.12323	1.02895	1.50518	0.866815	2.08765	2.00006	0.993587	0.262852	0.725019	1.27498	1.45873	0.306908
BCL2L15	1.20368	0.79632	0.474398	1.4294	0.474398	1.23207	0.474398	0.474398	0.474398	0.474398	0.474398	0.837743	1.41537	0.474398	0.474398	1.62806	1.02775	0.972246	0.539713	1.1308
AP4B1	1.23203	0.767965	0.721523	1.02284	0.805076	0.652866	0.765762	0.612864	0.899309	0.948502	0.778883	0.888606	1.11773	0.969564	0.979771	1.04592	0.852962	1.14704	0.934318	0.894277
DCLRE1B	1.1436	0.856395	0.712002	0.944211	1.20037	0.887567	0.660603	0.657091	0.805568	0.863089	0.822033	0.761216	1.27199	0.941593	0.596675	0.805386	0.909144	1.09086	1.12554	0.87228
HIPK1-AS1	1	1	1	1	3.23619	1.79856	1	1	1.81831	1	1	1	1.99176	1.94415	1	2.62124	0.570526	1.42947	2.70279	1.18301
HIPK1	0.945524	1.05448	1.04064	0.910223	0.782437	1.01366	0.824655	0.99922	0.83101	0.958488	0.873219	1.09685	0.990818	1.12896	0.939164	1.19844	0.976485	1.02351	0.697945	0.703538
OLFML3	0.910552	1.08945	0.358869	1.0813	1.16137	0.645448	0.358869	1.49042	0.946201	0.70752	0.358869	0.633731	0.71478	1.37535	1.02398	1.8134	0.976586	1.02341	1.16036	1.07134
SYT6	1	1	1	1	1	1	1	1	1	1	1	1	1	1	1.92667	1	1.29894	0.701057	0.539713	1
AL121999.1	1	1	1	1	1	1	1	1	1	1	1	1	1	1	1	1	1	1	1	1
TRIM33	1.01067	0.989334	1.20109	1.21891	0.713509	0.912353	1.07152	1.35896	0.702575	0.990045	0.668618	1.10888	1.009	1.31389	1.01588	0.533707	1.07362	0.926378	0.80298	0.929778
BCAS2	1.07904	0.920964	0.975399	1.25028	1.02996	1.12093	1.00777	0.984865	0.740176	0.915955	0.824001	0.99239	0.932221	0.981854	1.12046	0.609627	1.00408	0.995923	1.15027	1.16055
DENND2C	1.19812	0.80188	0.418952	0.636145	0.568611	0.628454	0.590576	0.437828	0.571269	0.58989	0.470721	0.42899	1.09088	0.848153	1.25442	1.27311	1.18723	0.812774	1.19769	0.905721
AMPD1	1	1	1.91829	1	2.49079	1	1	1	1	1.97152	1	1	1	1	1	1	1.29894	0.701057	0.539713	1
NRAS	1.06785	0.932149	1.13142	1.30465	0.9311	1.05814	1.08197	1.39549	0.658558	1.06748	0.677525	1.09204	0.960458	1.07845	1.23506	0.749206	1.04129	0.958706	0.941523	1.11539
CSDE1	1.12495	0.875048	1.25047	1.44623	1.28626	1.14651	1.31691	1.06129	1.07593	1.21943	1.14223	1.22767	1.37125	1.163	1.25868	0.870768	0.977823	1.02218	0.893063	0.893043
SIKE1	0.868858	1.13114	1.12381	1.16031	0.804103	0.962242	0.916945	1.19542	0.570737	0.863279	0.652047	1.24858	0.94009	1.32717	1.10211	0.58557	0.942752	1.05725	1.30205	1.27097
SYCP1	0.595737	1.40426	2.78397	1.19537	1.48386	0.595737	1.89263	2.47416	1.08323	1.17451	0.595737	0.595737	2.36821	1.72067	1.14779	1.56157	1.46029	0.539713	1.62827	1.98203
TSHB	1	1	1	1	1	1	1	1	1	1	1	1	1	1	1	1	1	1	1	1
TSPAN2	0.723985	1.27601	0.54122	0.832381	1.97578	1.13466	1.76925	1.12039	1.14023	1.0895	2.33866	2.68337	1.42917	2.77261	1.28769	1.19465	1.07151	0.928491	0.587548	0.863932
LINC01765	0.746661	1.25334	0.746661	0.746661	1.30322	0.746661	0.746661	3.10097	0.746661	0.746661	2.51114	1.31853	0.746661	0.746661	0.746661	1.35192	1	1	1	1
NGF-AS1	1	1	1	1	1	1	1	1	1	1	1	1	1	1	1	1	1	1	1	1
NGF	1.43483	0.565175	0.730056	0.742574	1.43301	1.77334	0.414063	0.429487	2.12963	1.85944	0.199561	0.152927	0.840489	0.543417	0.812453	0.0937946	0.930013	1.06999	0.601335	0.597684
VANGL1	1.24157	0.758432	0.649463	1.07633	1.11801	0.788541	0.848101	0.831115	0.740695	0.787977	0.943825	0.753043	1.4069	1.22908	1.19966	1.15254	0.957487	1.04251	1.41828	1.29815
CASQ2	1.27762	0.722376	0.722376	0.722376	0.722376	1.8761	0.722376	0.722376	0.722376	0.722376	0.722376	0.722376	0.722376	1.40441	2.7306	0.722376	1	1	2.70279	1
NHLH2	0.910552	1.08945	0.358869	0.358869	0.358869	0.358869	0.358869	0.358869	0.358869	0.70752	0.358869	0.358869	0.71478	0.697698	0.358869	1.52249	1	1	1	1.98203
LINC01649	1.27762	0.722376	0.722376	0.722376	1.26083	1.29924	2.29495	1.48162	1.3135	1.42418	0.722376	0.722376	0.722376	0.722376	1.39178	0.722376	1	1	1	1
SLC22A15	0.744776	1.25522	1.45573	0.6877	0.565346	1.39458	1.25737	2.09296	2.03561	1.32079	1.35285	1.37126	0.720958	0.926907	0.882936	0.879331	0.807878	1.19212	1.74871	1.09863
AL365318.1	1	1	1	1	1	1	1	1	1	1	1	1	1	1	1	1	0.726542	1.27346	1	0.570526
MAB21L3	0.318577	1.68142	0.599196	0.272472	0.390527	1.62779	1.05904	1.30824	0.137918	0.500782	1.56339	2.35072	0.77929	2.04751	2.11051	1.08106	1.23779	0.76221	2.37455	3.19921
LINC01779	1	1	1	1	1	1	1	1	1	1	1	1	1	1	1	1	1	1	1	1
ATP1A1	1.09807	0.901926	0.802905	1.00183	1.2156	0.929804	1.01978	0.92919	0.968405	0.903353	1.25709	0.952476	1.29097	1.24463	1.2012	1.25362	1.02034	0.979659	0.760624	0.721682
LINC01762	0.495567	1.50443	2.31586	0.495567	0.495567	0.495567	0.495567	1.01643	0.495567	0.495567	1.2763	0.495567	0.495567	0.495567	0.495567	0.495567	1.29894	0.701057	0.539713	1
AL136376.1	1	1	1	1	1	1	1	1	1	1	1	1	1	1	1	1	1	1	1	1
AL390066.2	0.369836	1.63016	0.522789	0.449678	0.278647	0.737219	0.598945	1.52283	0.111871	0.763981	1.25747	1.05438	0.999458	1.37935	1.14855	1.56282	0.819835	1.18017	2.09794	1.66572
CD58	1.00099	0.999012	0.916063	0.845236	0.829166	1.18259	1.27878	0.846799	0.707589	1.08819	1.14905	1.15184	0.921826	0.613813	0.996961	0.755506	0.942111	1.05789	1.12971	1.00837
IGSF3	0.94651	1.05349	0.600409	0.548155	1.06354	1.2561	0.778006	0.623958	0.861135	0.974451	1.18318	1.1237	0.97632	0.983095	1.14595	1.00699	1.02168	0.978315	0.793801	0.799908
LINC02868	0.424235	1.57577	1.59294	0.424235	0.740458	0.424235	0.424235	0.870121	1.11854	0.424235	0.424235	0.424235	0.424235	0.424235	0.424235	0.768127	1.33998	0.660018	0.520273	1.1308
CD2	1	1	1	1	1	1	1	1	1	1	1	1	1	1	1	1	1	1	1	1
AL157904.1	0.595737	1.40426	0.595737	0.595737	0.595737	0.595737	0.595737	0.595737	2.05823	0.595737	1.06501	0.595737	0.595737	1.72067	1.69984	1.07865	1.33998	0.660018	0.520273	1.1308
PTGFRN	1.20956	0.790435	0.743028	1.07476	1.11192	0.694787	0.916696	0.607223	0.860636	0.859258	1.06647	0.869583	0.860725	0.819433	0.925077	0.821351	0.925132	1.07487	1.10369	1.05281
CD101	1.35544	0.644564	0.538913	0.749405	0.576452	1.33886	0.893779	0.343819	0.827974	0.645785	0.669694	0.653443	1.47854	1.33339	0.466363	0.485432	1.16117	0.838833	1.04555	0.980075
AL445231.1	1.09681	0.903189	0.542098	0.699811	1.58596	0.671814	0.116003	0.725619	0.210929	0.116003	0.755647	0.560241	1.26647	1.10172	0.653486	0.398105	0.858722	1.14128	1.57256	0.926602
TTF2	1.02467	0.975334	0.569507	0.694317	0.654396	0.555163	0.747972	0.590346	0.636308	0.633248	0.580606	0.604385	1.18214	0.932709	0.942489	0.549136	0.949106	1.05089	1.29995	1.13939
TRIM45	0.573418	1.42658	0.586879	0.524091	0.614699	1.25022	0.919972	1.7098	0.950551	0.949009	1.30522	1.63838	1.04597	0.762842	1.05057	1.66994	0.996678	1.00332	0.814525	1.07095
VTCN1	0.0508613	1.94914	0.0975666	0.102055	0.0887732	0.294556	0.161584	2.02878	0.0924816	0.100274	0.291248	0.94683	0.857933	2.59597	0.852102	1.70003	1.33186	0.668145	0.394134	0.254927
LINC01525	1	1	1	1	1	1	1	1	1	1	1	1	1	1	1	1	1	1	1	1
AL358072.1	1	1	1	1	1	1	1	2.05104	1	1	1	1	1	1.94415	1.92667	1	1.21373	0.786269	0.369594	1.69108
MAN1A2	0.755329	1.24467	1.42685	1.13306	0.631319	1.04067	1.2129	1.40012	0.459215	0.810646	0.668597	1.30505	0.806002	1.14924	1.05284	0.571839	1.11371	0.88629	0.680798	0.888028
AL157902.1	1	1	1	1	1	1	1	1	1	1	1	1	1	1	1	1	1	1	1	1
TENT5C	0.60939	1.39061	1.6887	0.943149	0.766804	1.09938	1.10176	1.1473	0.869947	0.68405	2.56161	2.46185	0.503826	1.10834	2.02947	1.78019	1.24964	0.750355	0.377096	0.239555
GDAP2	1.13409	0.865913	0.673875	1.37852	0.971101	0.846535	0.842659	0.850265	0.674846	0.799904	0.68802	0.817503	0.782117	0.895121	1.05816	0.674175	0.973883	1.02612	1.35408	1.50689
WDR3	1.35787	0.642125	0.92603	1.03517	1.1102	0.849181	0.796898	0.602686	0.771358	1.0144	0.665956	0.597888	0.777186	0.611171	0.654779	0.384431	0.872776	1.12722	1.18553	1.3411
SPAG17	0.689649	1.31035	0.13992	0.219774	0.127309	0.364174	0.0729398	0.302927	0.311689	0.568979	0.0729398	0.575727	0.217617	0.210673	0.478488	0.664203	1.52223	0.477775	1.90062	2.41666
TBX15	1.24664	0.753363	0.690017	0.959528	0.185008	0.698518	0.221374	0.328813	0.279476	0.311957	0.523481	1.48614	0.211122	0.906625	0.597125	2.25409	0.785078	1.21492	1.36501	0.18376
AL139420.1	1	1	1	1	1	1	1	1	1	1	1	1	1	1	1	1	1	1	1	1
AL139420.2	1	1	1	1	1	1	1	1	1	1	1	1	1	1	1	1	1	1	1	1
WARS2	1.0318	0.9682	0.894439	1.03026	1.16663	0.956243	0.986513	0.935233	0.806767	0.989208	0.820639	0.921634	0.849693	0.887963	1.21702	1.02471	0.994275	1.00573	1.23234	1.21999
WARS2-IT1	1.27762	0.722376	0.722376	0.722376	0.722376	0.722376	0.722376	0.722376	1.3135	0.722376	0.722376	0.722376	2.15522	0.722376	1.39178	0.722376	1	1	1	1
WARS2-AS1	0.593941	1.40606	0.894218	0.549295	0.462066	1.14763	1.13105	1.68436	1.2035	1.24336	1.42788	1.37576	1.6749	1.03166	1.34481	2.02198	1.06117	0.93883	0.953754	1.06604
AL359915.1	1	1	1	1	1	1	1	1	1	1	1	2.53182	1	1	1	1	1	1	1	1
LINC01780	1	1	1	1	1	1	1	1	1	1	1	1	1	1	2.85335	1	1	1	1	1
HAO2	1	1	1	1	1	2.59712	1	1	1	1	1	1	1	1	1	1	1	1	1	1
HSD3B2	1	1	1.91829	1	1	1	1	1	1	1	1	1	1	1	1	1	1	1	1	1
HSD3B1	1	1	1	1	1	1	1	1	1	1	1	1	1	1	1	1	1	1	1	1
ZNF697	1.2682	0.731802	0.722492	1.02923	1.14656	0.69963	0.745487	0.956209	1.09421	1.34522	1.14219	1.22553	0.82877	0.824914	0.936993	1.13459	0.902758	1.09724	0.48794	0.60693
PHGDH	0.612831	1.38717	1.12187	0.623636	0.754146	1.49226	1.29558	1.50247	1.19016	1.31125	1.69579	1.71169	0.834014	0.855978	0.944558	0.864738	1.02057	0.979431	0.867537	0.731229
HMGCS2	1	1	3.75486	1	1	1	1	2.05104	1	1	1	1	1	1	1	1	1	1	1	1
REG4	1	1	1	1	1	1	1	1	1	1	1	1	1	1	1	1	1	1	1	1
ADAM30	1	1	1	1	1	1	1	1	1	1	1	1	1	1	1	1	1	1	1	1
NOTCH2	1.06216	0.937839	0.947681	1.19509	0.917058	0.849973	0.864253	1.09052	0.855462	0.954696	1.0064	1.15855	1.01309	1.33848	1.38923	1.69929	1.04732	0.952677	0.806505	0.816417
AC245008.1	1	1	1	1	1	1	1	1	1	1	1	1	1	1	1	1	1	1	1	1
SEC22B	0.935845	1.06416	0.985333	0.998879	0.905097	0.964176	1.18406	1.32134	0.871379	0.962558	1.04751	1.20857	1.04574	1.03045	1.18694	1.14721	0.940696	1.0593	1.46153	1.32906
NBPF26	0.801832	1.19817	0.925373	1.0342	0.787935	0.821911	0.962289	0.97949	1.29868	1.04474	1.11102	1.28371	0.641182	1.02835	1.11663	1.03831	0.902711	1.09729	0.968727	0.917765
PPIAL4A	1	1	1	1	1	1	1	1	1	1	1	1	1	1	1	1	1	1	1	1
LINC00623	0.973452	1.02655	0.593848	0.663979	0.730632	0.724452	0.498299	1.4615	0.847643	0.585642	0.680919	0.959059	0.825127	0.67788	1.15736	1.15372	0.953344	1.04666	0.514523	0.579636
FCGR1B	1	1	1.91829	1	1	1.79856	2.08848	1	1.81831	1	1	1.76591	1.99176	1	1.92667	1	0.726542	1.27346	1	2.81162
AC244453.3	0.773636	1.22636	0.851044	0.264411	0.409006	0.696131	0.996579	1.44853	0.927034	0.896569	1.36119	0.821503	0.391968	0.252099	0.858215	0.545682	0.688245	1.31175	1.16036	0.686937
AC244453.2	0.645134	1.35487	0.69972	0.731912	0.90855	1.23862	1.15883	0.748143	1.55872	0.719139	0.364763	0.923514	1.45003	1.39794	1.37881	1.5475	0.469671	1.53033	1	4.22502
AC244453.1	0.94762	1.05238	2.12498	0.503741	0.473756	1.22071	1.30023	2.41768	1.7405	1.75551	1.3634	2.7869	2.08817	1.14112	0.750347	0.993899	1.13695	0.86305	0.543738	0.808214
FAM72B	1.29458	0.705421	0.685935	1.28199	1.77227	1.07509	1.30203	1.02085	0.956093	0.955577	1.32657	1.00415	1.49826	1.46019	1.91636	0.803095	1.04061	0.959391	1.31771	1.20433
SRGAP2C	0.782651	1.21735	0.766926	1.05213	0.871674	0.796672	0.863436	1.10876	0.495341	0.625265	0.912679	1.04936	0.97701	1.51899	1.28613	0.523372	1.13962	0.860381	0.729047	0.656217
SRGAP2-AS1	0.595737	1.40426	0.595737	0.595737	0.595737	0.595737	1.24418	0.595737	0.595737	0.595737	0.595737	0.595737	1.77739	2.28314	1.69984	0.595737	1.29894	0.701057	0.999222	1
LINC02798	1	1	2.83658	1	1	1	1	6.25519	1	1	1.78772	2.53182	1.99176	1	1	5.05309	1.29894	0.701057	0.539713	4.92812
	1	1	1	1	1	1	1	1	1	1	1	1	1	1	1	1	1	1	1.85139	1
AL592494.1	0.746661	1.25334	0.746661	0.746661	0.746661	0.746661	0.746661	3.10097	0.746661	0.746661	0.746661	0.746661	0.746661	0.746661	0.746661	1.95717	1	1	1	1
AL592494.2	1.0426	0.957402	0.315373	2.21999	0.550451	0.315373	0.658649	0.646842	0.573445	0.621765	0.563798	1.52311	0.315373	1.20866	1.77661	1.33796	1.79329	0.206707	0.998505	4.92812
LINC01691	1	1	1	2.00654	1	1	1	1	1	1	2.57544	1	1	2.88831	1	1	1	1	1	1
LINC02799	1	1	1	1	1	1	1	1	1	1	1	1	1	1	1	1	1	1	1	1
AC239800.2	0.595737	1.40426	1.14279	0.595737	0.595737	1.07147	1.89263	2.47416	0.595737	0.595737	1.53429	2.42086	0.595737	1.15821	0.595737	5.90781	1	1	2.70279	2.96406
LINC02591	0.595737	1.40426	0.595737	0.595737	0.595737	0.595737	0.595737	0.595737	0.595737	0.595737	0.595737	0.595737	0.595737	0.595737	0.595737	0.595737	1	1	1	1
H2BP2	1	1	1.91829	2.00654	1	1	1	4.15311	1	2.94305	1	4.06364	1.99176	1.94415	2.85335	2.62124	0.726542	1.27346	3.55418	1.1308
AC246680.1	0.24669	1.75331	1.37935	0.494994	0.24669	0.640684	0.783722	2.8395	0.852296	0.486356	1.2183	2.70294	0.980659	0.712517	1.8469	1.64649	1.36288	0.637124	0.265629	1.21109
	0.26808	1.73192	1.71931	0.407576	0.32287	1.05243	0.787214	1.95614	1.54095	1.65672	1.29475	2.19277	1.04616	0.463902	1.13312	1.8559	1.09284	0.907159	1.13933	0.686937
FAM72C	1.13788	0.86212	0.4333	0.773909	1.74103	0.925463	1.11419	0.829628	0.895381	0.934508	1.04781	0.806692	0.932338	1.35249	1.54559	0.817902	0.954232	1.04577	1.49564	1.04719
IGKV1OR1-1	1.27762	0.722376	0.722376	0.722376	0.722376	0.722376	0.722376	0.722376	0.722376	0.722376	0.722376	0.722376	0.722376	0.722376	0.722376	0.722376	1	1	1	1
LINC02802	1.24865	0.751353	1.80051	0.535493	0.816582	1.7191	1.15157	0.741832	1.3236	1.89975	1.27744	1.72043	0.79303	0.926844	0.82907	1.4559	1.39913	0.600871	1.05048	1.40104
PPIAL4E	1	1	1	1	1	1	1	1	1	1	1	1	1	1	1	1	1	1	1	1
AC246785.3	1.27762	0.722376	0.722376	0.722376	0.722376	1.29924	0.722376	0.722376	0.722376	0.722376	0.722376	0.722376	1.4388	0.722376	0.722376	1.30795	1.21373	0.786269	0.369594	0.570526
NBPF15	0.857827	1.14217	0.848526	0.875251	0.740551	0.914129	0.954059	0.963084	1.4386	1.29714	1.10357	1.16431	0.808769	1.03585	1.35779	1.21452	0.828052	1.17195	1.04582	0.812933
PPIAL4F	1	1	1	1	1	1	1	1	1	1	1	1	1	1	1	1	1	1	1	1
LINC01632	1	1	1	1	1	1	1	1	1	1	1	1	1	1	1	1	1	1	1	1
FP700111.1	1	1	1	1	1	1	1	1	1	1	1	1	1	1	1	1	1	1	2.70279	1
SRGAP2B	1.05392	0.946083	0.779889	1.633	1.16465	0.874356	1.33799	1.14745	0.774232	1.18507	1.09652	1.4157	1.7564	1.49239	1.66149	1.16247	1.17888	0.821124	0.69859	0.927744
FAM72D	1.05374	0.946263	0.628312	1.33326	2.08473	1.17412	1.26538	0.863912	1.16981	0.897574	1.39561	1.15768	1.65237	1.91514	1.74986	0.882404	0.895315	1.10469	1.41139	0.825232
PPIAL4D	1	1	1	1	1	1	1	1	1	1	1	1	1	1	1	1	1	1	1	1
AC245014.3	1.27762	0.722376	1.38573	0.722376	0.722376	1.8761	1.50867	2.24087	0.722376	1.42418	1.29141	1.27565	0.722376	0.722376	2.06119	1.30795	1	1	12.0681	3.94609
AC245014.1	1	1	1.91829	1	1	2.59712	1	2.05104	1.81831	1	1.78772	2.53182	1	1	1	1	1	1	1.85139	1
NBPF20	0.669407	1.33059	0.998716	1.03602	0.442612	0.783256	1.05751	0.554204	0.893011	1.10907	0.970254	1.17857	1.18677	1.0786	1.21385	1.13297	0.825807	1.17419	1.60154	0.280225
GPR89A	1.09619	0.903809	0.926594	1.02822	0.898809	0.664262	0.825273	0.623239	0.646457	0.966099	0.840308	1.01833	1.06808	0.874098	0.883756	0.763613	0.907081	1.09292	0.817302	0.982348
PDZK1	0.291019	1.70898	0.89106	0.515539	0.452822	0.437626	1.08191	1.43461	0.377865	0.443284	1.1496	0.900535	2.20221	6.93548	2.29697	2.24361	1.01318	0.986819	2.96427	2.43573
CD160	0.517131	1.48287	0.560887	2.0582	0.292389	0.75937	1.24716	0.907013	0.531654	1.14458	0.753031	2.08394	1.4523	1.67269	2.18903	1.00344	0.516321	1.48368	2.57229	0.507542
RNF115	1.02621	0.973787	0.816108	0.848781	0.795473	1.01073	0.868454	0.987463	0.801518	1.00077	0.923502	1.17251	1.19777	1.07218	0.943541	0.981998	1.00886	0.991141	1.02942	0.862588
POLR3C	1.0941	0.905897	0.744086	0.795722	0.902258	1.03751	0.784251	1.29914	0.872798	1.02419	0.910529	0.929948	1.47975	1.20035	0.750846	0.92746	0.861087	1.13891	1.13679	0.848444
NUDT17	0.797342	1.20266	1.4468	1.28618	1.30707	1.844	2.61653	2.38209	1.65355	0.832264	1.14937	1.55677	0.987547	1.886	0.932065	2.44557	0.915744	1.08426	1.49055	0.321042
PIAS3	0.948493	1.05151	0.75599	0.653409	0.610118	0.829134	0.871943	0.864885	0.885136	0.797022	1.10249	1.00338	0.840501	0.972115	1.13791	1.1895	1.12086	0.879139	0.785972	0.793721
ANKRD35	1	1	1.91829	1	1.7454	2.59712	1	1	1	1	1	1	1.99176	2.88831	1	1.81062	0.907339	1.09266	0.369594	0.608302
ITGA10	0.736256	1.26374	1.18082	0.83529	0.72658	0.748711	0.416283	1.29134	1.77888	0.416283	0.744198	0.735119	2.06769	1.59539	1.1878	0.416283	0.850242	1.14976	2.37775	0.399116
AC243547.1	1	1	1	1	1	1	1	1	1	1	1	1	1	1	1	1	1	1	1	1
PEX11B	0.789802	1.2102	0.88926	0.660278	0.863969	0.866066	0.784767	1.29244	0.873861	0.8288	0.828583	0.862395	1.01668	0.991504	1.03409	1.61024	0.932544	1.06746	1.26152	1.18152
RBM8A	0.974685	1.02532	0.772505	0.889874	0.691581	0.868848	0.870603	1.10798	0.646996	0.70316	0.792368	0.697076	0.968003	0.808985	1.01155	0.935847	0.956546	1.04345	1.00485	1.18831
LIX1L-AS1	1.02612	0.973878	0.580175	1.16415	1.01264	1.04348	0.580175	0.580175	0.580175	1.14383	1.49421	1.4689	3.45714	1.12795	1.11781	1.05048	1.29894	0.701057	1.45873	2.96406
AC243547.3	1	1	1	1	1	1	1	1	1	1	1	1	1	1	1	1	1	1	1	1
LIX1L	0.836223	1.16378	0.727554	0.834696	1.48553	0.790212	1.42723	0.752401	1.65478	1.01101	2.29399	1.41649	1.00947	1.40983	1.64935	1.53541	1.12519	0.87481	0.98114	0.981888
ANKRD34A	0.725562	1.27444	0.992817	0.771899	1.27795	0.689538	1.07907	0.480011	0.32792	0.673161	1.58794	0.546933	0.761687	0.801264	0.503405	1.19643	0.915744	1.08426	1.24451	1.27978
AC243547.2	1	1	1	1	1	1	1	1	1	1	1	1	1	1	1	1	1	1	1	1
POLR3GL	1.03037	0.969627	0.27398	0.490115	0.668368	0.460862	0.482186	0.93374	0.523724	0.782408	0.838566	0.491543	0.777258	1.36079	1.04163	1.11982	1.15982	0.840181	2.09677	1.49985
TXNIP	1.46813	0.531869	0.267654	0.874801	1.67494	0.495647	0.221431	0.231441	0.991028	0.509178	0.728109	0.625251	4.12432	1.77886	0.871228	1.02221	0.909548	1.09045	0.684347	0.529932
HJV	1	1	1	1	1	1	1	1	1	1	1	1	1	1	1.92667	1	0.726542	1.27346	1.85139	0.570526
LINC01719	0.773636	1.22636	0.66983	0.860304	0.409006	1.58913	0.566979	2.34731	0.819377	0.577035	2.0348	1.27494	3.71909	1.86687	1.89448	2.62526	1.45228	0.547719	1.57658	3.66523
NBPF10	0.642956	1.35704	1.14644	1.06321	0.649855	1.05454	0.997539	1.36427	0.938473	0.875394	0.808546	1.22435	0.910438	1.60337	1.30118	1.50539	1.23959	0.760408	0.653529	0.912914
	1	1	1	1	1	1	1	1	1	1	1	1	1	1	1	1	1	1	1	1
NOTCH2NLA	0.87453	1.12547	1.48745	0.810035	0.85113	0.261473	0.867778	2.53446	1.08931	0.785357	1.13166	1.25733	0.300374	0.956179	1.12693	0.998404	1.36767	0.632332	0.311542	3.18727
AC239799.1	1	1	1	1	1	1	1	2.05104	1	1	2.57544	1	1	1.94415	1	1	1	1	1	1
PPIAL4H	1	1	1	1	1	1	1	1	1	1	1	1	1	1	1	1	1	1	1	1
	0.746661	1.25334	0.746661	0.746661	1.30322	0.746661	0.746661	0.746661	0.746661	0.746661	0.746661	0.746661	1.48717	0.746661	0.746661	0.746661	0.726542	1.27346	1	0.570526
NBPF12	0.767182	1.23282	0.858438	0.725941	0.657146	1.13688	1.10598	1.14038	1.04678	1.15473	1.13236	1.35373	1.13776	1.45316	1.42001	1.62725	1.14417	0.855831	0.977405	1.398
AC244394.2	1	1	1	1	1	1.79856	1	1	1	1	1	1	1	1	1	1	1	1	1	1
PRKAB2	0.937692	1.06231	1.09922	0.933309	1.04033	1.24812	1.56045	1.41239	1.29565	1.33348	1.34382	1.58043	1.04521	0.97779	1.26823	0.965612	0.991198	1.0088	1.18362	1.18356
AC242426.2	0.860186	1.13981	0.511227	0.834052	0.423646	1.1493	0.697691	1.83693	0.875111	0.717156	1.1706	1.56272	1.32487	1.91569	2.47852	1.4646	1.05992	0.940083	2.08442	1.89735
FMO5	0.78013	1.21987	0.810564	0.548468	0.353141	1.24195	0.940563	3.43519	0.82349	0.639199	1.05466	1.6971	2.05714	3.40604	2.33378	4.17813	0.999837	1.00016	1.92436	1.35366
CHD1L	1.11649	0.883507	0.807938	1.19846	1.28718	0.982061	1.35195	0.705901	1.38128	1.23013	0.939762	1.03642	0.956386	0.905358	0.861344	0.600047	0.97175	1.02825	1.1246	1.04802
LINC00624	0.82923	1.17077	0.489421	1.15889	0.963453	1.2756	1.70068	0.875259	1.21885	0.715219	0.59972	1.14751	0.727932	0.302494	0.881137	0.189627	0.891558	1.10844	1.58733	1.82261
BCL9	1.0879	0.912103	0.952861	0.660499	0.496544	0.825797	0.478894	0.894203	0.853044	0.740498	0.888015	0.980281	0.932182	0.799703	0.761434	1.17454	1.13588	0.864125	0.650998	0.749807
ACP6	0.869239	1.13076	1.05501	0.76013	0.993383	1.26455	1.59942	1.20606	1.60871	1.47757	1.7552	1.51406	1.2185	1.2746	1.20452	1.59369	0.981576	1.01842	1.21779	0.976102
AC241644.1	1	1	1	1	1	1	1	1	1	1	1	1	1	1	1	1	1	1	1	1
GJA5	0.746661	1.25334	0.746661	0.746661	0.746661	0.746661	0.746661	0.746661	0.746661	1.47206	0.746661	0.746661	0.746661	1.45162	0.746661	0.746661	1	1	3.55418	1.98203
AC241644.3	1	1	1	1	1	1	1	1	1	1	1	1	1	1	1	1	1	1	1	1
AC241644.2	1	1	1	1	1	1	1	1	1	1	1	1	1	1	1	1	1	1	1	1
GJA8	1	1	1	1	1	1	1	1	1	1	1	1	1	1	1	1	1	1	1	1
GPR89B	0.940647	1.05935	0.687047	0.711646	0.854229	1.05493	0.468643	0.618364	0.839421	1.26008	1.00993	1.29845	1.01318	1.22514	0.966182	1.00687	0.798608	1.20139	0.906205	0.678478
AC239803.1	0.746661	1.25334	0.746661	0.746661	0.746661	0.746661	3.18483	2.3162	1.96866	0.746661	1.33482	1.31853	2.22767	2.86155	3.5143	0.746661	1	1	1	1.98203
LINC02804	0.595737	1.40426	0.595737	2.39464	0.595737	1.5472	0.595737	2.47416	0.595737	1.75328	0.595737	4.24598	5.32234	2.28314	0.595737	1.56157	1.56126	0.43874	0.998785	1
NBPF11	0.655792	1.34421	1.04335	0.669832	0.817987	1.02482	0.907507	1.21686	0.948394	1.21565	1.15425	1.17339	0.893264	1.09356	1.36942	1.41426	1.04221	0.957785	0.988245	1.13821
AC239809.3	1.27762	0.722376	1.38573	0.722376	0.722376	1.8761	1.50867	1.48162	0.722376	0.722376	0.722376	2.3822	0.722376	1.40441	0.722376	1.30795	0.726542	1.27346	1.85139	1.1308
LINC02805	1	1	1	1	1	1	1	1	1	1	1	1	1	1	1	1	1	1	1	1
LINC01731	1	1	1	2.00654	3.98159	2.59712	3.17695	2.05104	5.09155	3.91457	3.36316	4.82955	2.98351	1.94415	1.92667	2.62124	1.29894	0.701057	0.539713	1
LINC02806	0.660516	1.33948	2.14016	1.23456	0.238037	2.85907	3.69909	5.72666	4.71202	4.90625	3.46669	2.53884	1.21842	0.393908	1.2738	0.578588	0.726542	1.27346	5.25697	2.25135
AC245100.1	0.595737	1.40426	2.78397	0.595737	1.0398	2.9744	0.595737	1.22188	2.05823	0.595737	3.41138	1.96458	3.54987	0.595737	1.14779	3.49323	1	1	1.85139	1
AC245100.7	1.0426	0.957402	0.604976	0.632809	0.315373	1.07091	2.03175	1.97272	0.573445	1.54094	1.30908	1.28156	0.940919	0.613134	0.899868	1.08231	1.02775	0.972246	1.91824	1.69108
PPIAL4G	1	1	1	1	1	1	1	1	1	1	1	1	1	1	1	1	1	1	1	1
NBPF14	0.855501	1.1445	0.830304	0.751668	0.978416	0.851364	0.904883	0.949722	0.882731	0.997744	1.04376	1.12222	0.782771	1.30228	1.50237	1.26315	0.953022	1.04698	0.870712	0.860773
NUDT4B	1	1	1	1	1	1	1	1	1	1	1	1	1	1	1	1	1	1	1	1
PDE4DIP	0.917902	1.0821	0.792599	1.03443	1.19458	0.923143	1.00147	1.08296	1.01946	1.01965	1.11329	0.990753	0.896402	0.936981	0.968852	1.08713	0.929552	1.07045	1.01424	0.97712
AC239802.1	1	1	1	1	1	1	1	1	1	1	1	1	1	1	1	1	1	1	1	1
AC239802.2	1.27762	0.722376	0.722376	0.722376	0.722376	0.722376	0.722376	0.722376	0.722376	0.722376	0.722376	0.722376	0.722376	0.722376	0.722376	0.722376	1	1	1	1
AC239804.1	0.595737	1.40426	1.14279	0.595737	0.595737	1.07147	0.595737	1.22188	0.595737	0.595737	1.06501	0.595737	0.595737	0.595737	1.69984	0.595737	1	1	1.85139	1
NBPF9	1.0405	0.959498	1.04048	1.00885	0.875835	0.875549	1.07039	0.971042	1.80574	1.43	1.03982	0.905541	0.997781	1.08375	1.01887	1.08806	0.814854	1.18515	0.831327	0.721473
AC245297.4	0.98881	1.01119	0.47171	0.571482	0.896266	1.1169	1.01752	1.75952	1.23678	1.10437	0.878434	0.985398	0.647995	0.698692	1.00206	1.01824	0.995758	1.00424	1.16022	1.21702
AC245297.2	1	1	1	2.00654	1	1	1	2.05104	1	1	1	1	1	1	1	1	1	1	1	1
NBPF19	0.753156	1.24684	0.898841	0.950463	0.7269	0.766735	0.76782	1.05366	0.829393	0.804069	0.825411	1.09349	0.936572	1.24113	0.943091	1.17676	1.13565	0.864346	0.771176	0.913106
PPIAL4C	1	1	1	1	1	1	1	1	1	1	1	1	1	1	1	1	1	1	1	1
FCGR1A	1.26702	0.732985	0.310958	0.936941	0.310958	0.559276	0.310958	0.637786	0.565417	0.61306	0.555905	0.549123	0.619351	0.310958	2.03989	0.815093	0.850242	1.14976	2.37775	3.14273
H2BC18	0.540913	1.45909	0.758391	0.480896	0.424776	0.395645	0.588841	2.94044	0.515548	0.997511	0.767901	1.53339	0.610342	0.971334	1.33446	1.89581	1.40444	0.595559	1.60476	3.92049
AC243772.2	0.329405	1.6706	0.631893	0.660964	0.574942	1.11855	0.329405	2.75292	0.329405	1.6095	0.848362	2.09546	3.5963	2.19546	1.55041	1.39749	0.516321	1.48368	2.57229	1.89693
H3C13	1.0426	0.957402	0.604976	0.315373	1.02061	0.567217	0.658649	1.64125	0.573445	0.621765	2.05435	1.52311	0.940919	0.613134	1.77661	1.59361	1.35505	0.644949	0.189963	1.96689
H4C14	1.46045	0.539546	0.228894	0.459285	1.42321	0.41168	0.228894	2.39408	1.35273	0.896023	1.13042	1.8067	3.634	1.30945	3.19843	0.971077	1.01705	0.982954	0.506394	0.784815
H3C14	1	1	1	1	1	1	1	1	1	1	1	1	1	1	1	1	1	1	1	1
H2AC18	1.27762	0.722376	0.722376	0.722376	0.722376	0.722376	1.50867	0.722376	0.722376	0.722376	0.722376	0.722376	0.722376	0.722376	1.39178	0.722376	1	1	1	1.98203
	0.456956	1.54304	0.463601	0.365014	0.25675	0.384508	0.787379	2.08128	0.781583	0.868466	0.819364	0.925707	1.07973	1.3718	1.11415	1.7247	1.19518	0.804819	1.40377	1.26321
H2AC19	1	1	1	1	1	1	1	1	1	1.97152	1.78772	2.53182	2.98351	1	1.92667	1.81062	1	1	3.55418	1
H3C15	1	1	1	1	1	1	1	1	1	1	1	1	1	1	1	1	1	1	1	1
H4C15	1	1	1	1	1	1	2.08848	1	1	1	1	1	1	1	1	1	1	1	1	1
AC239868.1	1	1	1	1	1	1	1	1	1	1	1	1	1	1	1	1	1	1	1	1
H2BC21	0.85051	1.14949	1.67125	0.632397	0.390498	0.470516	0.730907	1.9096	1.03258	1.04727	1.24234	1.89616	1.60283	0.954832	2.83021	2.44218	1.61265	0.387353	1.35493	2.69165
H2AC20	1.26144	0.738557	0.181965	2.48182	0.872633	0.928105	0.920862	0.693053	0.560596	0.555642	1.58929	0.748731	0.847465	0.542661	0.622272	0.479326	0.608922	1.39108	4.33518	1.83424
H2AC21	0.746661	1.25334	0.746661	0.746661	1.85978	0.746661	0.746661	0.746661	1.96866	0.746661	1.33482	0.746661	1.48717	0.746661	0.746661	0.746661	1	1	4.40558	1
BOLA1	1.07841	0.921589	0.701649	1.13539	1.34237	1.29741	1.10546	0.784085	1.16007	1.08101	1.71807	1.19633	1.11895	1.15601	1.28214	1.17508	0.919895	1.08011	1.41772	1.42931
SV2A	0.564957	1.43504	0.385928	0.0889443	0.179027	0.396187	0.528796	0.914903	0.163555	0.0902976	0.954876	0.999647	0.184135	0.288179	0.401699	0.878605	1.17139	0.828611	0.739834	0.758907
SF3B4	1.06486	0.935142	0.933325	0.877251	0.763399	0.794655	0.7257	0.914857	0.775682	0.79886	0.77206	0.788482	1.71599	1.11141	0.937864	1.116	0.962053	1.03795	0.962321	0.768775
MTMR11	0.535629	1.46437	0.480596	0.551841	0.543386	0.851523	1.01262	1.09193	0.929813	0.563835	1.04596	1.0953	0.746164	0.879202	0.857134	1.22089	0.836533	1.16347	1.1104	1.1258
OTUD7B	1.02941	0.97059	1.14873	0.985434	1.39279	1.27726	0.926821	1.18352	0.968394	0.95125	1.1708	1.08211	1.39194	1.3226	1.36634	1.89746	0.934465	1.06553	0.851494	0.891158
VPS45	0.877286	1.12271	0.811995	0.764986	0.704479	0.877171	0.878034	1.26535	0.563325	0.763411	0.724056	0.919969	0.961311	1.22983	1.037	1.04957	1.00632	0.993685	1.35189	1.1752
PLEKHO1	0.990226	1.00977	0.454702	0.42262	0.840967	0.584434	0.71146	0.765307	0.618797	0.324348	0.810178	1.07189	1.45782	1.03859	0.676213	1.28393	1.10593	0.894074	0.457278	0.541961
ANP32E	1.27352	0.726479	0.704741	1.71499	1.19912	0.909206	1.1974	0.912562	0.463685	0.69343	0.623288	0.860926	1.22092	0.900546	1.53012	0.446806	1.07605	0.923952	1.24937	1.48849
AC242988.1	0.595737	1.40426	1.68985	0.595737	1.0398	0.595737	0.595737	0.595737	0.595737	0.595737	0.595737	1.5083	1.18656	0.595737	0.595737	0.595737	1	1	1	1
CA14	0.708328	1.29167	0.451013	0.696909	0.94722	0.45657	0.974238	0.797474	1.0331	0.742385	1.3791	1.44896	1.58094	1.11591	1.28914	1.5295	0.915744	1.08426	1.49055	1.59936
APH1A	0.960266	1.03973	0.849423	0.919697	1.09639	0.952179	0.954146	1.13427	1.03355	0.980689	1.07711	0.938371	0.952364	0.946575	0.986578	1.29286	0.919748	1.08025	1.16984	1.02292
C1orf54	1	1	1	4.01963	1.7454	1	1	3.10208	3.45493	2.94305	2.57544	1	3.97527	3.83246	2.85335	5.05309	1.17364	0.826358	0.759529	0.791061
CIART	1.3592	0.640799	0.430057	0.99009	0.373261	0.211963	0.702228	0.325216	0.40724	0.403183	1.14757	0.997533	0.48807	0.441442	0.409757	0.0468771	1.28492	0.715075	0.675302	1.08256
MRPS21	0.976776	1.02322	0.789077	0.933534	1.04477	1.20357	0.883925	1.03028	1.00149	1.04328	1.0745	1.05913	0.753183	0.958144	0.917388	1.16367	0.898407	1.10159	1.32475	1.28628
PRPF3	1.07827	0.921734	0.675283	0.904259	0.88799	0.753582	0.649809	0.742489	0.8925	0.869378	0.880393	0.900016	1.43875	1.01932	1.08689	0.968438	0.823059	1.17694	1.38983	1.13212
RPRD2	0.900349	1.09965	1.08933	0.831144	0.765706	0.947464	1.01432	1.37421	0.912917	1.08238	1.11691	1.19449	1.26417	1.24773	1.01489	1.30105	1.0772	0.922797	1.02789	0.98546
TARS2	0.976828	1.02317	1.05913	0.885207	1.24643	0.997774	1.0467	0.823687	1.17458	0.968083	1.21868	1.04256	0.772108	1.02367	0.960446	1.06018	0.94187	1.05813	1.18891	1.09935
ECM1	1.52615	0.47385	0.48069	1.46824	1.12563	0.432281	0.901219	0.176751	1.23424	0.776201	1.37012	0.803352	1.03571	0.363314	0.826455	0.301652	0.942849	1.05715	0.614999	0.877587
FALEC	1	1	1	1	1	1.79856	2.08848	1	2.63662	1	4.9386	1	2.98351	1.94415	1	1	0.726542	1.27346	1	1.69108
ADAMTSL4-AS2	1	1	1	3.01308	2.49079	3.39568	1	1	5.90986	2.94305	3.36316	5.59546	5.95878	2.88831	5.63337	2.62124	0.850242	1.14976	0.999222	0.399116
ADAMTSL4	0.272066	1.72793	1.13113	0.442519	0.498944	1.05483	0.765099	0.446353	1.54249	1.01118	1.87186	1.48909	0.55241	1.18355	1.14819	1.72409	1.24245	0.757546	1.0139	1.38372
MCL1	0.810865	1.18913	1.0196	1.08999	1.01298	1.08818	0.86836	1.69978	1.19008	1.16116	1.41015	1.60061	0.999518	1.49247	1.11258	2.08962	1.03206	0.967939	0.893215	0.90924
ENSA	1.15657	0.843434	0.766632	1.23475	1.32162	0.936912	1.10993	0.930532	0.912338	0.894171	0.890844	0.815885	1.33103	0.923252	1.24532	1.05788	0.939883	1.06012	1.32061	1.1824
GOLPH3L	0.71401	1.28599	1.29213	1.05531	1.04675	1.4434	1.48164	1.30396	1.02224	1.19461	1.27531	1.52608	1.29421	1.36759	1.6464	1.34896	1.06765	0.932348	1.18627	1.46772
HORMAD1	1	1	1	1	1	1	2.08848	1	1	1	1	1	1	1	1	1	1	1	1	1
CTSS	0.558761	1.44124	0.793997	0.279745	0.654653	0.913235	0.486191	2.10827	1.86035	1.23301	0.643881	0.755809	0.497462	1.3639	0.851589	4.39007	0.957435	1.04256	1.00515	0.766974
CTSK	0.363818	1.63618	1.01643	0.739702	0.525459	0.99998	0.346039	0.963549	0.497161	0.938772	1.05942	2.05196	0.456086	0.957003	1.4511	2.39254	1.30695	0.693051	0.812192	1.08115
ARNT	0.876327	1.12367	0.837255	0.793178	0.886406	1.02091	0.894663	1.2378	0.938045	0.831872	1.08929	1.16358	1.2019	1.24084	1.3758	2.11879	1.09041	0.909595	0.529631	0.601244
CTXND2	1	1	1	1	1	1	1	1	1	1	1	1	1	1	1	1	1	1	1	1
SETDB1	1.00594	0.99406	0.992356	1.08333	1.2609	1.26778	1.44455	1.49556	1.16202	1.1	1.30714	1.37487	1.27306	1.55841	1.38187	1.80712	1.0694	0.930598	0.951771	0.937054
CERS2	1.12897	0.871029	1.36335	1.18632	1.36393	1.40407	1.4847	0.979341	1.80417	1.36105	1.44768	1.17338	1.26195	1.16875	0.856143	0.922737	0.825894	1.17411	0.857292	0.784821
AL590133.2	1	1	1	1	1	1	1	1	1	1	1	1	1	1	1	1	1	1	1	1
AL590133.1	1.02612	0.973878	1.64571	3.50003	0.580175	0.580175	1.84319	3.62911	1.5297	1.14383	2.40824	2.35762	1.15557	1.67573	3.26834	1.52078	0.570526	1.42947	1.85139	1.18301
ANXA9	0.646732	1.35327	0.729426	0.483543	0.510908	1.17116	0.850379	1.43221	0.312913	0.21743	0.67131	0.884101	0.908789	0.918455	1.12945	1.47852	1.1118	0.888197	1.60907	1.34617
MINDY1	0.708279	1.29172	0.692557	0.415381	0.756397	0.801368	0.650523	1.00809	0.542284	0.641885	0.709348	0.871766	1.36116	1.50091	1.53069	2.26874	1.13167	0.868327	0.811364	0.655966
PRUNE1	0.938599	1.0614	0.826349	0.96276	1.19162	1.35689	1.06465	1.20804	0.823031	0.891053	1.08622	0.982329	1.27505	1.34249	1.34617	1.7899	1.03204	0.967963	1.46381	1.6766
BNIPL	0.914385	1.08562	0.88228	0.948929	0.892444	1.54569	1.0108	1.77627	1.11577	1.65617	0.783677	2.79163	2.06121	2.5061	1.58843	1.87227	1.34725	0.652751	1.06424	0.629424
C1orf56	0.796053	1.20395	0.891444	0.619938	0.751	1.01332	1.43443	1.17025	0.845598	1.25495	1.27729	1.73708	1.16409	1.99602	0.844943	1.64651	0.881247	1.11875	2.11852	1.76213
CDC42SE1	1.18181	0.818188	0.651135	0.936832	0.746665	0.820302	0.906932	1.25846	0.842656	0.834535	0.829382	0.846712	0.991747	0.878845	1.02892	1.40009	0.925871	1.07413	0.71714	0.715488
MLLT11	1.48468	0.515316	0.354335	1.33608	1.2013	0.48026	0.690786	0.438266	0.455579	0.555679	0.767214	0.59736	0.887207	0.522761	1.10386	0.455575	0.942099	1.0579	1.01682	1.13928
GABPB2	0.610814	1.38919	1.1164	0.498154	0.746905	1.26667	1.19429	2.42101	1.14312	1.42541	1.49771	2.07685	2.03505	2.2267	1.76032	2.29239	1.09822	0.90178	2.09657	1.77151
SEMA6C	0.829153	1.17085	0.458939	0.922041	1.01642	1.08388	0.991357	1.62657	1.05125	0.686937	2.06975	1.52842	1.18921	3.59836	1.63844	3.49944	1.41266	0.587345	0.616952	1.48338
TNFAIP8L2	1.27762	0.722376	0.722376	0.722376	0.722376	1.29924	1.50867	1.48162	0.722376	0.722376	0.722376	0.722376	0.722376	0.722376	0.722376	2.47909	1	1	1	1
SCNM1	1.03924	0.960762	1.00503	0.78444	0.773417	1.13749	0.784671	0.925749	0.820867	0.959546	0.977211	0.846474	1.3395	1.06519	1.21602	1.29586	0.922084	1.07792	1.26967	0.952914
LYSMD1	0.940459	1.05954	1.00866	0.98144	1.55986	1.42667	1.34203	1.12024	0.950373	1.37711	1.55154	1.17057	0.740578	1.1805	1.78019	1.5715	0.892639	1.10736	0.796817	0.666375
TMOD4	1	1	1	1	1	1	1	1	1	1	1	1	1	1	1	1	1	1	1	1
VPS72	0.978066	1.02193	0.91443	0.874578	1.25636	1.00997	0.90696	1.00099	1.07842	0.881157	0.842641	0.840722	1.11552	1.0023	1.01196	1.13813	0.970857	1.02914	0.599479	0.604432
PIP5K1A	1.1184	0.881603	1.17956	1.08024	1.12716	1.00386	1.10285	1.29095	0.994406	1.03437	1.16412	1.06415	1.36727	1.18851	1.13831	1.22801	1.07467	0.925333	0.91166	0.923144
PSMD4	1.18874	0.811258	0.650551	1.13942	1.21636	0.905517	1.11612	0.781206	0.953002	0.944943	0.971799	0.813686	1.58428	1.05517	1.24892	0.912268	0.979153	1.02085	0.972644	0.944482
ZNF687-AS1	1	1	1.91829	1	1	1.79856	2.08848	1	2.63662	1.97152	1.78772	2.53182	1	2.88831	1.92667	1.81062	1	1	1	1.98203
ZNF687	0.827531	1.17247	1.07978	0.882115	0.873394	1.15363	0.982164	1.45771	1.21514	1.07764	1.46915	1.21752	1.34029	1.42856	1.14024	1.87951	1.09471	0.905288	0.895259	0.928041
PI4KB	0.986291	1.01371	0.890766	1.01929	1.18409	0.991906	1.05348	1.37145	1.03315	0.866341	1.17789	1.08117	1.26097	1.17417	1.24044	1.59537	0.945189	1.05481	1.20262	1.02304
AL391069.3	1	1	1	1	1	1	1	1	1	1	2.57544	1	1	1	1.92667	1	0.726542	1.27346	1.85139	0.570526
RFX5	1.02469	0.975307	0.90028	0.854476	1.1533	0.959724	1.04395	1.38176	1.1754	0.945568	1.22946	1.18494	0.896736	1.18621	1.14512	1.46931	1.0792	0.920803	0.9076	0.900538
AL391069.1	1	1	1	1	1	1	1	1	1	1	1	1	1	1	1	1	1	1	1	1
AL391069.2	1	1	1	1	1	1	1	1	1	1	1	1	1	1	1	1	1.29894	0.701057	0.539713	1
SELENBP1	1	1	1	1	1	1	2.08848	1	1	1	1	1	1	1	1	1.81062	0.570526	1.42947	1	0.399116
PSMB4	1.26777	0.732233	0.590197	1.13538	1.2814	0.84031	1.01634	0.511693	0.887081	0.773256	1.00735	0.83031	1.17817	0.865681	1.28801	0.880826	0.935793	1.06421	1.05285	0.967415
POGZ	0.748493	1.25151	1.30388	0.955548	1.00917	1.19499	1.16853	1.66293	1.14589	1.15705	1.44141	1.43616	1.22035	1.6927	1.51215	1.89668	1.04353	0.956466	1.03518	0.939254
CGN	0.925465	1.07454	0.443666	0.607389	0.758005	1.00121	0.547771	0.765284	0.559288	0.574273	0.702456	0.919004	1.63867	1.30873	1.08403	1.43123	1.11797	0.882034	0.983119	1.12198
TUFT1	0.954542	1.04546	0.923562	0.93178	1.0235	0.906617	0.668144	0.839027	0.852771	0.816325	1.21927	1.83053	1.58172	1.45923	1.7	1.41799	1.22845	0.771546	0.724318	0.692923
SNX27	1.00032	0.999677	0.998821	0.943183	0.984328	0.780627	1.09029	0.798626	1.07419	1.11213	1.32667	1.22726	0.755577	0.872254	1.23031	1.21542	0.989654	1.01035	0.86553	0.84245
AL391335.1	1	1	1	1	1	1	2.08848	1	1	1.97152	1	1.76591	1	3.83246	1.92667	1	1	1	1	1
AL589765.1	1	1	1	1	1	1.79856	1	1	1	1	1	1.76591	1.99176	1	1.92667	3.43185	1	1	1	2.96406
CELF3	1.02612	0.973878	0.580175	0.580175	0.580175	1.04348	0.580175	0.580175	0.580175	1.14383	0.580175	0.580175	0.580175	0.580175	0.580175	1.05048	1	1	1	1.98203
RIIAD1	1	1	2.83658	1	1	1	1	1	1	1	1	1	1	1	1	2.62124	0.726542	1.27346	1.85139	0.570526
AL589765.7	1	1	1	1	1	1	1	1	1	1	1	1	1	1	1	1	1	1	1	1
MRPL9	1.08681	0.913192	0.959491	0.944744	1.15354	1.00401	0.845984	0.64295	1.14168	0.840514	1.13904	0.991338	1.12259	0.690984	1.03643	1.02283	0.939606	1.06039	1.46543	1.42734
OAZ3	1.05057	0.949428	0.702934	1.12936	0.466292	0.635693	0.390976	0.383967	2.4851	1.64221	1.5144	1.62104	0.744195	1.77797	0.360685	1.85649	1.6339	0.366096	0.672016	1.1308
AL589765.4	1.05196	0.948038	0.770471	0.662723	0.902242	0.559852	1.24163	0.511445	1.10929	0.80558	1.20385	0.922533	0.818922	0.476201	1.08157	1.23406	1.04404	0.955961	0.759529	0.909695
AL589765.5	1	1	1	1	1	1	1	1	1	1	1	1	1	1	1.92667	1	1	1	1	1
TDRKH	1.02742	0.972577	1.34844	1.72062	1.52855	1.31413	1.63981	0.933072	2.43679	2.34126	2.71732	1.79705	1.2817	1.78003	2.34606	1.6502	1.15748	0.842522	1.02479	1.23033
TDRKH-AS1	1.26702	0.732985	0.882054	0.310958	0.310958	0.310958	1.32637	0.310958	0.310958	0.61306	0.310958	0.310958	0.619351	0.898142	0.310958	1.06716	1.35505	0.644949	0.189963	0.399116
AL589765.6	1	1	1	1	1	1	1	1	1	1	1	1	1	1	1	1	1	1	1	1
LINGO4	1	1	1	1	1	1	1	1	1	1	1	1	1	1	1	1	1	1	1	1
RORC	0.746661	1.25334	0.746661	0.746661	0.746661	0.746661	0.746661	0.746661	1.35766	2.19746	0.746661	1.31853	0.746661	0.746661	0.746661	0.746661	1.29894	0.701057	0.539713	1
C2CD4D	1.04875	0.951253	0.614232	0.21654	0.862173	1.5999	0.452239	1.58209	0.74813	1.05804	1.23998	0.54824	0.431295	0.625435	0.818526	1.97185	0.961582	1.03842	1.5777	0.416058
C2CD4D-AS1	1	1	3.75486	5.02617	3.23619	2.59712	1	3.10208	1	2.94305	4.9386	4.06364	2.98351	2.88831	1	1	0.850242	1.14976	1.45873	0.399116
THEM5	0.595737	1.40426	1.14279	1.79501	1.0398	0.595737	1.24418	3.10031	1.08323	0.595737	1.06501	1.05202	0.595737	2.28314	1.69984	0.595737	1.63041	0.369594	0.805692	1
THEM4	0.903235	1.09677	1.09176	0.629009	0.732374	1.52343	0.981923	0.867321	1.29574	1.35699	0.955853	1.21917	1.0484	1.13686	0.629759	1.02094	1.17634	0.823657	0.923561	1.34137
S100A10	1.24346	0.756544	0.635647	1.18076	1.01906	0.976086	1.29021	0.517459	0.920883	0.805321	1.37002	1.02439	1.70756	1.5237	1.44881	1.15142	1.06931	0.930689	1.15798	0.979406
AL450992.2	0.7301	1.2699	0.423647	0.443137	0.714701	1.279	0.701618	0.220846	0.401567	0.435404	0.394811	0.559143	1.31597	1.26341	0.425499	0.936934	0.570526	1.42947	3.55418	1.18301
S100A11	1.18212	0.817882	0.546546	0.827279	0.788274	1.02582	1.02496	0.763766	0.840019	0.84002	0.989371	0.944464	1.42373	1.11813	1.0357	1.08357	1.01938	0.980618	0.969818	0.893018
TCHHL1	1	1	1	1	1	1	1	1	1	1	1	1	3.97527	1.94415	1	1	1	1	2.70279	1
TCHH	0.962137	1.03786	1.13242	0.528031	0.478987	0.576803	0.1828	0.363514	0.159153	0.597742	0.294371	0.288644	5.55634	4.30217	4.06192	3.91893	0.757654	1.24235	0.85757	0.397303
AL589986.1	1	1	1	1	1	1	1	1	1	1	1	1	1	1	1	1	1	1	1	1
RPTN	1	1	1	1	1.7454	1	1	3.10208	1.81831	1.97152	1	1	1.99176	1	1	1	1	1	1	1
FLG-AS1	0.679206	1.32079	0.394115	0.205451	0.511737	0.533582	1.3236	0.205451	0.373574	0.405052	0.690966	0.205451	1.22424	1.36932	0.586224	0.538537	0.80565	1.19435	2.57229	1.47346
AL589986.2	1	1	1.91829	1	1	1	1	1	1	1	1	1	1.99176	1	1	1	1.21373	0.786269	0.369594	0.570526
HRNR	0.732234	1.26777	0.553599	0.28859	0.503704	0.519047	0.28859	0.28859	0.524746	0.849335	0.28859	0.509624	1.71964	1.37848	0.28859	0.756463	0.850242	1.14976	1.45873	1.18301
FLG	0.752277	1.24772	0.105227	0.105227	0.262098	0.441345	0.105227	0.326421	0.105227	0.411917	0.353894	0.185821	1.14882	0.800678	0.982822	1.04351	1.05291	0.947091	1.97578	0.942703
FLG2	0.910552	1.08945	0.358869	0.358869	0.358869	0.358869	0.358869	0.736054	0.652535	0.358869	0.358869	0.358869	0.71478	0.697698	0.358869	0.358869	1.21373	0.786269	0.998934	0.570526
CRNN	1	1	1	1	1	1	1	1	1	1	1	1	1	1	1	1	1	1	1	1
LCE5A	0.595737	1.40426	0.595737	1.19537	0.595737	0.595737	0.595737	0.595737	0.595737	0.595737	0.595737	0.595737	0.595737	1.15821	1.14779	0.595737	1	1	1.85139	1
CRCT1	1.20368	0.79632	1.34566	0.474398	0.474398	0.474398	0.474398	0.474398	0.862601	1.39618	0.474398	0.474398	0.474398	0.922302	0.474398	1.62806	1.05161	0.94839	0.720217	1.24935
LCE3E	1.27762	0.722376	0.722376	0.722376	0.722376	0.722376	0.722376	0.722376	0.722376	0.722376	0.722376	0.722376	0.722376	0.722376	0.722376	0.722376	0.570526	1.42947	1.85139	1.18301
LCE3D	1.53552	0.464477	0.464477	0.464477	0.464477	1.2063	0.464477	0.464477	0.464477	0.464477	0.464477	0.464477	0.925124	0.464477	1.32531	0.464477	0.888672	1.11133	0.805692	1.24935
LCE3C	1	1	1	1	1	1	1	1	1	1	1	1	2.98351	1	1	1	1	1	3.55418	1
LCE3B	1	1	1	1	1	1	1	1	1	1	1	1	1	1	1	1	1	1	1	1
LCE3A	1	1	1	1	1	1	1	1	1	1	1	1	1	1	1	1	1	1	1	1
	1	1	1	1	1	1	1	1	1	1	1	1	1	1	1	1	1	1	1	1
LCE2D	1	1	1	1	1	1	1	1	1	1	1	1	1	1	1	1	1	1	1	1
LCE2C	1	1	1	1	1	1	1	1	1	1	1	1	1	1	1	1	1	1	1	1
LCE2B	1	1	1	1	1	1	1	1	1	1	1	1	1	1	1	1	1	1	1	1
LCE2A	1	1	1	1	1	1	1	1	1	1	1	1	1	1	1	1	1	1	1	1
LCE4A	1	1	1	1	1	1	1	1	1	1	1	1	1	1	1	1	1	1	1	1
C1orf68	1	1	1	1	1	1	1	1	1	1	1	1	1	1	1	1	1	1	1	1
KPRP	1	1	1	1	1	1	1	1	1	1	1	2.53182	1	1	1	1	1	1	1.85139	1
LCE1F	1	1	1	1	1	1	1	1	1	1.97152	1	1	1	1	1	1	1	1	1	1
LCE1E	1	1	1	1	1	1	1	1	1	1	1	1	1	1	1.92667	1	1	1	1	1
LCE1D	1	1	1	1	1	1	1	1	1	1	1	1	1	1	1	1	1	1	1	1
LCE1C	1	1	1	1	1	1	1	1	1	1	1	1	1	1	1	1	1	1	1	1
LCE1B	1	1	1	1	1	1	1	1	1	1	1	1	1	1	1	1	1	1	1	1
LCE1A	1	1	1	1	1.7454	1	1	1	1	1	1	1	1	1	1	1	0.726542	1.27346	1	0.570526
LCE6A	1	1	1	1	1	1	1	1	1	1	1	1	1	1	1	1	1	1	1	1
SMCP	1	1	1	1	1	1	1	1	1	1	1	1	1	1	1.92667	1.81062	1.29894	0.701057	0.539713	1
IVL	1.16038	0.839622	0.218409	0.281951	0.429951	0.905149	0.250225	0.194104	0.123228	0.182955	4.39098	2.3019	2.82784	5.34197	8.40555	13.1931	0.901037	1.09896	3.64472	1.18582
LINC01527	1	1	1	1	1	1	1	1	1	1	1	1	1	1.94415	1	1	1	1	1.85139	1
SPRR5	1	1	1	1	1	1	1	1	1	1	1	1	1	1	1	1	1.56126	0.43874	0.281017	1.98203
SPRR4	1	1	1	1	1	1	1	1	1	1	1	1	1	1	1	1	1.29894	0.701057	0.539713	1
SPRR1A	1.77584	0.224159	0.13354	0.13354	0.13354	0.13354	0.13354	0.13354	0.13354	0.13354	0.13354	0.13354	0.265978	0.13354	0.257287	0.13354	0.808705	1.1913	0.888549	0.258874
SPRR3	1.53951	0.460492	0.274332	0.274332	0.887791	1.36969	0.274332	0.274332	0.274332	0.274332	0.274332	0.274332	1.36261	0.792356	0.274332	0.274332	0.598047	1.40195	1.73659	0.646392
SPRR1B	1.63452	0.365484	0.0469416	0.0469416	0.116922	0.0844273	0.0980365	0.0469416	0.0469416	0.0469416	0.0839185	0.0469416	1.35047	0.844705	0.438438	0.0849934	1.10806	0.891939	1.00643	0.766724
SPRR2D	1.60588	0.394123	0.394123	0.394123	0.394123	1.02358	0.394123	0.808361	1.36167	0.777023	0.394123	1.29971	0.394123	0.766236	1.85502	1.03309	0.904572	1.09543	0.81978	0.171772
SPRR2A	1.27762	0.722376	0.722376	0.722376	0.722376	0.722376	0.722376	0.722376	1.3135	0.722376	0.722376	0.722376	2.15522	0.722376	0.722376	1.89352	1.05161	0.94839	0.720217	0.359284
SPRR2B	1	1	1	1	1	1	1	1	1	1	1	1	1	1	1	1	0.726542	1.27346	1	0.570526
SPRR2E	1	1	1	1	1	1	1	1	1	1	1	1	1	1	1	1	1	1	1	2.96406
SPRR2F	1	1	1	1	1	1	1	1	1	1	1	1	1	1	1	1	1.29894	0.701057	0.539713	1
SPRR2G	1.27762	0.722376	0.722376	0.722376	0.722376	0.722376	0.722376	0.722376	0.722376	0.722376	0.722376	0.722376	0.722376	0.722376	0.722376	0.722376	1.46029	0.539713	0.369594	1
AL161636.1	1	1	1	1	1	1	1	1	1	1	1	1	1	1	1	1	1	1	1.85139	1
LELP1	1	1	1	1	1	1	1	1	1	1	1	1	1	1	1	1	1	1	1	1
PRR9	1.27762	0.722376	0.722376	0.722376	0.722376	0.722376	0.722376	0.722376	0.722376	0.722376	0.722376	0.722376	0.722376	0.722376	0.722376	0.722376	0.602932	1.39707	0.369594	0.629424
LORICRIN	1	1	1	1	1	1	1	1	1	1	1	1	1	1	1	1	1	1	1	1.98203
PGLYRP3	1	1	1	1	2.49079	3.39568	1	1	1	1	1	1.76591	4.96702	3.83246	1.92667	3.43185	1.35505	0.644949	0.351697	0.791061
PGLYRP4	0.517131	1.48287	0.292389	0.292389	0.292389	0.292389	0.292389	0.292389	0.292389	0.292389	0.292389	0.292389	0.582368	3.32906	0.834288	3.61061	1.33998	0.660018	1.4773	0.570526
S100A9	0.768302	1.2317	0.117006	0.155125	0.285709	1.17829	0.166611	0.721269	0.059906	0.0684976	0.113405	0.2395	0.695281	2.78034	0.260846	6.88922	0.984158	1.01584	0.989013	0.531056
S100A12	1	1	1	1	1	1	1	1	1	1	1	1	1	1	1	1	1	1	1	1
S100A8	1.08943	0.910566	0.041321	0.124504	0.195324	0.404292	0.221229	0.128181	0.041321	0.041321	0.0738704	0.0729692	0.205242	0.353429	0.156194	1.44814	1.36251	0.63749	0.242804	0.459386
S100A7A	1	1	1	1	1	1	1	1	1	1	1	1	1	1	1	1.81062	1	1	1	1
S100A7L2	1	1	1	1	1	1	1	1	1	1	1	1	1	1	1	1	0.570526	1.42947	1	0.399116
S100A7	1	1	1	1	1	1	1	1	1.81831	3.91457	1	1	1	1.94415	1	1.81062	1.04404	0.955961	0.520273	0.306908
BX470102.1	0.996232	1.00377	0.299517	1.72773	0.388906	1.02893	1.6857	0.320244	1.17829	1.06629	1.14008	1.4716	0.465838	1.4829	1.31365	2.18122	1.03841	0.961595	1.62827	1.18301
S100A6	1.10218	0.897823	0.606803	0.693563	1.2772	1.13001	1.11731	0.75452	1.04949	0.93614	1.35822	0.948537	0.892379	1.11398	1.09464	1.44647	0.931187	1.06881	0.855522	0.763191
S100A5	1.53552	0.464477	0.464477	0.464477	1.84936	0.835389	1.47562	1.44084	0.844562	1.36698	0.464477	0.464477	0.925124	1.78009	3.04699	5.35915	0.726542	1.27346	3.55418	1.1308
S100A4	0.751244	1.24876	0.773744	0.620595	1.82952	1.28714	1.9714	0.784691	0.951502	0.781207	2.10899	1.12078	1.79788	2.10065	2.33918	2.56361	1.06787	0.932127	0.775535	0.970142
S100A3	1.17156	0.828439	0.330071	0.715337	0.276293	0.434769	0.383009	0.418067	0.989858	1.25321	0.709496	0.895285	0.485133	0.673753	1.11506	0.29658	0.87957	1.12043	1.11736	0.68295
S100A2	1.56276	0.437237	0.399464	1.14516	1.19468	0.692703	0.817647	0.205835	0.899382	0.801263	0.935482	0.714729	0.836979	0.523747	1.23219	0.624304	0.803945	1.19606	0.864942	0.881349
S100A16	1.23719	0.762808	0.587037	1.13718	1.35399	0.961481	1.09462	0.502676	0.924234	0.741628	0.90546	0.665899	1.18902	0.80574	1.06847	0.727225	0.899828	1.10017	0.929642	0.832455
S100A14	1.17785	0.822147	0.232412	0.244631	0.774465	0.699377	0.326097	0.18473	0.0862142	0.104819	0.180054	0.143466	0.605581	0.621185	0.458518	0.287285	0.969659	1.03034	1.06681	0.862782
S100A13	1.24571	0.754286	0.43446	1.00244	1.20065	0.862941	0.715109	0.591943	0.807366	0.759175	0.742972	0.714787	1.12411	1.06715	1.01949	0.927568	0.937188	1.06281	0.753752	0.692108
S100A1	1.04624	0.953756	0.256775	0.773683	0.256775	0.871924	0.81576	0.796534	1.5175	1.00516	0.459041	1.43677	1.53006	0.741645	1.20856	1.7138	1.33998	0.660018	1.23804	6.17327
AL162258.2	1	1	1	2.00654	1.7454	3.39568	1	2.05104	1.81831	2.94305	2.57544	5.59546	1	1.94415	1	2.62124	0.850242	1.14976	0.999222	0.399116
CHTOP	1.00244	0.997556	1.07176	0.94982	1.08254	1.13461	1.06801	1.1065	0.918244	0.996063	1.09056	1.08635	1.11634	1.12324	1.06526	1.34804	1.0251	0.974896	0.977538	0.96225
SNAPIN	1.10065	0.899353	0.701036	0.78003	1.15043	0.990997	0.97298	1.03572	0.836537	0.837976	0.958816	0.844103	1.39533	1.0096	1.18249	1.2733	0.886763	1.11324	1.9854	1.53109
ILF2	1.15002	0.849983	0.839906	1.05951	1.19063	0.891555	1.00758	0.810869	0.768789	0.719601	0.975042	0.821821	1.21694	0.870234	0.928155	0.812797	0.914998	1.085	1.08715	0.901282
NPR1	0.692563	1.30744	1.32481	0.574794	1.20889	0.599763	0.454294	0.744177	1.6642	1.11547	1.26941	1.1287	0.568451	1.22309	1.3356	0.838492	0.92743	1.07257	0.507817	1.27421
INTS3	0.681095	1.3189	0.906926	0.657017	0.741636	1.05395	1.28274	1.77668	1.18727	1.03531	0.996813	1.17863	0.860411	1.00091	0.96948	1.54245	1.00638	0.993624	1.66871	1.60647
AL513523.6	1	1	1	1	1	1	1	1	1	1	1	1	1	1	1.92667	1	1	1	1	1
AL513523.5	1	1	1	1	1	1	1	1	1	1	1	1	1	1	1	1	1	1	1	1
SLC27A3	0.61343	1.38657	0.581123	0.728325	0.853499	0.962481	0.48724	1.08145	0.602368	0.515201	1.13421	1.06406	1.95099	1.62689	1.52139	1.16689	0.937446	1.06255	0.583734	0.673412
GATAD2B	0.95583	1.04417	1.10465	0.899627	0.832073	0.885599	0.985501	1.14006	0.990425	0.921108	1.17455	1.18003	0.963628	0.928624	1.33107	1.34818	1.16516	0.834838	0.885411	0.867605
AL358472.5	0.424235	1.57577	0.424235	1.27825	1.68913	0.763011	1.34777	0.424235	1.11854	1.6607	1.09259	0.74916	1.26571	0.824778	0.817362	2.1437	1.21373	0.786269	0.369594	1.1308
DENND4B	0.779857	1.22014	1.07257	0.808675	0.717542	1.19508	1.04676	1.25584	1.31533	1.24236	1.06836	1.0371	0.938235	0.754419	0.964898	1.11035	0.952883	1.04712	0.617937	0.692586
CRTC2	1.00147	0.99853	0.985208	0.897009	0.732598	1.05953	0.964001	1.27308	1.05291	0.95144	1.09142	0.914132	1.26493	1.14389	1.27853	1.2961	0.945099	1.0549	0.996116	0.91998
SLC39A1	1.03607	0.963931	0.869457	0.97725	1.15147	1.12895	1.01373	1.04272	0.996999	0.929061	1.04909	0.893977	1.44327	1.30081	1.10859	1.46982	0.935058	1.06494	1.42891	1.39281
AL358472.4	0.800775	1.19923	0.472626	0.610127	0.553458	0.908772	0.321306	1.37672	0.43218	0.788933	0.57914	0.333521	1.50537	0.865045	1.60067	1.7408	1.23945	0.760545	0.633925	0.980571
AL358472.3	1.20368	0.79632	1.34566	1.4294	0.474398	1.23207	3.05625	1.97023	0.474398	0.474398	1.59548	1.20109	2.82683	2.71392	0.914009	2.39717	1.04404	0.955961	0.759529	2.11527
CREB3L4	0.484326	1.51567	0.895731	0.339871	0.57786	1.28877	0.95492	2.37268	0.87822	0.562745	1.01297	1.39906	1.20587	1.38532	0.760755	2.16849	1.029	0.970995	1.74493	1.29827
JTB	1.05109	0.948909	0.848515	0.939106	0.977834	1.00666	0.880627	0.996098	0.950617	0.855687	0.866784	0.794073	1.04029	0.927106	0.918387	1.055	0.871315	1.12868	1.19968	1.01465
AL358472.2	0.82923	1.17077	1.06646	0.315561	0.963453	1.0247	0.788709	0.985335	0.704643	0.918715	1.3422	0.5058	1.24727	0.401375	0.589985	0.699005	0.888672	1.11133	3.12171	1.42737
RAB13	0.976255	1.02375	0.797539	0.911903	0.973654	1.12434	0.840984	0.869773	0.812208	0.944191	0.973286	0.885153	0.991801	1.08043	1.13889	1.30775	0.959254	1.04075	1.10555	0.960909
RPS27	0.684998	1.315	1.08432	0.727184	0.970617	1.36483	0.845477	1.45583	0.927935	0.892726	0.979413	0.940334	0.72413	0.9664	0.911279	1.52998	0.943189	1.05681	1.19887	1.15629
NUP210L	0.857351	1.14265	0.484751	1.94852	0.846084	0.484751	2.06767	0.994243	0.881428	2.36854	0.484751	1.2273	0.965506	0.484751	2.73078	1.27065	1.29894	0.701057	0.999222	1
TPM3	1.35447	0.645535	0.661388	1.41706	1.22147	0.67314	0.900043	0.673358	0.80209	0.784873	0.815646	0.741129	1.65663	1.02938	1.14294	0.803906	0.903961	1.09604	0.863889	0.778332
C1orf189	0.746661	1.25334	2.11796	0.746661	0.746661	0.746661	2.3721	0.746661	0.746661	1.47206	0.746661	0.746661	0.746661	0.746661	0.746661	0.746661	1	1	1	1.98203
C1orf43	0.992807	1.00719	1.06119	0.973182	1.33525	1.22791	1.07781	1.17483	1.30397	1.21286	1.2065	1.00952	1.16774	1.0875	1.07437	1.05188	0.883467	1.11653	0.444194	0.425035
UBAP2L	1.07993	0.92007	1.00686	1.00591	0.94631	0.935909	0.928056	1.03114	1.09215	1.03742	0.986721	0.962644	1.01811	0.929873	0.973043	1.08645	0.993763	1.00624	1.12547	1.02379
HAX1	1.00733	0.992668	0.93635	0.975815	1.16906	1.30453	1.17025	1.18465	1.27378	1.12881	1.16715	1.03617	1.04354	0.848253	1.18731	0.898515	0.918685	1.08131	1.0415	0.858943
AQP10	1.02612	0.973878	0.580175	0.580175	0.580175	0.580175	0.580175	0.580175	0.580175	1.14383	1.03719	0.580175	0.580175	0.580175	0.580175	0.580175	1.29894	0.701057	0.539713	1
ATP8B2	0.535105	1.4649	0.864134	0.379547	0.345341	0.606524	0.79751	0.966176	0.749709	0.654646	0.71183	0.763634	0.243764	0.400291	0.585355	1.09648	0.991834	1.00817	0.892474	0.871035
IL6R-AS1	1.20368	0.79632	0.474398	0.474398	0.474398	0.853232	0.474398	0.474398	1.25081	1.39618	0.474398	1.20109	0.944884	0.474398	0.914009	0.474398	1.02775	0.972246	0.539713	0.570526
IL6R	1.34242	0.657578	0.708434	0.679163	0.99399	0.597272	0.513076	0.296534	1.70503	2.20089	1.00955	0.92896	0.655579	0.734794	0.970093	0.357864	0.894936	1.10506	0.324176	0.258244
SHE	1	1	1	1	1	1	1	2.05104	2.63662	1	1	2.53182	1	1.94415	3.78002	8.29556	0.469671	1.53033	1	0.306908
AL162591.2	1	1	1	1	1	1	1	1	1	1	1	1	1	1	1	1	1	1	1	1
TDRD10	0.595737	1.40426	1.14279	0.595737	0.595737	0.595737	0.595737	0.595737	1.08323	0.595737	0.595737	0.595737	0.595737	0.595737	1.14779	1.56157	1	1	1	1
UBE2Q1	0.942792	1.05721	1.17015	0.922107	0.983203	1.1162	0.961397	1.1853	1.26503	1.15187	0.994953	0.949768	0.960126	1.15582	1.09521	1.48094	0.944688	1.05531	0.945946	0.747466
UBE2Q1-AS1	1.32648	0.673523	0.401243	0.80511	1.2985	1.36249	0.401243	1.24469	0.729583	1.57069	1.34944	1.32319	1.19711	0.401243	0.773064	2.02752	1.27553	0.72447	0.612691	2.35884
CHRNB2	1.27762	0.722376	0.722376	0.722376	0.722376	1.29924	0.722376	2.24087	1.3135	2.12599	2.42947	0.722376	2.15522	2.08645	2.7306	1.30795	1.29894	0.701057	3.75628	1
AL592078.1	1	1	1	1	1	1	1	1	1	1	1	1	1	1	1	1	1	1	1	1
ADAR	1.0282	0.971805	1.09721	1.06609	1.13803	1.01959	0.992797	1.46794	1.02994	1.03282	1.06044	1.08072	1.19944	1.24172	1.20851	1.64652	0.997019	1.00298	0.926764	0.900431
KCNN3	1.27762	0.722376	2.04907	0.722376	0.722376	1.29924	0.722376	1.48162	2.49576	1.42418	1.29141	1.82893	2.15522	0.722376	1.39178	1.30795	1.56126	0.43874	0.998785	1
PMVK	0.730591	1.26941	0.689139	0.658475	0.741598	0.964203	0.967524	1.35944	0.975836	1.01433	1.2697	0.958861	1.14466	1.57591	0.749862	1.39577	1.0413	0.958699	1.19657	1.24201
AL451085.2	1	1	1	1	1	1	1	2.05104	1	1	1	1	1	1	1.92667	1.81062	1.46029	0.539713	0.684264	1
PBXIP1	0.492763	1.50724	0.652188	0.446922	0.516055	0.771675	0.832816	1.43438	0.648381	0.594457	1.05297	1.08343	0.704203	1.39692	1.82617	2.97776	1.15007	0.849926	1.24023	1.36515
PYGO2	0.94348	1.05652	0.78821	0.68346	0.79391	0.852048	0.992852	1.17551	0.942951	1.04019	1.26383	1.12838	0.997773	0.995215	1.20266	1.61118	1.04522	0.95478	1.34761	1.32077
AL451085.3	0.495567	1.50443	0.495567	0.994376	0.495567	0.495567	0.495567	0.495567	0.495567	0.495567	0.495567	0.495567	0.495567	0.495567	0.495567	0.495567	1	1	1.85139	1
SHC1	1.19675	0.803249	1.13432	1.23496	1.21148	0.968464	1.33305	1.0939	1.09244	0.982295	1.43944	1.30976	0.722017	0.708187	1.38758	1.14869	0.969856	1.03014	1.17098	1.09973
CKS1B	1.04889	0.951115	0.870512	1.08583	1.41009	1.08911	0.925464	0.851861	0.900656	0.753753	1.0544	0.857982	1.0534	1.10186	1.20744	0.636068	0.922079	1.07792	1.24839	1.06948
FLAD1	1.06844	0.931559	0.699259	0.67972	0.88609	0.875752	0.683225	0.63181	0.829471	0.814444	0.667918	0.502049	1.03991	0.783193	0.691894	0.771282	0.959999	1.04	0.935235	1.12044
LENEP	1	1	1	1	1	1	1	1	1	1	1	1	1	1	1	2.62124	1	1	1.85139	1
ZBTB7B	1.03913	0.960869	0.861092	0.963325	1.00048	1.11271	1.1641	1.18075	1.10011	1.06307	1.12078	0.795477	1.42016	1.30821	1.3793	1.35568	0.979633	1.02037	0.877544	0.928774
DCST2	0.345668	1.65433	1.09281	0.392165	0.341126	1.13188	0.833648	2.24962	0.515309	1.71446	0.965215	1.54267	1.93993	2.40978	1.82545	2.57189	0.725019	1.27498	0.539713	0.306908
DCST1	0.94762	1.05238	0.836498	0.201103	0.697876	0.500397	0.427497	0.626919	0.674322	0.392333	0.494965	0.791085	1.88938	1.04649	1.3076	1.23763	0.784234	1.21577	1.71655	2.13942
DCST1-AS1	0.954302	1.0457	0.730738	0.216223	0.339216	1.21788	0.462315	0.524306	0.247931	0.559788	0.693569	0.346575	0.9258	0.613793	0.670257	0.537131	1.24303	0.756974	0.998526	2.27134
ADAM15	1.1676	0.8324	1.01714	1.31915	1.35191	1.10071	1.08029	0.531362	1.42525	1.0797	1.18986	0.99126	1.00654	0.844573	0.741562	0.486809	0.891776	1.10822	1.03755	0.978291
EFNA4	0.901197	1.0988	0.724242	0.894911	1.05423	1.05751	1.03586	0.693595	0.875454	0.8889	1.10336	1.0537	1.05832	0.528408	1.08387	1.50575	0.894284	1.10572	1.03457	1.00608
AL691442.2	1	1	1	1	1	1	1	1	1	1	1	1	1	1	1	1	1	1	1	1
EFNA3	1.05223	0.94777	0.750838	0.680516	0.88766	0.970436	0.609891	0.482079	0.77488	0.756443	0.676042	0.501333	0.670707	0.723446	0.53295	0.891819	1.13358	0.866419	0.694202	0.867149
EFNA1	0.698129	1.30187	1.30455	0.790686	1.16818	1.58404	0.913756	1.10483	1.06428	0.945387	1.17705	1.23256	1.45639	1.90598	1.7028	2.12711	1.22996	0.770039	0.846577	1.09935
[truncated: 31,540 more rows]
