# Supplementary material for: Macropinocytosis mediates resistance to loss of glutamine transport in triple-negative breast cancer
Source: EMBO J. 2024 Oct 17;43(23):5857–82. doi: 10.1038/s44318-024-00271-6 (PMC11611898; doi:10.1038/s44318-024-00271-6)
Supplement: Supplementary file 5 — Source data Fig. 1 [file 44318_2024_271_MOESM5_ESM.zip]

Archive with 216 entries (194 files):
- Figure 1/
- __MACOSX/._Figure 1
- Figure 1/1J and K_FCS files/
- __MACOSX/Figure 1/._1J and K_FCS files
- Figure 1/.DS_Store
- __MACOSX/Figure 1/._.DS_Store
- Figure 1/1F, M and Q/
- __MACOSX/Figure 1/._1F, M and Q
- Figure 1/1O and 1S/
- __MACOSX/Figure 1/._1O and 1S
- Figure 1/1G/
- __MACOSX/Figure 1/._1G
- Figure 1/1L and 1P/
- __MACOSX/Figure 1/._1L and 1P
- Figure 1/1H and 1I/
- __MACOSX/Figure 1/._1H and 1I
- Figure 1/1N and 1R/
- __MACOSX/Figure 1/._1N and 1R
- Figure 1/1A, B and C/
- __MACOSX/Figure 1/._1A, B and C
- Figure 1/1E/
- __MACOSX/Figure 1/._1E
- Figure 1/1J and K_FCS files/.DS_Store
- __MACOSX/Figure 1/1J and K_FCS files/._.DS_Store
- Figure 1/1J and K_FCS files/1K_20191115_1806 NC, CRA2_ASCT2 sort/
- __MACOSX/Figure 1/1J and K_FCS files/._1K_20191115_1806 NC, CRA2_ASCT2 sort
- Figure 1/1J and K_FCS files/READ ME.txt
- __MACOSX/Figure 1/1J and K_FCS files/._READ ME.txt
- Figure 1/1J and K_FCS files/Sorting FCS files/
- __MACOSX/Figure 1/1J and K_FCS files/._Sorting FCS files
- Figure 1/1J and K_FCS files/1J/
- __MACOSX/Figure 1/1J and K_FCS files/._1J
- Figure 1/1F, M and Q/1F_Gln uptake.csv
- __MACOSX/Figure 1/1F, M and Q/._1F_Gln uptake.csv
- Figure 1/1F, M and Q/READ ME.txt
- __MACOSX/Figure 1/1F, M and Q/._READ ME.txt
- Figure 1/1F, M and Q/1M_Gln uptake_1806_NC,A2KO.csv
- __MACOSX/Figure 1/1F, M and Q/._1M_Gln uptake_1806_NC,A2KO.csv
- Figure 1/1F, M and Q/1Q_Gln uptake_231_NC,A2KO.csv
- __MACOSX/Figure 1/1F, M and Q/._1Q_Gln uptake_231_NC,A2KO.csv
- Figure 1/1O and 1S/.DS_Store
- __MACOSX/Figure 1/1O and 1S/._.DS_Store
- Figure 1/1O and 1S/1O and 1S/
- __MACOSX/Figure 1/1O and 1S/._1O and 1S
- Figure 1/1O and 1S/READ ME.txt
- __MACOSX/Figure 1/1O and 1S/._READ ME.txt
- Figure 1/1G/1G_HCC1806_ASCT2KO_MTT.csv
- __MACOSX/Figure 1/1G/._1G_HCC1806_ASCT2KO_MTT.csv
- Figure 1/1G/READ ME.txt
- __MACOSX/Figure 1/1G/._READ ME.txt
- Figure 1/1L and 1P/Labeled Marker_20200708_for ASCT2 and GAPDH.tif
- __MACOSX/Figure 1/1L and 1P/._Labeled Marker_20200708_for ASCT2 and GAPDH.tif
- Figure 1/1L and 1P/Marker_20200708_for ASCT2 and GAPDH.tif
- __MACOSX/Figure 1/1L and 1P/._Marker_20200708_for ASCT2 and GAPDH.tif
- Figure 1/1L and 1P/20200709_GAPDH.tif
- __MACOSX/Figure 1/1L and 1P/._20200709_GAPDH.tif
- Figure 1/1L and 1P/1L,P__20200708_ASCT2,GAPDH HCC WT KO.tif
- __MACOSX/Figure 1/1L and 1P/._1L,P__20200708_ASCT2,GAPDH HCC WT KO.tif
- Figure 1/1L and 1P/20200708_ASCT2.tif
- __MACOSX/Figure 1/1L and 1P/._20200708_ASCT2.tif
- Figure 1/1L and 1P/READ ME.txt
- __MACOSX/Figure 1/1L and 1P/._READ ME.txt
- Figure 1/1H and 1I/1I_HCC1806_ASCT2KO_tumour volume.csv
- __MACOSX/Figure 1/1H and 1I/._1I_HCC1806_ASCT2KO_tumour volume.csv
- Figure 1/1H and 1I/1H_HCC1806_ASCT2KO_tumour weights.csv
- __MACOSX/Figure 1/1H and 1I/._1H_HCC1806_ASCT2KO_tumour weights.csv
- Figure 1/1H and 1I/READ ME.txt
- __MACOSX/Figure 1/1H and 1I/._READ ME.txt
- Figure 1/1N and 1R/1N_HCC1806_ASCT2KO_CCK8.csv
- __MACOSX/Figure 1/1N and 1R/._1N_HCC1806_ASCT2KO_CCK8.csv
- Figure 1/1N and 1R/1R_MDA-MB-231_ASCT2KO_CCK8.csv
- __MACOSX/Figure 1/1N and 1R/._1R_MDA-MB-231_ASCT2KO_CCK8.csv
- Figure 1/1N and 1R/READ ME.txt
- __MACOSX/Figure 1/1N and 1R/._READ ME.txt
- Figure 1/1A, B and C/.DS_Store
- __MACOSX/Figure 1/1A, B and C/._.DS_Store
- Figure 1/1A, B and C/1B and 1C/
- __MACOSX/Figure 1/1A, B and C/._1B and 1C
- Figure 1/1A, B and C/1A/
- __MACOSX/Figure 1/1A, B and C/._1A
- Figure 1/1A, B and C/READ ME.txt
- __MACOSX/Figure 1/1A, B and C/._READ ME.txt
- Figure 1/1E/20190907 and 20190908_Marker_ WT, A2KO clones.tif
- __MACOSX/Figure 1/1E/._20190907 and 20190908_Marker_ WT, A2KO clones.tif
- Figure 1/1E/1E_20191108_ASCT2,GAPDH HCC WT KO_labels.tif
- __MACOSX/Figure 1/1E/._1E_20191108_ASCT2,GAPDH HCC WT KO_labels.tif
- Figure 1/1E/READ ME.txt
- __MACOSX/Figure 1/1E/._READ ME.txt
- Figure 1/1E/1E_20191108_ASCT2,GAPDH HCC WT KO.tif
- __MACOSX/Figure 1/1E/._1E_20191108_ASCT2,GAPDH HCC WT KO.tif
- Figure 1/1J and K_FCS files/1K_20191115_1806 NC, CRA2_ASCT2 sort/HCC1806 A2KO_A2.fcs
- __MACOSX/Figure 1/1J and K_FCS files/1K_20191115_1806 NC, CRA2_ASCT2 sort/._HCC1806 A2KO_A2.fcs
- Figure 1/1J and K_FCS files/1K_20191115_1806 NC, CRA2_ASCT2 sort/KW20191115_Unstained.fcs
- __MACOSX/Figure 1/1J and K_FCS files/1K_20191115_1806 NC, CRA2_ASCT2 sort/._KW20191115_Unstained.fcs
- Figure 1/1J and K_FCS files/1K_20191115_1806 NC, CRA2_ASCT2 sort/KW20191115_CR Neg Ctrl.fcs
- __MACOSX/Figure 1/1J and K_FCS files/1K_20191115_1806 NC, CRA2_ASCT2 sort/._KW20191115_CR Neg Ctrl.fcs
- Figure 1/1J and K_FCS files/1K_20191115_1806 NC, CRA2_ASCT2 sort/KW20191115_CR-ASCT2.fcs
- __MACOSX/Figure 1/1J and K_FCS files/1K_20191115_1806 NC, CRA2_ASCT2 sort/._KW20191115_CR-ASCT2.fcs
- Figure 1/1J and K_FCS files/1K_20191115_1806 NC, CRA2_ASCT2 sort/HCC1806 NC_A2.fcs
- __MACOSX/Figure 1/1J and K_FCS files/1K_20191115_1806 NC, CRA2_ASCT2 sort/._HCC1806 NC_A2.fcs
- Figure 1/1J and K_FCS files/Sorting FCS files/20201215_1569_NC,CRA2#1,2 sort/
- __MACOSX/Figure 1/1J and K_FCS files/Sorting FCS files/._20201215_1569_NC,CRA2#1,2 sort
- Figure 1/1J and K_FCS files/Sorting FCS files/20200225_231_NC, CRA2#1_ASCT2 sort/
- __MACOSX/Figure 1/1J and K_FCS files/Sorting FCS files/._20200225_231_NC, CRA2#1_ASCT2 sort
- Figure 1/1J and K_FCS files/Sorting FCS files/20200807_MCF7_NC,CRA2#1_ASCT2 sort/
- __MACOSX/Figure 1/1J and K_FCS files/Sorting FCS files/._20200807_MCF7_NC,CRA2#1_ASCT2 sort
- Figure 1/1J and K_FCS files/Sorting FCS files/20200310_468_NC, CRA2#1_ASCT2 sort/
- __MACOSX/Figure 1/1J and K_FCS files/Sorting FCS files/._20200310_468_NC, CRA2#1_ASCT2 sort
- Figure 1/1J and K_FCS files/1J/T47D_A2.fcs
- __MACOSX/Figure 1/1J and K_FCS files/1J/._T47D_A2.fcs
- Figure 1/1J and K_FCS files/1J/MB468_A2.fcs
- __MACOSX/Figure 1/1J and K_FCS files/1J/._MB468_A2.fcs
- Figure 1/1J and K_FCS files/1J/MCF7_A2.fcs
- __MACOSX/Figure 1/1J and K_FCS files/1J/._MCF7_A2.fcs
- Figure 1/1J and K_FCS files/1J/HCC1806 NC_US.fcs
- __MACOSX/Figure 1/1J and K_FCS files/1J/._HCC1806 NC_US.fcs
- Figure 1/1J and K_FCS files/1J/HCC1806_A2.fcs
- __MACOSX/Figure 1/1J and K_FCS files/1J/._HCC1806_A2.fcs
- Figure 1/1J and K_FCS files/1J/MB231_A2.fcs
- __MACOSX/Figure 1/1J and K_FCS files/1J/._MB231_A2.fcs
- Figure 1/1O and 1S/1O and 1S/1O_HCC1806_Colony formation assay.tif
- __MACOSX/Figure 1/1O and 1S/1O and 1S/._1O_HCC1806_Colony formation assay.tif
- Figure 1/1O and 1S/1O and 1S/1S_MDA-MB-231_Colony formation assay.tif
- __MACOSX/Figure 1/1O and 1S/1O and 1S/._1S_MDA-MB-231_Colony formation assay.tif
- Figure 1/1O and 1S/1O and 1S/1S_MDA-MB-231_Avg colony size.xlsx
- __MACOSX/Figure 1/1O and 1S/1O and 1S/._1S_MDA-MB-231_Avg colony size.xlsx
- Figure 1/1O and 1S/1O and 1S/1O_HCC1806_Avg colony size.xlsx
- __MACOSX/Figure 1/1O and 1S/1O and 1S/._1O_HCC1806_Avg colony size.xlsx
- Figure 1/1A, B and C/1B and 1C/1C_ASCT2 H score.csv
- __MACOSX/Figure 1/1A, B and C/1B and 1C/._1C_ASCT2 H score.csv
- Figure 1/1A, B and C/1B and 1C/1B_ASCT2 TMA expression.csv
- __MACOSX/Figure 1/1A, B and C/1B and 1C/._1B_ASCT2 TMA expression.csv
- Figure 1/1A, B and C/1A/RPAH TNBC TMA#2 ASCT2 Exp2 D6.tif
- __MACOSX/Figure 1/1A, B and C/1A/._RPAH TNBC TMA#2 ASCT2 Exp2 D6.tif
- Figure 1/1A, B and C/1A/RPAH TNBC TMA#1 ASCT2 Exp0 B1.tif
- __MACOSX/Figure 1/1A, B and C/1A/._RPAH TNBC TMA#1 ASCT2 Exp0 B1.tif
- Figure 1/1A, B and C/1A/RPAH TNBC TMA#2 ASCT2 Exp3 H5.tif
- __MACOSX/Figure 1/1A, B and C/1A/._RPAH TNBC TMA#2 ASCT2 Exp3 H5.tif
- Figure 1/1A, B and C/1A/RPAH TNBC TMA#2 ASCT2 Exp1 D1.tif
- __MACOSX/Figure 1/1A, B and C/1A/._RPAH TNBC TMA#2 ASCT2 Exp1 D1.tif
- Figure 1/1J and K_FCS files/Sorting FCS files/20201215_1569_NC,CRA2#1,2 sort/1569 CRA2-2.pdf
- __MACOSX/Figure 1/1J and K_FCS files/Sorting FCS files/20201215_1569_NC,CRA2#1,2 sort/._1569 CRA2-2.pdf
- Figure 1/1J and K_FCS files/Sorting FCS files/20201215_1569_NC,CRA2#1,2 sort/FCS files/
- __MACOSX/Figure 1/1J and K_FCS files/Sorting FCS files/20201215_1569_NC,CRA2#1,2 sort/._FCS files
- Figure 1/1J and K_FCS files/Sorting FCS files/20201215_1569_NC,CRA2#1,2 sort/1569 CRA2-1.pdf
- __MACOSX/Figure 1/1J and K_FCS files/Sorting FCS files/20201215_1569_NC,CRA2#1,2 sort/._1569 CRA2-1.pdf
- Figure 1/1J and K_FCS files/Sorting FCS files/20201215_1569_NC,CRA2#1,2 sort/Experiment 7_Sort 1569 nc.pdf
- __MACOSX/Figure 1/1J and K_FCS files/Sorting FCS files/20201215_1569_NC,CRA2#1,2 sort/._Experiment 7_Sort 1569 nc.pdf
- Figure 1/1J and K_FCS files/Sorting FCS files/20201215_1569_NC,CRA2#1,2 sort/Sort 1569 CRA2-1.pdf
- __MACOSX/Figure 1/1J and K_FCS files/Sorting FCS files/20201215_1569_NC,CRA2#1,2 sort/._Sort 1569 CRA2-1.pdf
- Figure 1/1J and K_FCS files/Sorting FCS files/20201215_1569_NC,CRA2#1,2 sort/Sort 1569 CRA2-2.pdf
- __MACOSX/Figure 1/1J and K_FCS files/Sorting FCS files/20201215_1569_NC,CRA2#1,2 sort/._Sort 1569 CRA2-2.pdf
- Figure 1/1J and K_FCS files/Sorting FCS files/20201215_1569_NC,CRA2#1,2 sort/1569 NC.pdf
- __MACOSX/Figure 1/1J and K_FCS files/Sorting FCS files/20201215_1569_NC,CRA2#1,2 sort/._1569 NC.pdf
- Figure 1/1J and K_FCS files/Sorting FCS files/20200225_231_NC, CRA2#1_ASCT2 sort/PE Pos purity.fcs
- __MACOSX/Figure 1/1J and K_FCS files/Sorting FCS files/20200225_231_NC, CRA2#1_ASCT2 sort/._PE Pos purity.fcs
- Figure 1/1J and K_FCS files/Sorting FCS files/20200225_231_NC, CRA2#1_ASCT2 sort/PE Pos Purity.pdf
- __MACOSX/Figure 1/1J and K_FCS files/Sorting FCS files/20200225_231_NC, CRA2#1_ASCT2 sort/._PE Pos Purity.pdf
- Figure 1/1J and K_FCS files/Sorting FCS files/20200225_231_NC, CRA2#1_ASCT2 sort/Unstained_001.fcs
- __MACOSX/Figure 1/1J and K_FCS files/Sorting FCS files/20200225_231_NC, CRA2#1_ASCT2 sort/._Unstained_001.fcs
- Figure 1/1J and K_FCS files/Sorting FCS files/20200225_231_NC, CRA2#1_ASCT2 sort/PE neg.fcs
- __MACOSX/Figure 1/1J and K_FCS files/Sorting FCS files/20200225_231_NC, CRA2#1_ASCT2 sort/._PE neg.fcs
- Figure 1/1J and K_FCS files/Sorting FCS files/20200225_231_NC, CRA2#1_ASCT2 sort/PE Pos.fcs
- __MACOSX/Figure 1/1J and K_FCS files/Sorting FCS files/20200225_231_NC, CRA2#1_ASCT2 sort/._PE Pos.fcs
- Figure 1/1J and K_FCS files/Sorting FCS files/20200225_231_NC, CRA2#1_ASCT2 sort/Unstaiend.pdf
- __MACOSX/Figure 1/1J and K_FCS files/Sorting FCS files/20200225_231_NC, CRA2#1_ASCT2 sort/._Unstaiend.pdf
- Figure 1/1J and K_FCS files/Sorting FCS files/20200225_231_NC, CRA2#1_ASCT2 sort/PE neg.pdf
- __MACOSX/Figure 1/1J and K_FCS files/Sorting FCS files/20200225_231_NC, CRA2#1_ASCT2 sort/._PE neg.pdf
- Figure 1/1J and K_FCS files/Sorting FCS files/20200225_231_NC, CRA2#1_ASCT2 sort/Sort report PE neg.pdf
- __MACOSX/Figure 1/1J and K_FCS files/Sorting FCS files/20200225_231_NC, CRA2#1_ASCT2 sort/._Sort report PE neg.pdf
- Figure 1/1J and K_FCS files/Sorting FCS files/20200225_231_NC, CRA2#1_ASCT2 sort/PE Pos purity_001.fcs
- __MACOSX/Figure 1/1J and K_FCS files/Sorting FCS files/20200225_231_NC, CRA2#1_ASCT2 sort/._PE Pos purity_001.fcs
- Figure 1/1J and K_FCS files/Sorting FCS files/20200225_231_NC, CRA2#1_ASCT2 sort/Sort report PE pos.pdf
- __MACOSX/Figure 1/1J and K_FCS files/Sorting FCS files/20200225_231_NC, CRA2#1_ASCT2 sort/._Sort report PE pos.pdf
- Figure 1/1J and K_FCS files/Sorting FCS files/20200225_231_NC, CRA2#1_ASCT2 sort/PE Pos.pdf
- __MACOSX/Figure 1/1J and K_FCS files/Sorting FCS files/20200225_231_NC, CRA2#1_ASCT2 sort/._PE Pos.pdf
- Figure 1/1J and K_FCS files/Sorting FCS files/20200807_MCF7_NC,CRA2#1_ASCT2 sort/US.pdf
- __MACOSX/Figure 1/1J and K_FCS files/Sorting FCS files/20200807_MCF7_NC,CRA2#1_ASCT2 sort/._US.pdf
- Figure 1/1J and K_FCS files/Sorting FCS files/20200807_MCF7_NC,CRA2#1_ASCT2 sort/Sort Pos.pdf
- __MACOSX/Figure 1/1J and K_FCS files/Sorting FCS files/20200807_MCF7_NC,CRA2#1_ASCT2 sort/._Sort Pos.pdf
- Figure 1/1J and K_FCS files/Sorting FCS files/20200807_MCF7_NC,CRA2#1_ASCT2 sort/KW20200807/
- __MACOSX/Figure 1/1J and K_FCS files/Sorting FCS files/20200807_MCF7_NC,CRA2#1_ASCT2 sort/._KW20200807
- Figure 1/1J and K_FCS files/Sorting FCS files/20200807_MCF7_NC,CRA2#1_ASCT2 sort/PE Neg collection.pdf
- __MACOSX/Figure 1/1J and K_FCS files/Sorting FCS files/20200807_MCF7_NC,CRA2#1_ASCT2 sort/._PE Neg collection.pdf
- Figure 1/1J and K_FCS files/Sorting FCS files/20200807_MCF7_NC,CRA2#1_ASCT2 sort/NC.pdf
- __MACOSX/Figure 1/1J and K_FCS files/Sorting FCS files/20200807_MCF7_NC,CRA2#1_ASCT2 sort/._NC.pdf
- Figure 1/1J and K_FCS files/Sorting FCS files/20200807_MCF7_NC,CRA2#1_ASCT2 sort/CRA 2.pdf
- __MACOSX/Figure 1/1J and K_FCS files/Sorting FCS files/20200807_MCF7_NC,CRA2#1_ASCT2 sort/._CRA 2.pdf
- Figure 1/1J and K_FCS files/Sorting FCS files/20200310_468_NC, CRA2#1_ASCT2 sort/Specimen_001_468 Control_002.fcs
- __MACOSX/Figure 1/1J and K_FCS files/Sorting FCS files/20200310_468_NC, CRA2#1_ASCT2 sort/._Specimen_001_468 Control_002.fcs
- Figure 1/1J and K_FCS files/Sorting FCS files/20200310_468_NC, CRA2#1_ASCT2 sort/KO 468.pdf
- __MACOSX/Figure 1/1J and K_FCS files/Sorting FCS files/20200310_468_NC, CRA2#1_ASCT2 sort/._KO 468.pdf
- Figure 1/1J and K_FCS files/Sorting FCS files/20200310_468_NC, CRA2#1_ASCT2 sort/Specimen_001_KO 468_003.fcs
- __MACOSX/Figure 1/1J and K_FCS files/Sorting FCS files/20200310_468_NC, CRA2#1_ASCT2 sort/._Specimen_001_KO 468_003.fcs
- Figure 1/1J and K_FCS files/Sorting FCS files/20200310_468_NC, CRA2#1_ASCT2 sort/Negative.pdf
- __MACOSX/Figure 1/1J and K_FCS files/Sorting FCS files/20200310_468_NC, CRA2#1_ASCT2 sort/._Negative.pdf
- Figure 1/1J and K_FCS files/Sorting FCS files/20200310_468_NC, CRA2#1_ASCT2 sort/Specimen_001_Negative_001.fcs
- __MACOSX/Figure 1/1J and K_FCS files/Sorting FCS files/20200310_468_NC, CRA2#1_ASCT2 sort/._Specimen_001_Negative_001.fcs
- Figure 1/1J and K_FCS files/Sorting FCS files/20200310_468_NC, CRA2#1_ASCT2 sort/Specimen_001_468 Control Pur_004.fcs
- __MACOSX/Figure 1/1J and K_FCS files/Sorting FCS files/20200310_468_NC, CRA2#1_ASCT2 sort/._Specimen_001_468 Control Pur_004.fcs
- Figure 1/1J and K_FCS files/Sorting FCS files/20200310_468_NC, CRA2#1_ASCT2 sort/468 Control Pur.pdf
- __MACOSX/Figure 1/1J and K_FCS files/Sorting FCS files/20200310_468_NC, CRA2#1_ASCT2 sort/._468 Control Pur.pdf
- Figure 1/1J and K_FCS files/Sorting FCS files/20200310_468_NC, CRA2#1_ASCT2 sort/468 Control.pdf
- __MACOSX/Figure 1/1J and K_FCS files/Sorting FCS files/20200310_468_NC, CRA2#1_ASCT2 sort/._468 Control.pdf
- Figure 1/1J and K_FCS files/Sorting FCS files/20201215_1569_NC,CRA2#1,2 sort/FCS files/Experiment 7_1569-NC.fcs
- __MACOSX/Figure 1/1J and K_FCS files/Sorting FCS files/20201215_1569_NC,CRA2#1,2 sort/FCS files/._Experiment 7_1569-NC.fcs
- Figure 1/1J and K_FCS files/Sorting FCS files/20201215_1569_NC,CRA2#1,2 sort/FCS files/Experiment 7_1569 CRA2-2.fcs
- __MACOSX/Figure 1/1J and K_FCS files/Sorting FCS files/20201215_1569_NC,CRA2#1,2 sort/FCS files/._Experiment 7_1569 CRA2-2.fcs
- Figure 1/1J and K_FCS files/Sorting FCS files/20201215_1569_NC,CRA2#1,2 sort/FCS files/Experiment 7_1569-CRA2-1.fcs
- __MACOSX/Figure 1/1J and K_FCS files/Sorting FCS files/20201215_1569_NC,CRA2#1,2 sort/FCS files/._Experiment 7_1569-CRA2-1.fcs
- Figure 1/1J and K_FCS files/Sorting FCS files/20200807_MCF7_NC,CRA2#1_ASCT2 sort/KW20200807/KW20200807_US.fcs
- __MACOSX/Figure 1/1J and K_FCS files/Sorting FCS files/20200807_MCF7_NC,CRA2#1_ASCT2 sort/KW20200807/._KW20200807_US.fcs
- Figure 1/1J and K_FCS files/Sorting FCS files/20200807_MCF7_NC,CRA2#1_ASCT2 sort/KW20200807/KW20200807_CRA 2.fcs
- __MACOSX/Figure 1/1J and K_FCS files/Sorting FCS files/20200807_MCF7_NC,CRA2#1_ASCT2 sort/KW20200807/._KW20200807_CRA 2.fcs
- Figure 1/1J and K_FCS files/Sorting FCS files/20200807_MCF7_NC,CRA2#1_ASCT2 sort/KW20200807/KW20200807_NC.fcs
- __MACOSX/Figure 1/1J and K_FCS files/Sorting FCS files/20200807_MCF7_NC,CRA2#1_ASCT2 sort/KW20200807/._KW20200807_NC.fcs
