# Supplementary material for: Macropinocytosis mediates resistance to loss of glutamine transport in triple-negative breast cancer
Source: EMBO J. 2024 Oct 17;43(23):5857–82. doi: 10.1038/s44318-024-00271-6 (PMC11611898; doi:10.1038/s44318-024-00271-6)
Supplement: Supplementary file 5 — Source data Fig. 1 [file 44318_2024_271_MOESM5_ESM.zip › Figure 1/1J and K_FCS files/READ ME.txt]

FCS files for Figure 1J.
FCS files used make Figure 1K. 
Also included all sorting files for Polyclonal cell lines: MDA-MB-231(cells used in Figures 1P-S), MDA-MB-468 (cells used in Figures EV1B-E), MCF7 (cells used in Figures EV1F-I, T47D (cells used in Figures EV1J-M) and HCC1569 (cells used in Figure 6).
Graphs created using FlowJo software. 
