# Supplementary material for: Macropinocytosis mediates resistance to loss of glutamine transport in triple-negative breast cancer
Source: EMBO J. 2024 Oct 17;43(23):5857–82. doi: 10.1038/s44318-024-00271-6 (PMC11611898; doi:10.1038/s44318-024-00271-6)
Supplement: Supplementary file 5 — Source data Fig. 1 [file 44318_2024_271_MOESM5_ESM.zip › Figure 1/1F, M and Q/1F_Gln uptake.csv]

Gln uptake in %
WT	118.34	88.74	92.92	109.62	103.01	87.37	109.62	103.01	87.37	118.34	88.74	92.92
K1	19.445	23.15	25	14.375	12.975	12.75	21.455	24.28	22.32
K2	31.28	30.98	29.47	26.71	24.62	24.94	17.39	15.66	15.52
K3	22.22	16.205	17.595	23.25	22.855	26.31	21.34	19.77	18.36
K4	36.11	31.02	27.78	23.25	20.725	21.395	25.22	24.95	20.945
K5	27.475	11.54	13.185	19.27	16.415	16.415	26	23.89	24.22	17.955	16.565	14.485
K6	16.205	13.89	19.905	17.86	18.085	16.735	19.38	19.34	23.185
