# Supplementary material for: Macropinocytosis mediates resistance to loss of glutamine transport in triple-negative breast cancer
Source: EMBO J. 2024 Oct 17;43(23):5857–82. doi: 10.1038/s44318-024-00271-6 (PMC11611898; doi:10.1038/s44318-024-00271-6)
Supplement: Supplementary file 5 — Source data Fig. 1 [file 44318_2024_271_MOESM5_ESM.zip › Figure 1/1F, M and Q/READ ME.txt]

Figure 1F, 1M and 1Q: Glutamine uptake measured as corrected counts per minute (CCPM) using tritiated glutamine and calculated as a % of WT (1F) or NC (1M and 1Q). Experiments carried out in triplicate, three independent times.
