# Supplementary material for: Macropinocytosis mediates resistance to loss of glutamine transport in triple-negative breast cancer
Source: EMBO J. 2024 Oct 17;43(23):5857–82. doi: 10.1038/s44318-024-00271-6 (PMC11611898; doi:10.1038/s44318-024-00271-6)
Supplement: Supplementary file 5 — Source data Fig. 1 [file 44318_2024_271_MOESM5_ESM.zip › Figure 1/1O and 1S/READ ME.txt]

Figures 1O and 1S  (HCC1806 and MDA-MB-231): Colony formation assay for representative images. Source data shown in excel sheets (HCC1806 and MDA-MB-231) for experiments repeated three times in duplicate and analysed using (Fiji is Just)ImageJ to give average colony size. Average of duplicates/expt calculated and A2KO data normalised to respective NC data.
