# Supplementary material for: Macropinocytosis mediates resistance to loss of glutamine transport in triple-negative breast cancer
Source: EMBO J. 2024 Oct 17;43(23):5857–82. doi: 10.1038/s44318-024-00271-6 (PMC11611898; doi:10.1038/s44318-024-00271-6)
Supplement: Supplementary file 5 — Source data Fig. 1 [file 44318_2024_271_MOESM5_ESM.zip › Figure 1/1G/1G_HCC1806_ASCT2KO_MTT.csv]

	WT	WT	WT	WT	WT	WT	WT	WT	WT	K1	K1	K1	K1	K1	K1	K1	K1	K1	K2	K2	K2	K2	K2	K2	K2	K2	K2	K3	K3	K3	K3	K3	K3	K3	K3	K3	K4	K4	K4	K4	K4	K4	K4	K4	K4	K5	K5	K5	K5
End point (normalised to Day 0)	201.63	224.25	249.87	383.7	348.71	394.68	276.81	299.57	286.85	288.98	264.51	289.64	207.98	195.62	192.65	265.33	253.08	272.52	297.2187	333.5545	340.1888	314.2281	305.9516	309.5784	454.53	485.27	471.14	307.8	316.54	291.93	286.67	284.38	275.31	256.42	247.66	239.32	352.29	273.05	330.32	295.52	265.75	304.99	269.6	252.07	253	260.36	244.19	262.34	304.87
[truncated: 14 more columns]
