# Supplementary material for: Macropinocytosis mediates resistance to loss of glutamine transport in triple-negative breast cancer
Source: EMBO J. 2024 Oct 17;43(23):5857–82. doi: 10.1038/s44318-024-00271-6 (PMC11611898; doi:10.1038/s44318-024-00271-6)
Supplement: Supplementary file 5 — Source data Fig. 1 [file 44318_2024_271_MOESM5_ESM.zip › Figure 1/1L and 1P/READ ME.txt]

Figure 1L and 1P: Western blot for ASCT2 and GAPDH in NC and A2KO. Western blot stained for ASCT2 (50-75 kDa), blot was stripped and stained for GAPDH (37 kDa) loading control. Figure legends have details antibodies used. Additional lanes on the plot depict western blots for ASCT2 shown in EV1B and EV1J. Marker included separately. 
