# Supplementary material for: Macropinocytosis mediates resistance to loss of glutamine transport in triple-negative breast cancer
Source: EMBO J. 2024 Oct 17;43(23):5857–82. doi: 10.1038/s44318-024-00271-6 (PMC11611898; doi:10.1038/s44318-024-00271-6)
Supplement: Supplementary file 5 — Source data Fig. 1 [file 44318_2024_271_MOESM5_ESM.zip › Figure 1/1H and 1I/1I_HCC1806_ASCT2KO_tumour volume.csv]

	WT	WT	WT	WT	WT	WT	WT	WT	WT	WT	K2	K2	K2	K2	K2	K2	K2	K2	K2	K2
0	37.18283333	56.31276	22.43791667	50.94336	37.98144	10.30077	54.18802667	44.76802667	0		1.6963065	38.62782	46.3392654	48.22651	65.01248325	57.24346	42.54389925	33.53348	10.96057611	7.875432
3	25.930905	116.0763674	41.714272	18.4883043	20.81496894	33.56035349	99.65370272	136.9604546	31.58308241	47.95108235	31.68469752	54.37984	33.70484007	128.4872	60.21239299	73.20946	72.98973018	69.35847	72.53781824	33.17165
6	41.3294022	140.5361427	88.36100253	69.57355567	66.19905471	126.2174611	83.57198234	112.0541593	105.7438306	174.7921129	98.14270646	99.98843	95.65883929	279.4237	145.3293249	213.7346	42.40409337	89.59829	143.7543391	85.48472
10	79.84161733	174.4326394	120.62624	76.54283172	39.57185	244.2195707	228.9204691	91.86035931	304.2497976	263.2421596	144.6062107	165.6874	61.17062783	423.6733	181.8405651	272.3028	65.14359552	272.3028	424.9685671	298.7148
13	291.276145	682.7031348	255.6420057	67.9052946	136.9180546	330.9464492	529.3199317	238.0511762	305.902612	272.9944134	376.21125	232.844	223.8170381	691.7842	305.4491672	464.0774	67.08101739	464.0774	518.9652668	417.7813
17	598.311367	1219.214228	342.4990105	218.6248445	173.328	405.1590141	961.6872107	497.5199292	414.3156817	537.780601	693.3026946	184.9953	565.7647091	1125.845	660.5890133	968.0995	96.15346308	369.0979	1609.380308	456.6206
19	535.6742063	1070.201896	332.0180396	276.3719482	135.0853905	347.8034083	1040.378006	447.6895297	770.7565685	459.6141088	761.8285584	867.6234	752.8412755	1208.951	721.343678	929.2478	97.83929925	669.7198	1023.799801	626.3872
