# Supplementary material for: Macropinocytosis mediates resistance to loss of glutamine transport in triple-negative breast cancer
Source: EMBO J. 2024 Oct 17;43(23):5857–82. doi: 10.1038/s44318-024-00271-6 (PMC11611898; doi:10.1038/s44318-024-00271-6)
Supplement: Supplementary file 5 — Source data Fig. 1 [file 44318_2024_271_MOESM5_ESM.zip › Figure 1/1H and 1I/1H_HCC1806_ASCT2KO_tumour weights.csv]

WT	WT	WT	WT	WT	WT	WT	WT	WT	WT	K2	K2	K2	K2	K2	K2	K2	K2	K2	K2
380	220	120	830	340	620	140	360	490	470	570	390	720	230	820	380	1050	780	550	600
