# Supplementary material for: Macropinocytosis mediates resistance to loss of glutamine transport in triple-negative breast cancer
Source: EMBO J. 2024 Oct 17;43(23):5857–82. doi: 10.1038/s44318-024-00271-6 (PMC11611898; doi:10.1038/s44318-024-00271-6)
Supplement: Supplementary file 5 — Source data Fig. 1 [file 44318_2024_271_MOESM5_ESM.zip › Figure 1/1H and 1I/READ ME.txt]

Five mice were injected for each cell line (with two injections per mouse) and mice were monitored and tumours were measured by callipers 3 times per week for 20 days which corresponded with the ethical end point at tumour volume of 1000 mm3 calculated by using the formula Volume = Length × Width2 × π/6. Animals were sacrificed at ethical end point and 10 individual tumours were measured (1I) and weighed (1H).
