# Supplementary material for: Macropinocytosis mediates resistance to loss of glutamine transport in triple-negative breast cancer
Source: EMBO J. 2024 Oct 17;43(23):5857–82. doi: 10.1038/s44318-024-00271-6 (PMC11611898; doi:10.1038/s44318-024-00271-6)
Supplement: Supplementary file 5 — Source data Fig. 1 [file 44318_2024_271_MOESM5_ESM.zip › Figure 1/1N and 1R/1N_HCC1806_ASCT2KO_CCK8.csv]

	NC	NC	NC	NC	NC	NC	NC	NC	NC	NC	NC	A2KO	A2KO	A2KO	A2KO	A2KO	A2KO	A2KO	A2KO	A2KO	A2KO	A2KO
0	98.968534	101.109805	102.311007	97.610654	100.9315	99.4975	99.571		98	103	99	100.625249	95.836105	101.636291	101.902355	99.5909	100.6429	99.7662		95	105	100
48	415.876746	431.492362	446.846847	397.858728	244.147567	234.66111	260.620174	239.698492	130	118	136	434.694692	395.902621	389.197818	405.693761	249.783752	251.712449	261.040327	244.243133	121	125	118
96	1072.15041	901.057579	1038.04674	1046.03734	678	693	701	684	294	257	301	963.363044	942.822935	903.871225	953.571904	754	729	774	724	275	273	286
