# Supplementary material for: Macropinocytosis mediates resistance to loss of glutamine transport in triple-negative breast cancer
Source: EMBO J. 2024 Oct 17;43(23):5857–82. doi: 10.1038/s44318-024-00271-6 (PMC11611898; doi:10.1038/s44318-024-00271-6)
Supplement: Supplementary file 5 — Source data Fig. 1 [file 44318_2024_271_MOESM5_ESM.zip › Figure 1/1N and 1R/1R_MDA-MB-231_ASCT2KO_CCK8.csv]

	NC	NC	NC	NC	NC	NC	NC	NC	NC	A2KO	A2KO	A2KO	A2KO	A2KO	A2KO	A2KO	A2KO	A2KO
0	99	100	101	101	97	102	89	95	116	101	100	99	98	105	97	96	106	98
48	117	120	121	138	130	139	174	173	189	117	113	98	147	175	127	140	146	144
96	213	212	225	311	309	301	239	239	250	189	193	187	290	322	308	183	190	193
