# Supplementary material for: Macropinocytosis mediates resistance to loss of glutamine transport in triple-negative breast cancer
Source: EMBO J. 2024 Oct 17;43(23):5857–82. doi: 10.1038/s44318-024-00271-6 (PMC11611898; doi:10.1038/s44318-024-00271-6)
Supplement: Supplementary file 5 — Source data Fig. 1 [file 44318_2024_271_MOESM5_ESM.zip › Figure 1/1N and 1R/READ ME.txt]

CCK8 assay for Figures 1N and 1R: All readings taken from same plate at 0, 48 and 96 hours as CCK8 precipitate is not toxic to cells. Reading for each cell line normalised to Day 0 reading of respective cell line. All experiments carried out in triplicate, three independent times.
