# Supplementary material for: Macropinocytosis mediates resistance to loss of glutamine transport in triple-negative breast cancer
Source: EMBO J. 2024 Oct 17;43(23):5857–82. doi: 10.1038/s44318-024-00271-6 (PMC11611898; doi:10.1038/s44318-024-00271-6)
Supplement: Supplementary file 5 — Source data Fig. 1 [file 44318_2024_271_MOESM5_ESM.zip › Figure 1/1A, B and C/READ ME.txt]

Figure 1A: Immunohistochemistry for ASCT2 in TNBC patient samples. Representative images included for level of ASCT2 expression shown in Figure 1A.
Figure 1B (TMA expression) and C (H score) show graphs plotted using scoring of TMA data done by the pathologist using images, like the ones shown in 1A, for all the TMA data from TNBC patient samples.  
