# Supplementary material for: Macropinocytosis mediates resistance to loss of glutamine transport in triple-negative breast cancer
Source: EMBO J. 2024 Oct 17;43(23):5857–82. doi: 10.1038/s44318-024-00271-6 (PMC11611898; doi:10.1038/s44318-024-00271-6)
Supplement: Supplementary file 5 — Source data Fig. 1 [file 44318_2024_271_MOESM5_ESM.zip › Figure 1/1E/READ ME.txt]

Western blot image for Figure 1E. ASCT2 (50-75 kDa) and GAPDH (37 kDa) in HCC1806 WT and single cell clones. Markers included in a separate file and also superimposed onto the file with labels. Black boxes mark the regions shown in 1E. Figure legends have details of antibodies used.
