# Supplementary material for: Macropinocytosis mediates resistance to loss of glutamine transport in triple-negative breast cancer
Source: EMBO J. 2024 Oct 17;43(23):5857–82. doi: 10.1038/s44318-024-00271-6 (PMC11611898; doi:10.1038/s44318-024-00271-6)
Supplement: Supplementary file 5 — Source data Fig. 1 [file 44318_2024_271_MOESM5_ESM.zip › Figure 1/1O and 1S/1O and 1S/1S_MDA-MB-231_Avg colony size.xlsx]

## Sheet: 1S_MDA-MB-231_Avg colony size
Average colony size
231 NC						231 A2KO
100.223	68.99	27.255	32.418	111.416	177.373	19.211	11.654	6.529	7.259	8.689	17.505
Average NC						Average A2KO
84.6065		29.8365		144.394		15.4325		6.894		13.097
100		100		100		18.2403		23.1059		9.07029		Normalised to NC
