# Supplementary material for: Macropinocytosis mediates resistance to loss of glutamine transport in triple-negative breast cancer
Source: EMBO J. 2024 Oct 17;43(23):5857–82. doi: 10.1038/s44318-024-00271-6 (PMC11611898; doi:10.1038/s44318-024-00271-6)
Supplement: Supplementary file 5 — Source data Fig. 1 [file 44318_2024_271_MOESM5_ESM.zip › Figure 1/1O and 1S/1O and 1S/1O_HCC1806_Avg colony size.xlsx]

## Sheet: 1O_HCC1806_Avg colony size
Average colony size
1806 NC						1806 A2KO
192.309	106.75	218.199	212.806	205.978	196.881	74.454	90.728	237.812	349.031	220.298	86.476
Average NC/expt						Average A2KO/expt
149.53		215.502		201.429		82.591		293.421		153.387
100		100		100		55.2339		136.157		76.1492		Normalised to NC
