# Supplementary material for: Macropinocytosis mediates resistance to loss of glutamine transport in triple-negative breast cancer
Source: EMBO J. 2024 Oct 17;43(23):5857–82. doi: 10.1038/s44318-024-00271-6 (PMC11611898; doi:10.1038/s44318-024-00271-6)
Supplement: Supplementary file 5 — Source data Fig. 1 [file 44318_2024_271_MOESM5_ESM.zip › Figure 1/1A, B and C/1B and 1C/1C_ASCT2 H score.csv]

0-30	30-60	60-90	90-120	120-150	150-180	180-210	210-240	240-270	270-300
9	14	21	15	23	30	12	8	12	11
