# Supplementary material for: Macropinocytosis mediates resistance to loss of glutamine transport in triple-negative breast cancer
Source: EMBO J. 2024 Oct 17;43(23):5857–82. doi: 10.1038/s44318-024-00271-6 (PMC11611898; doi:10.1038/s44318-024-00271-6)
Supplement: Supplementary file 6 — Source data Fig. 2 [file 44318_2024_271_MOESM6_ESM.zip]

Archive with 64 entries (54 files):
- Figure 2/
- __MACOSX/._Figure 2
- Figure 2/2B and 2C/
- __MACOSX/Figure 2/._2B and 2C
- Figure 2/.DS_Store
- __MACOSX/Figure 2/._.DS_Store
- Figure 2/2I/
- __MACOSX/Figure 2/._2I
- Figure 2/2H/
- __MACOSX/Figure 2/._2H
- Figure 2/2A/
- __MACOSX/Figure 2/._2A
- Figure 2/2D/
- __MACOSX/Figure 2/._2D
- Figure 2/2J/
- __MACOSX/Figure 2/._2J
- Figure 2/2K and 2L/
- __MACOSX/Figure 2/._2K and 2L
- Figure 2/2E/
- __MACOSX/Figure 2/._2E
- Figure 2/2F and 2G/
- __MACOSX/Figure 2/._2F and 2G
- Figure 2/2B and 2C/2B_Combined OCR Data_ HCC1806.csv
- __MACOSX/Figure 2/2B and 2C/._2B_Combined OCR Data_ HCC1806.csv
- Figure 2/2B and 2C/2C_OCR Data_ HCC1806 with gln injection.csv
- __MACOSX/Figure 2/2B and 2C/._2C_OCR Data_ HCC1806 with gln injection.csv
- Figure 2/2B and 2C/READ ME.txt
- __MACOSX/Figure 2/2B and 2C/._READ ME.txt
- Figure 2/2I/2I_ OCR baseline_MDA-MB-231 (Gln dropout).csv
- __MACOSX/Figure 2/2I/._2I_ OCR baseline_MDA-MB-231 (Gln dropout).csv
- Figure 2/2I/READ ME.txt
- __MACOSX/Figure 2/2I/._READ ME.txt
- Figure 2/2H/READ ME.txt
- __MACOSX/Figure 2/2H/._READ ME.txt
- Figure 2/2H/2H_Combined ECAR Data_ HCC1806.csv
- __MACOSX/Figure 2/2H/._2H_Combined ECAR Data_ HCC1806.csv
- Figure 2/2A/2A_ OCR baseline_HCC1806 (Gln dropout).csv
- __MACOSX/Figure 2/2A/._2A_ OCR baseline_HCC1806 (Gln dropout).csv
- Figure 2/2A/READ ME.txt
- __MACOSX/Figure 2/2A/._READ ME.txt
- Figure 2/2D/2D_Combined ECAR Data_ HCC1806.csv
- __MACOSX/Figure 2/2D/._2D_Combined ECAR Data_ HCC1806.csv
- Figure 2/2D/READ ME.txt
- __MACOSX/Figure 2/2D/._READ ME.txt
- Figure 2/2J/2J_Combined OCR Data_ MDA-MB-231.csv
- __MACOSX/Figure 2/2J/._2J_Combined OCR Data_ MDA-MB-231.csv
- Figure 2/2J/READ ME.txt
- __MACOSX/Figure 2/2J/._READ ME.txt
- Figure 2/2K and 2L/2K_Combined ECAR Data_ MDA-MB-231.csv
- __MACOSX/Figure 2/2K and 2L/._2K_Combined ECAR Data_ MDA-MB-231.csv
- Figure 2/2K and 2L/READ ME.txt
- __MACOSX/Figure 2/2K and 2L/._READ ME.txt
- Figure 2/2K and 2L/2L_ ECAR baseline_MDA-MB-231 (Gln dropout).csv
- __MACOSX/Figure 2/2K and 2L/._2L_ ECAR baseline_MDA-MB-231 (Gln dropout).csv
- Figure 2/2E/2E_ OCR baseline_HCC1806 (Glc dropout).csv
- __MACOSX/Figure 2/2E/._2E_ OCR baseline_HCC1806 (Glc dropout).csv
- Figure 2/2E/READ ME.txt
- __MACOSX/Figure 2/2E/._READ ME.txt
- Figure 2/2F and 2G/2G_OCR Data_ HCC1806 with glc injection.csv
- __MACOSX/Figure 2/2F and 2G/._2G_OCR Data_ HCC1806 with glc injection.csv
- Figure 2/2F and 2G/2F_Combined OCR Data_ HCC1806.csv
- __MACOSX/Figure 2/2F and 2G/._2F_Combined OCR Data_ HCC1806.csv
- Figure 2/2F and 2G/READ ME.txt
- __MACOSX/Figure 2/2F and 2G/._READ ME.txt
