# Supplementary material for: Macropinocytosis mediates resistance to loss of glutamine transport in triple-negative breast cancer
Source: EMBO J. 2024 Oct 17;43(23):5857–82. doi: 10.1038/s44318-024-00271-6 (PMC11611898; doi:10.1038/s44318-024-00271-6)
Supplement: Supplementary file 6 — Source data Fig. 2 [file 44318_2024_271_MOESM6_ESM.zip › Figure 2/2B and 2C/2B_Combined OCR Data_ HCC1806.csv]

Time (minutes)	NC_ No gln	NC_ No gln	NC_ No gln	A2KO_ No gln	A2KO_ No gln	A2KO_ No gln
1.31096	39.13	44.87	27.70191	43.37	45.49	43.22
7.782924	36.33	40.02	25.06156	40.41	40.22	39.18
14.251477	35.47	38.36	24.33088	39.39	37.8	37.49
20.830749	52.92	56.58	39.38355	62.68	58.87	57.3
27.302317	56.03	60.6	41.76075	67.86	63.18	61.08
33.778198	56.09	60.89	42.8935	69.24	64.06	62.74
40.360026	49.94	54.98	38.95176	62.89	57.99	57.57
46.830191	47.48	52.85	37.8464	59.8	55.52	56.78
53.312825	45.96	51	36.39918	58.08	53.46	54.38
59.887659	57.45	61.57	41.34024	71.31	64.63	60.82
66.35937	59.49	62.36	41.85971	73.57	65.37	61.78
72.838428	61.8	65.81	43.85541	75.53	67.82	63.69
