# Supplementary material for: Macropinocytosis mediates resistance to loss of glutamine transport in triple-negative breast cancer
Source: EMBO J. 2024 Oct 17;43(23):5857–82. doi: 10.1038/s44318-024-00271-6 (PMC11611898; doi:10.1038/s44318-024-00271-6)
Supplement: Supplementary file 6 — Source data Fig. 2 [file 44318_2024_271_MOESM6_ESM.zip › Figure 2/2B and 2C/2C_OCR Data_ HCC1806 with gln injection.csv]

Time (minutes)	NC (-Gln)	NC (-Gln)	NC (-Gln)	NC (-Gln)	NC (-Gln)	NC (-Gln)	NC (-Gln)	NC (-Gln)	NC (-Gln)	A2KO (-Gln)	A2KO (-Gln)	A2KO (-Gln)	A2KO (-Gln)	A2KO (-Gln)	A2KO (-Gln)	A2KO (-Gln)	A2KO (-Gln)	A2KO (-Gln)	NC	NC	NC	NC	NC	NC	NC	NC	NC	A2KO	A2KO	A2KO	A2KO	A2KO	A2KO	A2KO	A2KO	A2KO	NC (-Gln) +Gln	NC (-Gln) +Gln	NC (-Gln) +Gln	NC (-Gln) +Gln	NC (-Gln) +Gln	NC (-Gln) +Gln	A2KO (-Gln) +Gln	A2KO (-Gln) +Gln	A2KO (-Gln) +Gln	A2KO (-Gln) +Gln	A2KO (-Gln) +Gln	A2KO (-Gln) +Gln
0	39.13	44.87	27.70191	36.33	40.02	25.06156	35.47	38.36	24.33088	43.37	45.49	43.22	40.41	40.22	39.18	39.39	37.8	37.49	60.14	63.37	51.25519641	56.68	58.92	48.56901049	56.47	57.52	47.79375237	75.6	77.95	79.67629	71.56	71.7	73.76782	71.41	70.52	73.10012	52.92	56.58	39.38355	56.03	60.6	41.76075	62.68	58.87	57.3	67.86	63.18	61.08
