# Supplementary material for: Macropinocytosis mediates resistance to loss of glutamine transport in triple-negative breast cancer
Source: EMBO J. 2024 Oct 17;43(23):5857–82. doi: 10.1038/s44318-024-00271-6 (PMC11611898; doi:10.1038/s44318-024-00271-6)
Supplement: Supplementary file 6 — Source data Fig. 2 [file 44318_2024_271_MOESM6_ESM.zip › Figure 2/2B and 2C/READ ME.txt]

Source data for Figures 2B and 2C:Data were generated from three independent experiments with 6 or 8 technical replicates for each condition. 
Figure 2B data is for oxygen consumption rate (OCR) in HCC1806 NC and A2KO in medium without Gln at time 0. Gln is injected at 15 minutes, followed by BPTES and then 2-DG.
Figure 2C data shows the baseline OCR without glutamine (-Gln) (as shown in Figure 2A) and then when glutamine is injected at 15 minutes (in Figure 2B).
