# Supplementary material for: Macropinocytosis mediates resistance to loss of glutamine transport in triple-negative breast cancer
Source: EMBO J. 2024 Oct 17;43(23):5857–82. doi: 10.1038/s44318-024-00271-6 (PMC11611898; doi:10.1038/s44318-024-00271-6)
Supplement: Supplementary file 6 — Source data Fig. 2 [file 44318_2024_271_MOESM6_ESM.zip › Figure 2/2I/2I_ OCR baseline_MDA-MB-231 (Gln dropout).csv]

Time (minutes)	NC	NC	NC	NC	NC	NC	NC	NC	NC	A2KO	A2KO	A2KO	A2KO	A2KO	A2KO	A2KO	A2KO	A2KO	NC (-Gln)	NC (-Gln)	NC (-Gln)	NC (-Gln)	NC (-Gln)	NC (-Gln)	NC (-Gln)	NC (-Gln)	NC (-Gln)	A2KO (-Gln)	A2KO (-Gln)	A2KO (-Gln)	A2KO (-Gln)	A2KO (-Gln)	A2KO (-Gln)	A2KO (-Gln)	A2KO (-Gln)	A2KO (-Gln)
0	74.4	75.18	58.08499	69.1	70.33	54.76893	67.86	68.23	54.72674	78.38	71.07	70.70927	74.72	65.6	65.66542	74.11	63.73	65.52291	58.06	66.78	53.361	55.19	61.58	50.00529	54.48	59.76	49.26201	62.66	57.53	65.10373	59.55	53.18	57.97764	58.55	51.51	57.66601
