# Supplementary material for: Macropinocytosis mediates resistance to loss of glutamine transport in triple-negative breast cancer
Source: EMBO J. 2024 Oct 17;43(23):5857–82. doi: 10.1038/s44318-024-00271-6 (PMC11611898; doi:10.1038/s44318-024-00271-6)
Supplement: Supplementary file 6 — Source data Fig. 2 [file 44318_2024_271_MOESM6_ESM.zip › Figure 2/2H/2H_Combined ECAR Data_ HCC1806.csv]

Time (minutes)	NC	NC	NC	A2KO	A2KO	A2KO
1.31096	8.303846	8.466923	8.51	10.86143	14.18011	11.31
7.782924	7.586591	7.817352	7.56	10.3512	12.18501	10.87
14.251477	8.167473	7.923622	8.22	10.52864	11.72894	11.15
20.830749	38.12792	26.66547	39.43	35.00934	31.22063	40.72
27.302317	43.31813	28.54644	42.56	40.89844	33.05306	46.62
33.778198	46.21293	29.33444	44.96	44.32874	34.02288	49.56
40.360026	55.14732	37.89411	52.77	54.44414	45.36539	61.31
46.830191	58.32521	39.42627	55	58.69957	46.74712	62.71
53.312825	59.28734	40.00271	56	60.13957	47.16387	63.72
59.887659	14.98794	11.18264	15.42	14.39579	12.33898	16.07
66.35937	14.6682	10.0557	14.53	14.91599	11.67171	15.46
72.838428	12.8788	8.918827	12.62	13.25409	10.41411	13.39
