# Supplementary material for: Macropinocytosis mediates resistance to loss of glutamine transport in triple-negative breast cancer
Source: EMBO J. 2024 Oct 17;43(23):5857–82. doi: 10.1038/s44318-024-00271-6 (PMC11611898; doi:10.1038/s44318-024-00271-6)
Supplement: Supplementary file 6 — Source data Fig. 2 [file 44318_2024_271_MOESM6_ESM.zip › Figure 2/2A/READ ME.txt]

Source data for Figure 2A: Baseline oxygen consumption rate (OCR) plotted at 0 mins, with Gln and Glc (NC and A2KO) or without Gln (-Gln).Data were generated from three independent experiments with 6 or 8 technical replicates for each condition. 
