# Supplementary material for: Macropinocytosis mediates resistance to loss of glutamine transport in triple-negative breast cancer
Source: EMBO J. 2024 Oct 17;43(23):5857–82. doi: 10.1038/s44318-024-00271-6 (PMC11611898; doi:10.1038/s44318-024-00271-6)
Supplement: Supplementary file 6 — Source data Fig. 2 [file 44318_2024_271_MOESM6_ESM.zip › Figure 2/2D/2D_Combined ECAR Data_ HCC1806.csv]

Time (minutes)	NC_No gln	NC_No gln	NC_No gln	A2KO_No gln	A2KO_No gln	A2KO_No gln
1.31096	55.03	45.31	30.25139	46.67	41.65	30.89
7.782924	54.01	44.41	30.46225	46.38	40.76	31.6
14.251477	54.3	44.96	31.10661	46.64	41.42	32.22
20.830749	44.37	37.17	22.5933	46.71	36.82	26.1
27.302317	47.5	39.07	23.84467	46.88	38.3	26.27
33.778198	50.94	41.93	25.55071	49.59	40.89	28.05
40.360026	59.32	50.35	33.57034	60	49.55	38.26
46.830191	62.96	55.03	35.55668	63.4	55.44	40.92
53.312825	64.16	57.4	36.64487	64.84	58.01	42.58
59.887659	20.02	18.23	12.63798	19.25	17.28	14.95
66.35937	17.38	16.69	10.93334	16.9	15.92	12.15
72.838428	15.58	14.97	10.15171	15.52	14.52	10.88
