# Supplementary material for: Macropinocytosis mediates resistance to loss of glutamine transport in triple-negative breast cancer
Source: EMBO J. 2024 Oct 17;43(23):5857–82. doi: 10.1038/s44318-024-00271-6 (PMC11611898; doi:10.1038/s44318-024-00271-6)
Supplement: Supplementary file 6 — Source data Fig. 2 [file 44318_2024_271_MOESM6_ESM.zip › Figure 2/2D/READ ME.txt]

Source data for Figure 2D: Data were generated from three independent experiments with 6 or 8 technical replicates for each condition. 
Figure 2D data is for extracellular acidification rate (ECAR) in HCC1806 NC and A2KO in medium without Gln at time 0. Gln is injected at 15 minutes, followed by BPTES and then 2-DG.
