# Supplementary material for: Macropinocytosis mediates resistance to loss of glutamine transport in triple-negative breast cancer
Source: EMBO J. 2024 Oct 17;43(23):5857–82. doi: 10.1038/s44318-024-00271-6 (PMC11611898; doi:10.1038/s44318-024-00271-6)
Supplement: Supplementary file 6 — Source data Fig. 2 [file 44318_2024_271_MOESM6_ESM.zip › Figure 2/2J/2J_Combined OCR Data_ MDA-MB-231.csv]

Time (minutes)	NC_ No gln	NC_ No gln	NC_ No gln	A2KO_ No gln	A2KO_ No gln	A2KO_ No gln
1.31096	58.06	66.78	53.361	62.66	57.53	65.10373
7.782924	55.19	61.58	50.00529	59.55	53.18	57.97764
14.251477	54.48	59.76	49.26201	58.55	51.51	57.66601
20.830749	62.1	66.82	53.74769	63.55	57.4	63.66668
27.302317	62.98	68.2	53.75295	64.79	59.02	67.05543
33.778198	62.49	68.36	53.98908	64.2	59.56	66.12801
40.360026	58.76	62.48	50.58154	62.24	57.16	58.41509
46.830191	57.98	62.29	49.92379	61.27	56.97	63.96252
53.312825	57.06	61.65	49.32989	60.68	56.3	61.56747
59.887659	58.36	62.9	50.60414	60.19	57.8	65.70446
66.35937	62.4	66.21	53.57671	62.76	58.55	66.49343
72.838428	63.84	68.44	55.48803	64.93	61.09	65.85706
