# Supplementary material for: Macropinocytosis mediates resistance to loss of glutamine transport in triple-negative breast cancer
Source: EMBO J. 2024 Oct 17;43(23):5857–82. doi: 10.1038/s44318-024-00271-6 (PMC11611898; doi:10.1038/s44318-024-00271-6)
Supplement: Supplementary file 6 — Source data Fig. 2 [file 44318_2024_271_MOESM6_ESM.zip › Figure 2/2K and 2L/2K_Combined ECAR Data_ MDA-MB-231.csv]

Time (minutes)	NC_No gln	NC_No gln	NC_No gln	A2KO_ No gln	A2KO_ No gln	A2KO_ No gln
1.31096	46.03	36.45	31.76	38.07	26.15	28.76
7.782924	46.63	35.55	32.38	37.58	26.8	28.22
14.251477	47.24	36.32	33.46	37.95	27.62	29.66
20.830749	39.29	29.63	27.83	37.21	27.66	27.79
27.302317	39.84	30.62	28.11	35.69	26.89	26.2
33.778198	40.55	31.03	28.39	35.6	25.86	25.6
40.360026	45.54	34.6	32.81	38.77	26.88	26.74
46.830191	48.9	38.43	35.41	40.55	30.53	25.44
53.312825	50.92	40.62	36.76	41.77	32.33	26.14
59.887659	26.37	21.64	22.38	20.7	16.63	17.23
66.35937	20.47	19.04	18.28	15.49	15.22	15.15
72.838428	19.79	18.75	17.55	14.99	14.64	14.85
