# Supplementary material for: Macropinocytosis mediates resistance to loss of glutamine transport in triple-negative breast cancer
Source: EMBO J. 2024 Oct 17;43(23):5857–82. doi: 10.1038/s44318-024-00271-6 (PMC11611898; doi:10.1038/s44318-024-00271-6)
Supplement: Supplementary file 6 — Source data Fig. 2 [file 44318_2024_271_MOESM6_ESM.zip › Figure 2/2K and 2L/2L_ ECAR baseline_MDA-MB-231 (Gln dropout).csv]

Time (minutes)	NC	NC	NC	NC	NC	NC	NC	NC	NC	A2KO	A2KO	A2KO	A2KO	A2KO	A2KO	A2KO	A2KO	A2KO	NC (-Gln)	NC (-Gln)	NC (-Gln)	NC (-Gln)	NC (-Gln)	NC (-Gln)	NC (-Gln)	NC (-Gln)	NC (-Gln)	A2KO (-Gln)	A2KO (-Gln)	A2KO (-Gln)	A2KO (-Gln)	A2KO (-Gln)	A2KO (-Gln)	A2KO (-Gln)	A2KO (-Gln)	A2KO (-Gln)
0	50.87	47.97	28.86	50.79	48.66	30.91	52.47	51.36	32.26	40.21	34.02	27.83	40.07	34.28	28	41.73	35.92	29.28	46.03	36.45	31.76	46.63	35.55	32.38	47.24	36.32	33.46	38.07	26.15	28.76	37.58	26.8	28.22	37.95	27.62	29.66
