# Supplementary material for: Macropinocytosis mediates resistance to loss of glutamine transport in triple-negative breast cancer
Source: EMBO J. 2024 Oct 17;43(23):5857–82. doi: 10.1038/s44318-024-00271-6 (PMC11611898; doi:10.1038/s44318-024-00271-6)
Supplement: Supplementary file 6 — Source data Fig. 2 [file 44318_2024_271_MOESM6_ESM.zip › Figure 2/2E/2E_ OCR baseline_HCC1806 (Glc dropout).csv]

Time (minutes)	NC	NC	NC	NC	NC	NC	NC	NC	NC	A2KO	A2KO	A2KO	A2KO	A2KO	A2KO	A2KO	A2KO	A2KO	NC (-Glc)	NC (-Glc)	NC (-Glc)	NC (-Glc)	NC (-Glc)	NC (-Glc)	NC (-Glc)	NC (-Glc)	NC (-Glc)	A2KO (-Glc)	A2KO (-Glc)	A2KO (-Glc)	A2KO (-Glc)	A2KO (-Glc)	A2KO (-Glc)	A2KO (-Glc)	A2KO (-Glc)	A2KO (-Glc)
0	63.37	51.2552	54.53975	58.92	48.56901	52.62383	59.89918	47.79375	52.22967	77.95	79.67629	68.32078	71.7	73.76782	63.11874	70.52	73.10012	63.00745	106.2964	77.09151	88.46	99.63423	72.61435	85.32	97.89337	72.27526	84.91	122.0398	114.1463	114.25	114.6205	111.9706	108.74	113.6122	112.2346	108.53
