# Supplementary material for: Macropinocytosis mediates resistance to loss of glutamine transport in triple-negative breast cancer
Source: EMBO J. 2024 Oct 17;43(23):5857–82. doi: 10.1038/s44318-024-00271-6 (PMC11611898; doi:10.1038/s44318-024-00271-6)
Supplement: Supplementary file 6 — Source data Fig. 2 [file 44318_2024_271_MOESM6_ESM.zip › Figure 2/2F and 2G/2G_OCR Data_ HCC1806 with glc injection.csv]

Time (minutes)	NC (-Glc)	NC (-Glc)	NC (-Glc)	NC (-Glc)	NC (-Glc)	NC (-Glc)	NC (-Glc)	NC (-Glc)	NC (-Glc)	A2KO (-Glc)	A2KO (-Glc)	A2KO (-Glc)	A2KO (-Glc)	A2KO (-Glc)	A2KO (-Glc)	A2KO (-Glc)	A2KO (-Glc)	A2KO (-Glc)	NC (-Glc) +Glc	NC (-Glc) +Glc	NC (-Glc) +Glc	NC (-Glc) +Glc	NC (-Glc) +Glc	NC (-Glc) +Glc	NC (-Glc) +Glc	NC (-Glc) +Glc	NC (-Glc) +Glc	A2KO (-Glc) +Glc	A2KO (-Glc) +Glc	A2KO (-Glc) +Glc	A2KO (-Glc) +Glc	A2KO (-Glc) +Glc	A2KO (-Glc) +Glc	A2KO (-Glc) +Glc	A2KO (-Glc) +Glc	A2KO (-Glc) +Glc
0	106.2964	77.09151	88.46	99.63423	72.61435	85.32	97.89337	72.27526	84.91	122.0398	114.1463	114.25	114.6205	111.9706	108.74	113.6122	112.2346	108.53	77.59495	61.15416	65.29	74.99865	58.6604	62.65	72.19644	57.90837	59.87	95.04428	94.32044	87.25	92.30651	94.18304	83.96	89.85578	92.4739	81.34
