# Supplementary material for: Macropinocytosis mediates resistance to loss of glutamine transport in triple-negative breast cancer
Source: EMBO J. 2024 Oct 17;43(23):5857–82. doi: 10.1038/s44318-024-00271-6 (PMC11611898; doi:10.1038/s44318-024-00271-6)
Supplement: Supplementary file 6 — Source data Fig. 2 [file 44318_2024_271_MOESM6_ESM.zip › Figure 2/2F and 2G/2F_Combined OCR Data_ HCC1806.csv]

Time (minutes)	NC	NC	NC	A2KO	A2KO	A2KO
1.31096	106.2964	77.09151	88.46	122.0398	114.1463	114.25
7.782924	99.63423	72.61435	85.32	114.6205	111.9706	108.74
14.251477	97.89337	72.27526	84.91	113.6122	112.2346	108.53
20.830749	77.59495	61.15416	65.29	95.04428	94.32044	87.25
27.302317	74.99865	58.6604	62.65	92.30651	94.18304	83.96
33.778198	72.19644	57.90837	59.87	89.85578	92.4739	81.34
40.360026	63.40201	51.42196	54.91	79.32293	80.49771	73.08
46.830191	60.90369	49.1301	51.27	74.56856	78.22126	68.7
53.312825	58.81831	47.0413	50.42	71.96677	74.85656	66.37
59.887659	71.03174	52.72033	62.69	82.77607	78.84071	76.94
66.35937	70.6292	52.44738	63.76	81.27873	78.24363	77.93
72.838428	70.7012	52.66271	63.69	81.24451	77.52251	77.25
