# Supplementary material for: Macropinocytosis mediates resistance to loss of glutamine transport in triple-negative breast cancer
Source: EMBO J. 2024 Oct 17;43(23):5857–82. doi: 10.1038/s44318-024-00271-6 (PMC11611898; doi:10.1038/s44318-024-00271-6)
Supplement: Supplementary file 6 — Source data Fig. 2 [file 44318_2024_271_MOESM6_ESM.zip › Figure 2/2F and 2G/READ ME.txt]

Source data for Figures 2F and 2G:Data were generated from three independent experiments with 6 or 8 technical replicates for each condition. 
Figure 2F data is for oxygen consumption rate (OCR) in HCC1806 NC and A2KO in medium without Glc at time 0. Glc is injected at 15 minutes, followed by BPTES and then 2-DG.
Figure 2G data shows the baseline OCR without glucose (-Glc) (as shown in Figure 2E) and then when glucose is injected at 15 minutes (in Figure 2F).
