# Supplementary material for: Macropinocytosis mediates resistance to loss of glutamine transport in triple-negative breast cancer
Source: EMBO J. 2024 Oct 17;43(23):5857–82. doi: 10.1038/s44318-024-00271-6 (PMC11611898; doi:10.1038/s44318-024-00271-6)
Supplement: Supplementary file 7 — Source data Fig. 3 [file 44318_2024_271_MOESM7_ESM.zip]

Archive with 40 entries (39 files):
- Figure 3/
- __MACOSX/._Figure 3
- Figure 3/3A_HCC1806 13Cgln_gln.csv
- __MACOSX/Figure 3/._3A_HCC1806 13Cgln_gln.csv
- Figure 3/3G_MDA-MB-231 13Cglc_citrate.csv
- __MACOSX/Figure 3/._3G_MDA-MB-231 13Cglc_citrate.csv
- Figure 3/3H_MDA-MB-231 13Cglc_aKG.csv
- __MACOSX/Figure 3/._3H_MDA-MB-231 13Cglc_aKG.csv
- Figure 3/3B_MDA-MB-231 13Cgln_glutamate.csv
- __MACOSX/Figure 3/._3B_MDA-MB-231 13Cgln_glutamate.csv
- Figure 3/3C_MDA-MB-231 13Cgln_aKG.csv
- __MACOSX/Figure 3/._3C_MDA-MB-231 13Cgln_aKG.csv
- Figure 3/3I_MDA-MB-231 13Cglc_gln.csv
- __MACOSX/Figure 3/._3I_MDA-MB-231 13Cglc_gln.csv
- Figure 3/3B_HCC1806 13Cgln_glutamate.csv
- __MACOSX/Figure 3/._3B_HCC1806 13Cgln_glutamate.csv
- Figure 3/3H_HCC1806 13Cglc_aKG.csv
- __MACOSX/Figure 3/._3H_HCC1806 13Cglc_aKG.csv
- Figure 3/3F_MDA-MB-231 13Cglc_lactate.csv
- __MACOSX/Figure 3/._3F_MDA-MB-231 13Cglc_lactate.csv
- Figure 3/3D_HCC1806 13Cglc_glc.csv
- __MACOSX/Figure 3/._3D_HCC1806 13Cglc_glc.csv
- Figure 3/3A_MDA-MB-231 13Cgln_gln.csv
- __MACOSX/Figure 3/._3A_MDA-MB-231 13Cgln_gln.csv
- Figure 3/3G_HCC1806 13Cglc_citrate.csv
- __MACOSX/Figure 3/._3G_HCC1806 13Cglc_citrate.csv
- Figure 3/3I_HCC1806 13Cglc_gln.csv
- __MACOSX/Figure 3/._3I_HCC1806 13Cglc_gln.csv
- Figure 3/READ ME.txt
- __MACOSX/Figure 3/._READ ME.txt
- Figure 3/3C_HCC1806 13Cgln_aKG.csv
- __MACOSX/Figure 3/._3C_HCC1806 13Cgln_aKG.csv
- Figure 3/3D_MDA-MB-231 13Cglc_glc.csv
- __MACOSX/Figure 3/._3D_MDA-MB-231 13Cglc_glc.csv
- Figure 3/3E_MDA-MB-231 13Cglc_pyruvate.csv
- __MACOSX/Figure 3/._3E_MDA-MB-231 13Cglc_pyruvate.csv
- Figure 3/3F_HCC1806 13Cglc_lactate.csv
- __MACOSX/Figure 3/._3F_HCC1806 13Cglc_lactate.csv
- Figure 3/3E_HCC1806 13Cglc_pyruvate.csv
- __MACOSX/Figure 3/._3E_HCC1806 13Cglc_pyruvate.csv
