# Supplementary material for: Macropinocytosis mediates resistance to loss of glutamine transport in triple-negative breast cancer
Source: EMBO J. 2024 Oct 17;43(23):5857–82. doi: 10.1038/s44318-024-00271-6 (PMC11611898; doi:10.1038/s44318-024-00271-6)
Supplement: Supplementary file 7 — Source data Fig. 3 [file 44318_2024_271_MOESM7_ESM.zip › Figure 3/3A_HCC1806 13Cgln_gln.csv]

	m0	m0	m0	m0	m0	m0	m1	m1	m1	m1	m1	m1	m2	m2	m2	m2	m2	m2	m3	m3	m3	m3	m3	m3	m4	m4	m4	m4	m4	m4	m5	m5	m5	m5	m5	m5
NC	11347	4584	5580	8589	12491	12723	1700	2328	2170	2539	3639	3901	751	208	1021	1685	2200	2193	6837	4115	3567	5727	6905	7385	5133	4195	554	1124	660	597	24561	31140	22030	21113
A2KO	21767	14152	35565	39793	16178	19006	6844	5502	11541	13348	6825	6505	4765	3470	7544	8184	3142	3834	14501	10470	18186	21081	11736	13095	2143	1494	2005	1901	1732	2017	67840	41618	48624	53552	58238	57359
