# Supplementary material for: Macropinocytosis mediates resistance to loss of glutamine transport in triple-negative breast cancer
Source: EMBO J. 2024 Oct 17;43(23):5857–82. doi: 10.1038/s44318-024-00271-6 (PMC11611898; doi:10.1038/s44318-024-00271-6)
Supplement: Supplementary file 7 — Source data Fig. 3 [file 44318_2024_271_MOESM7_ESM.zip › Figure 3/3B_MDA-MB-231 13Cgln_glutamate.csv]

	m0	m0	m0	m0	m0	m0	m1	m1	m1	m1	m1	m1	m2	m2	m2	m2	m2	m2	m3	m3	m3	m3	m3	m3	m4	m4	m4	m4	m4	m4	m5	m5	m5	m5	m5	m5	m6	m6	m6	m6	m6	m6	m7	m7	m7	m7	m7	m7
NC	440441	324472	288173	330829	734305	446647	91455		55034	72187	158874	95257	75123	32338	54799	60107	132213	80913	209023	155739	158290	177387	421835	253860	26609	20393	20879	22227	58952	36587	518512	405577	399878	439174		733983
A2KO	501125	513260	346044	443889	335964	399042	103239	87705	70369	96626		92181	74911	72856	51467	66150	31966	59655	228659	214750	149668	187994	164854	176602	29706	25366	15869	20408	20204	19849	633629	564220	343232	431203	443102	420401
