# Supplementary material for: Macropinocytosis mediates resistance to loss of glutamine transport in triple-negative breast cancer
Source: EMBO J. 2024 Oct 17;43(23):5857–82. doi: 10.1038/s44318-024-00271-6 (PMC11611898; doi:10.1038/s44318-024-00271-6)
Supplement: Supplementary file 7 — Source data Fig. 3 [file 44318_2024_271_MOESM7_ESM.zip › Figure 3/3C_MDA-MB-231 13Cgln_aKG.csv]

	m0	m0	m0	m0	m0	m0	m1	m1	m1	m1	m1	m1	m2	m2	m2	m2	m2	m2	m3	m3	m3	m3	m3	m3	m4	m4	m4	m4	m4	m4	m5	m5	m5	m5	m5	m5	m6	m6	m6	m6	m6	m6	m7	m7	m7	m7	m7	m7
NC	13311	5785	4250	6210	21959	12561	3041	2315	1138	1661	3969	2177	668	780	0	306	3190	1416	6506	4607	3175	4391	13361	7179	735	378	337	381	1534	993	19195	13459	9911	13734	47124	26633
A2KO	10690	16237	17849	13974	8072	20249	5997	5278	3811	5104	5153	4100	1362	1628	2293	975	423	2527	11978	10672	8155	9457	8763	9426	1279	1115	802	832	708	853	37584	31769	22227	24593	27189	25459
