# Supplementary material for: Macropinocytosis mediates resistance to loss of glutamine transport in triple-negative breast cancer
Source: EMBO J. 2024 Oct 17;43(23):5857–82. doi: 10.1038/s44318-024-00271-6 (PMC11611898; doi:10.1038/s44318-024-00271-6)
Supplement: Supplementary file 7 — Source data Fig. 3 [file 44318_2024_271_MOESM7_ESM.zip › Figure 3/3B_HCC1806 13Cgln_glutamate.csv]

	m0	m0	m0	m0	m0	m0	m1	m1	m1	m1	m1	m1	m2	m2	m2	m2	m2	m2	m3	m3	m3	m3	m3	m3	m4	m4	m4	m4	m4	m4	m5	m5	m5	m5	m5	m5	m6	m6	m6	m6	m6	m6	m7	m7	m7	m7	m7	m7
NC	134211	32834	115184	140779	179206	156241	61297	11342	51040	60228	70878	63057	51621	29176	37420	41332	45595	40456	162043	161494	98933	109081	109796	96711	17188	16829	8385	9379	8614	7468	337079	337300	155989	167250	151588	131164
A2KO	165539	138256	234038	254354	234059	211450	69341	58445	92519	98745	97977	88219	47571	40266	57460	62931	62888	58852	127522	102918	136002	147880	167679	154176	11061	8285	10235	11447	13836	13520	198731	148969	178529	191585	260061	238177
