# Supplementary material for: Macropinocytosis mediates resistance to loss of glutamine transport in triple-negative breast cancer
Source: EMBO J. 2024 Oct 17;43(23):5857–82. doi: 10.1038/s44318-024-00271-6 (PMC11611898; doi:10.1038/s44318-024-00271-6)
Supplement: Supplementary file 7 — Source data Fig. 3 [file 44318_2024_271_MOESM7_ESM.zip › Figure 3/3D_HCC1806 13Cglc_glc.csv]

	m0	m0	m0	m0	m0	m0	m1	m1	m1	m1	m1	m1	m2	m2	m2	m2	m2	m2	m3	m3	m3	m3	m3	m3	m4	m4	m4	m4	m4	m4	m5	m5	m5	m5	m5	m5	m6	m6	m6	m6	m6	m6	m7	m7	m7	m7	m7	m7
NC	17715.9745	17566.37389	18480.12641	20889.72357	19318.01859	17065.8384	1188.32	1280.417	1348.683	1270.662	1344.3	1194.408	295.4235	296.9406	341.2486	393.4242	467.604	356.379	28.08779	34.88852	39.92331	39.56005	39.04542	33.45229	14.28611	15.11799	13.34399	14.90422	15.00286	13.15444	40.8631	42.62998	55.54193	60.78274	32.78152	41.85934	1141.627	1352.581	1785.918	1806.284	1250.042	1487.134
A2KO	16105.09356	15437.08412	16939.54945	15528.56446	15808.71318	20734.83863	1058.981	1090.876	1183.443	1170.991	1047.728	1399.455	247.6776	260.4588	339.482	402.8241	343.1208	387.4066	30.899	31.4552	36.89266	41.87934	31.44398	37.51838	13.73663	11.28534	16.82821	13.98445	12.09945	10.56431	45.90389	48.84521	45.21313	58.85893	26.45955	34.10721	1229.587	1459.369	1368.425	1962.683	558.6939	875.3574
