# Supplementary material for: Macropinocytosis mediates resistance to loss of glutamine transport in triple-negative breast cancer
Source: EMBO J. 2024 Oct 17;43(23):5857–82. doi: 10.1038/s44318-024-00271-6 (PMC11611898; doi:10.1038/s44318-024-00271-6)
Supplement: Supplementary file 7 — Source data Fig. 3 [file 44318_2024_271_MOESM7_ESM.zip › Figure 3/3A_MDA-MB-231 13Cgln_gln.csv]

	m0	m0	m0	m0	m0	m0	m1	m1	m1	m1	m1	m1	m2	m2	m2	m2	m2	m2	m3	m3	m3	m3	m3	m3	m4	m4	m4	m4	m4	m4	m5	m5	m5	m5	m5	m5
NC	2224	53	4545	4576	13343	8363	1116	696	509	465	828	654	189	36	439	411	832	605	1795	709	1006	939	4281	2277	3145	1652	1678	1587	4545	2849	127767	108486	57538	59145	167771	100662
A2KO	12259	241	6857	8697	211	12442	1537	2191	1140	1550	1044	591	456	48	441	407	202	487	2805	2481	1513	2327	379	1303	9080	7677	4087	4330	2972	4365	343994	304115	140123	184601	165029	154788
