# Supplementary material for: Macropinocytosis mediates resistance to loss of glutamine transport in triple-negative breast cancer
Source: EMBO J. 2024 Oct 17;43(23):5857–82. doi: 10.1038/s44318-024-00271-6 (PMC11611898; doi:10.1038/s44318-024-00271-6)
Supplement: Supplementary file 7 — Source data Fig. 3 [file 44318_2024_271_MOESM7_ESM.zip › Figure 3/3I_HCC1806 13Cglc_gln.csv]

	m0	m0	m0	m0	m0	m0	m1	m1	m1	m1	m1	m1	m2	m2	m2	m2	m2	m2	m3	m3	m3	m3	m3	m3	m4	m4	m4	m4	m4	m4	m5	m5	m5	m5	m5	m5
NC	183181.87	199999.86	100534.5	131106.64	347201.67*	352877.61*	12971.74	14701.85	8111.98	10692.78	23357.69	23497.07	35447.44	38895.22	36435.95	45056.78	14730.55	13126.15	10496.57	11359.95	12095.48	15106.81	3159.07	2687.93	14149.75	15678.51	17172.73	21421.13	3545.56	2901.48	6411.47	6978.77	8408.69	10370.58	1312.93	1074.45
A2KO	164462.73	154491.94	204321.05	199472.01	179685.27	201752.55	13396.66	12776.34	15452.46	14832.99	14094.29	15006.38	65500.9	60646.09	47750.5	49430.2	53426.02	56397.81	24687.7	22492.54	14710.83	15711.08	17942.87	18837.23	36490.32	32796.02	21063.14	22144.71	26030.11	27049.04	19185.99	17211.52	9741.07	11014.54	13060.07	14017.74
