# Supplementary material for: Macropinocytosis mediates resistance to loss of glutamine transport in triple-negative breast cancer
Source: EMBO J. 2024 Oct 17;43(23):5857–82. doi: 10.1038/s44318-024-00271-6 (PMC11611898; doi:10.1038/s44318-024-00271-6)
Supplement: Supplementary file 7 — Source data Fig. 3 [file 44318_2024_271_MOESM7_ESM.zip › Figure 3/READ ME.txt]

Source data for Figure 3: All targeted metabolomics experiments run in duplicate for every cell line, three independent times. 
Data plotted as stacked graphs of normalised total peak area for isotopologues (m0-6) for every metabolite. The filename indicates  the tracing metabolite (13Cgln or 13Cglc) and the metabolite corresponding the plotted data (_metabolite).
13Cgln: Data from 13C5 glutamine tracing normalised to microgram protein quantified from respective sample.  
13Cglc: Data from 13C6 glucose tracing normalised to microgram protein quantified from respective sample.
Due to some issues while running samples on the mass spectrometer outliers were removed from the following data if they were off by couple of magnitudes:
3A_HCC1806 13Cgln_gln: 2 datapoints for m5 glutamine in HCC1806 NC in 13C glutamine tracing data.
3B_MDA-MB-231 13Cgln_glutamate: One technical repeat for m1 glutamate MDA-MB-231 NC and A2KO; one technical repeat for m5 glutamate MDA-MB-231 NC in 13C glutamine tracing data.
3I_MDA-MB-231 13Cglc_gln: One technical repeat for MDA-MB-231 NC as sample was dropped during the amino acid metabolomics run for 13C glucose tracing. 
