# Supplementary material for: Macropinocytosis mediates resistance to loss of glutamine transport in triple-negative breast cancer
Source: EMBO J. 2024 Oct 17;43(23):5857–82. doi: 10.1038/s44318-024-00271-6 (PMC11611898; doi:10.1038/s44318-024-00271-6)
Supplement: Supplementary file 7 — Source data Fig. 3 [file 44318_2024_271_MOESM7_ESM.zip › Figure 3/3C_HCC1806 13Cgln_aKG.csv]

	m0	m0	m0	m0	m0	m0	m1	m1	m1	m1	m1	m1	m2	m2	m2	m2	m2	m2	m3	m3	m3	m3	m3	m3	m4	m4	m4	m4	m4	m4	m5	m5	m5	m5	m5	m5
NC	5258	3141	4647	6935	8177	6670	2284	2407	2038	2939	3339	2508	1052	251	1034	1785	1415	942	6811	6975	4153	5956	5486	4282	459	449	266	372	350	248	16674	16607	7299	10100	8657	6152
A2KO	3650	2688	8762	8843	9599	7290	1465	1189	3449	3264	3660	2527	497	418	2089	1332	1916	1360	3194	2179	5214	5183	7072	5335	228	143	368	380	389	343	5123	3565	7199	7283	11846	8647
