# Supplementary material for: Macropinocytosis mediates resistance to loss of glutamine transport in triple-negative breast cancer
Source: EMBO J. 2024 Oct 17;43(23):5857–82. doi: 10.1038/s44318-024-00271-6 (PMC11611898; doi:10.1038/s44318-024-00271-6)
Supplement: Supplementary file 7 — Source data Fig. 3 [file 44318_2024_271_MOESM7_ESM.zip › Figure 3/3E_MDA-MB-231 13Cglc_pyruvate.csv]

	m0	m0	m0	m0	m0	m0	m1	m1	m1	m1	m1	m1	m2	m2	m2	m2	m2	m2	m3	m3	m3	m3	m3	m3	m4	m4	m4	m4	m4	m4	m5	m5	m5	m5	m5	m5	m6	m6	m6	m6	m6	m6	m7	m7	m7	m7	m7	m7
NC	36670.13	42602.62	38961.6	32967.81	45692.42	44208.57	1348.65	1578.16	1653.92	1283.16	1835.55	1671.46	221.2	308.81	274.57	393.47	321.26	380.34	2013.89	2613.01	2364.3	2006.33	1600.5	1715.69
A2KO	32130.53	29753.54	34439.56	42867.34	35088.05	42999.22	1269.95	1107.6	1369.44	1769	1427.24	1622.25	292.81	278.17	271.73	316.14	240.31	240.65	1975.41	1861.02	1900.02	2572.66	1117.56	1234.38
