# Supplementary material for: Macropinocytosis mediates resistance to loss of glutamine transport in triple-negative breast cancer
Source: EMBO J. 2024 Oct 17;43(23):5857–82. doi: 10.1038/s44318-024-00271-6 (PMC11611898; doi:10.1038/s44318-024-00271-6)
Supplement: Supplementary file 7 — Source data Fig. 3 [file 44318_2024_271_MOESM7_ESM.zip › Figure 3/3F_HCC1806 13Cglc_lactate.csv]

	m0	m0	m0	m0	m0	m0	m1	m1	m1	m1	m1	m1	m2	m2	m2	m2	m2	m2	m3	m3	m3	m3	m3	m3	m4	m4	m4	m4	m4	m4	m5	m5	m5	m5	m5	m5	m6	m6	m6	m6	m6	m6	m7	m7	m7	m7	m7	m7
NC	4018.49	4406.69	3891.89	3611.41	3428.9	4004.83	484.58	554.99	505.36	505.36	373.74	408.77	1937.2	2530.43	1881.51	2104.24	1876.67	2177.54	87848.45	108318.31	83174.24	88562.77	83581.93	104701.86
A2KO	3469.34	3661.34	3948.9	3684.38	2821.55	3577.81	501.77	503.59	521.31	514.93	392.71	500.2	2033.29	1937.41	2290.32	2440.25	1679.43	2294.94	80072.41	81963.98	96808.91	89626.53	70943.05	90012.41
