# Supplementary material for: Macropinocytosis mediates resistance to loss of glutamine transport in triple-negative breast cancer
Source: EMBO J. 2024 Oct 17;43(23):5857–82. doi: 10.1038/s44318-024-00271-6 (PMC11611898; doi:10.1038/s44318-024-00271-6)
Supplement: Supplementary file 7 — Source data Fig. 3 [file 44318_2024_271_MOESM7_ESM.zip › Figure 3/3E_HCC1806 13Cglc_pyruvate.csv]

	m0	m0	m0	m0	m0	m0	m1	m1	m1	m1	m1	m1	m2	m2	m2	m2	m2	m2	m3	m3	m3	m3	m3	m3	m4	m4	m4	m4	m4	m4	m5	m5	m5	m5	m5	m5	m6	m6	m6	m6	m6	m6	m7	m7	m7	m7	m7	m7
NC	37191.12	67358.28	55601.75	47022.4	62561.34	59997.61	1654.64	2538.13	2201.08	1803.67	2673.1	2304.11	488.02	525.3	509.47	422.36	592.05	633.05	12370.99	15197.27	13524.72	11603.75	17598.53	18164.45
A2KO	41496.96	37226.28	50606.83	45906.33	42687.42	43036.52	1606.14	1530.71	1914.13	1818.65	1816.75	1849.07	562.99	439.18	489.96	548.98	469.63	417.72	9888.63	10559.97	11723.54	11207.19	9724.93	9877.25
