# Supplementary material for: Macropinocytosis mediates resistance to loss of glutamine transport in triple-negative breast cancer
Source: EMBO J. 2024 Oct 17;43(23):5857–82. doi: 10.1038/s44318-024-00271-6 (PMC11611898; doi:10.1038/s44318-024-00271-6)
Supplement: Supplementary file 8 — Source data Fig. 4 [file 44318_2024_271_MOESM8_ESM.zip]

Archive with 26 entries (25 files):
- Figure 4/
- __MACOSX/._Figure 4
- Figure 4/4D_SNX9 WB.tif
- __MACOSX/Figure 4/._4D_SNX9 WB.tif
- Figure 4/06202024_SNX9_1_1806_WT_K2_K3.tif
- __MACOSX/Figure 4/._06202024_SNX9_1_1806_WT_K2_K3.tif
- Figure 4/WB quant_SNX9 normalised to GAPDH.csv
- __MACOSX/Figure 4/._WB quant_SNX9 normalised to GAPDH.csv
- Figure 4/4D_SRC_WB.tif
- __MACOSX/Figure 4/._4D_SRC_WB.tif
- Figure 4/06202024_GAPDH_2_SNX9_WT_K2_K3.tif
- __MACOSX/Figure 4/._06202024_GAPDH_2_SNX9_WT_K2_K3.tif
- Figure 4/05272024_SRC_2_1806_WT_K2_K3.tif
- __MACOSX/Figure 4/._05272024_SRC_2_1806_WT_K2_K3.tif
- Figure 4/READ ME.txt
- __MACOSX/Figure 4/._READ ME.txt
- Figure 4/05272024_Marker for GAPDH_SRC_WT,K2,K3.tif
- __MACOSX/Figure 4/._05272024_Marker for GAPDH_SRC_WT,K2,K3.tif
- Figure 4/WB quant_SRC normalised to GAPDH.csv
- __MACOSX/Figure 4/._WB quant_SRC normalised to GAPDH.csv
- Figure 4/05272024_GAPDH_2_1806_WT_K2_K3.tif
- __MACOSX/Figure 4/._05272024_GAPDH_2_1806_WT_K2_K3.tif
- Figure 4/05272024_Marker for SRC_WT,K2,K3.tif
- __MACOSX/Figure 4/._05272024_Marker for SRC_WT,K2,K3.tif
- Figure 4/06252024_ASCT2_SNX9BLOT_1806_WT_K2_K3.tif
- __MACOSX/Figure 4/._06252024_ASCT2_SNX9BLOT_1806_WT_K2_K3.tif
