# Supplementary material for: Macropinocytosis mediates resistance to loss of glutamine transport in triple-negative breast cancer
Source: EMBO J. 2024 Oct 17;43(23):5857–82. doi: 10.1038/s44318-024-00271-6 (PMC11611898; doi:10.1038/s44318-024-00271-6)
Supplement: Supplementary file 8 — Source data Fig. 4 [file 44318_2024_271_MOESM8_ESM.zip › Figure 4/READ ME.txt]

Source data for Figure 4D: Western blots cut below 50kDa to stain top half for SRC (~60 kDa) or SNX9 (~70 kDa) and bottom half for GAPDH (37 kDa) loading control. Markers shown as overlay in the original files for SNX9 and matched GAPDH. Marker files shown separately for SRC and matched GAPDH (05272024_Marker for GAPDH_SRC_WT,K2,K3).
Graphs plotted from quantification of bands from 5 lysates normalised to respective GAPDH controls shown in the csv files for SRC and SNX9.
