# Supplementary material for: Macropinocytosis mediates resistance to loss of glutamine transport in triple-negative breast cancer
Source: EMBO J. 2024 Oct 17;43(23):5857–82. doi: 10.1038/s44318-024-00271-6 (PMC11611898; doi:10.1038/s44318-024-00271-6)
Supplement: Supplementary file 8 — Source data Fig. 4 [file 44318_2024_271_MOESM8_ESM.zip › Figure 4/WB quant_SRC normalised to GAPDH.csv]

WT	WT	WT	WT	WT	K2	K2	K2	K2	K2	K3	K3	K3	K3	K3
1	1	1	1	1	1.174205	2.102972	0.979267	1.27036	1.166459	1.472535	2.360202	0.914716	1.963151	1.611139
