# Supplementary material for: Macropinocytosis mediates resistance to loss of glutamine transport in triple-negative breast cancer
Source: EMBO J. 2024 Oct 17;43(23):5857–82. doi: 10.1038/s44318-024-00271-6 (PMC11611898; doi:10.1038/s44318-024-00271-6)
Supplement: Supplementary file 9 — Source data Fig. 5 [file 44318_2024_271_MOESM9_ESM.zip]

Archive with 110 entries (101 files):
- Figure 5/
- __MACOSX/._Figure 5
- Figure 5/5A/
- __MACOSX/Figure 5/._5A
- Figure 5/.DS_Store
- __MACOSX/Figure 5/._.DS_Store
- Figure 5/5C/
- __MACOSX/Figure 5/._5C
- Figure 5/5D/
- __MACOSX/Figure 5/._5D
- Figure 5/5E/
- __MACOSX/Figure 5/._5E
- Figure 5/5B/
- __MACOSX/Figure 5/._5B
- Figure 5/5A/5A_HCC1806_KD_Dox.tif
- __MACOSX/Figure 5/5A/._5A_HCC1806_KD_Dox.tif
- Figure 5/5A/5A_K1.tif
- __MACOSX/Figure 5/5A/._5A_K1.tif
- Figure 5/5A/5A_Macropinocytic index single cell KOs.csv
- __MACOSX/Figure 5/5A/._5A_Macropinocytic index single cell KOs.csv
- Figure 5/5A/5A_K3.tif
- __MACOSX/Figure 5/5A/._5A_K3.tif
- Figure 5/5A/5A_HCC1806_shCTRL_Dox.tif
- __MACOSX/Figure 5/5A/._5A_HCC1806_shCTRL_Dox.tif
- Figure 5/5A/5A_K6.tif
- __MACOSX/Figure 5/5A/._5A_K6.tif
- Figure 5/5A/5A_K4.tif
- __MACOSX/Figure 5/5A/._5A_K4.tif
- Figure 5/5A/5A_K5.tif
- __MACOSX/Figure 5/5A/._5A_K5.tif
- Figure 5/5A/5A_WT.tif
- __MACOSX/Figure 5/5A/._5A_WT.tif
- Figure 5/5A/READ ME.txt
- __MACOSX/Figure 5/5A/._READ ME.txt
- Figure 5/5C/5C_1806_NC_20220120.tif
- __MACOSX/Figure 5/5C/._5C_1806_NC_20220120.tif
- Figure 5/5C/.DS_Store
- __MACOSX/Figure 5/5C/._.DS_Store
- Figure 5/5C/5C_1806_2_A2KO_20220120.tif
- __MACOSX/Figure 5/5C/._5C_1806_2_A2KO_20220120.tif
- Figure 5/5C/Replicates/
- __MACOSX/Figure 5/5C/._Replicates
- Figure 5/5C/5C_HCC1806_MP index.csv
- __MACOSX/Figure 5/5C/._5C_HCC1806_MP index.csv
- Figure 5/5C/READ ME.txt
- __MACOSX/Figure 5/5C/._READ ME.txt
- Figure 5/5D/Replicates/
- __MACOSX/Figure 5/5D/._Replicates
- Figure 5/5D/5D_231_NC_20220120.tif
- __MACOSX/Figure 5/5D/._5D_231_NC_20220120.tif
- Figure 5/5D/5D_231_A2KO_20220120.tif
- __MACOSX/Figure 5/5D/._5D_231_A2KO_20220120.tif
- Figure 5/5D/5D_MDA-MB-231_MP index.csv
- __MACOSX/Figure 5/5D/._5D_MDA-MB-231_MP index.csv
- Figure 5/5D/READ ME.txt
- __MACOSX/Figure 5/5D/._READ ME.txt
- Figure 5/5E/5E_468_NC_20220304.tif
- __MACOSX/Figure 5/5E/._5E_468_NC_20220304.tif
- Figure 5/5E/5E_468_A2KO_20220304.tif
- __MACOSX/Figure 5/5E/._5E_468_A2KO_20220304.tif
- Figure 5/5E/5E_MDA-MB-468_MP index.csv
- __MACOSX/Figure 5/5E/._5E_MDA-MB-468_MP index.csv
- Figure 5/5E/Replicates/
- __MACOSX/Figure 5/5E/._Replicates
- Figure 5/5E/READ ME.txt
- __MACOSX/Figure 5/5E/._READ ME.txt
- Figure 5/5B/20190920_GAPDH_HCC1806_WT_K1,K3-6.tif
- __MACOSX/Figure 5/5B/._20190920_GAPDH_HCC1806_WT_K1,K3-6.tif
- Figure 5/5B/20190920_pAkt_HCC1806_WT_K1,K3-6.tif
- __MACOSX/Figure 5/5B/._20190920_pAkt_HCC1806_WT_K1,K3-6.tif
- Figure 5/5B/WB_pAkt, Akt,GAPDH.tif
- __MACOSX/Figure 5/5B/._WB_pAkt, Akt,GAPDH.tif
- Figure 5/5B/READ ME.txt
- __MACOSX/Figure 5/5B/._READ ME.txt
- Figure 5/5B/20190923_Akt_HCC1806_wt_K1,K3-6.tif
- __MACOSX/Figure 5/5B/._20190923_Akt_HCC1806_wt_K1,K3-6.tif
- Figure 5/5C/Replicates/20220217_Compiled, 1806_A2KO.xlsx
- __MACOSX/Figure 5/5C/Replicates/._20220217_Compiled, 1806_A2KO.xlsx
- Figure 5/5C/Replicates/20220120_Compiled1806_NC.xlsx
- __MACOSX/Figure 5/5C/Replicates/._20220120_Compiled1806_NC.xlsx
- Figure 5/5C/Replicates/20220224_Compiled 1806_A2KO.xlsx
- __MACOSX/Figure 5/5C/Replicates/._20220224_Compiled 1806_A2KO.xlsx
- Figure 5/5C/Replicates/20220209_Compiled 1806_NC.xlsm
- __MACOSX/Figure 5/5C/Replicates/._20220209_Compiled 1806_NC.xlsm
- Figure 5/5C/Replicates/20220217_Compiled 1806_NC.xlsx
- __MACOSX/Figure 5/5C/Replicates/._20220217_Compiled 1806_NC.xlsx
- Figure 5/5C/Replicates/20220224_Compiled_1806_NC.xlsx
- __MACOSX/Figure 5/5C/Replicates/._20220224_Compiled_1806_NC.xlsx
- Figure 5/5C/Replicates/20220209_Compiled_1806_2_A2KO.xlsm
- __MACOSX/Figure 5/5C/Replicates/._20220209_Compiled_1806_2_A2KO.xlsm
- Figure 5/5C/Replicates/20220120_Compiled 1806_2_A2KO.xlsx
- __MACOSX/Figure 5/5C/Replicates/._20220120_Compiled 1806_2_A2KO.xlsx
- Figure 5/5D/Replicates/20220120_Compiled 231_A2KO.csv
- __MACOSX/Figure 5/5D/Replicates/._20220120_Compiled 231_A2KO.csv
- Figure 5/5D/Replicates/20220120_Compiled 231_NC.xlsx
- __MACOSX/Figure 5/5D/Replicates/._20220120_Compiled 231_NC.xlsx
- Figure 5/5D/Replicates/20220209_Compiled 231_A2KO.xlsm
- __MACOSX/Figure 5/5D/Replicates/._20220209_Compiled 231_A2KO.xlsm
- Figure 5/5D/Replicates/20220217_Compiled 231_NC.csv
- __MACOSX/Figure 5/5D/Replicates/._20220217_Compiled 231_NC.csv
- Figure 5/5D/Replicates/20220217_Compiled 231_A2KO.xlsx
- __MACOSX/Figure 5/5D/Replicates/._20220217_Compiled 231_A2KO.xlsx
- Figure 5/5D/Replicates/20220209_Compiled 231_NC.xlsm
- __MACOSX/Figure 5/5D/Replicates/._20220209_Compiled 231_NC.xlsm
- Figure 5/5E/Replicates/20220317_Compiled 468_NC,A2KO.xlsx
- __MACOSX/Figure 5/5E/Replicates/._20220317_Compiled 468_NC,A2KO.xlsx
- Figure 5/5E/Replicates/20220304_468_Compiled, NC,A2KO.xlsx
- __MACOSX/Figure 5/5E/Replicates/._20220304_468_Compiled, NC,A2KO.xlsx
- Figure 5/5E/Replicates/20220310_Compiled 468_NC, A2KO.xlsx
- __MACOSX/Figure 5/5E/Replicates/._20220310_Compiled 468_NC, A2KO.xlsx
