# Supplementary material for: Macropinocytosis mediates resistance to loss of glutamine transport in triple-negative breast cancer
Source: EMBO J. 2024 Oct 17;43(23):5857–82. doi: 10.1038/s44318-024-00271-6 (PMC11611898; doi:10.1038/s44318-024-00271-6)
Supplement: Supplementary file 9 — Source data Fig. 5 [file 44318_2024_271_MOESM9_ESM.zip › Figure 5/5A/5A_Macropinocytic index single cell KOs.csv]

shCtrl	shASCT2	WT	K1	K3	K4	K5	K6
1.086735	1.552632	1.58957778	10.3166667	15.5026667	6.27090909	6.08378378	12.7285714
0.926	1.453247	1.02037857	7.44358974	7.38884615	6.46041667	6.71829268	11.2388889
0.857252	1.675758	1.56369935	6.11864407	6.95861765	6.29565217	6.62166667	10.835
0.954622	1.622857	1.93438889	8.38269231	17.8351364	7.74358974	4.994	9.24933333
1.148571	2.115789	2.30060331	3.62393162	6.76304348	7.68534483	7.15762712	8.66507937
1.388525	2.301515	1.46504587	5.72702703	9.644	5.17623762	7.02983871	6.13951613
1.256471	1.971084	1.31405932	4.24210526	4.67631579	4.76640625	10.8462963	6.36615385
1.442466	2.765714	1.1442623	4.70990099	7.06842105	4.16222222	4.99782609	8.892
1.138	2.04023	2.31034483	3.82589286	8.8452381	5.54836066	3.52158273	7.87717391
1.673171	2.433803	1.20714286		5.89047619		5.74035088
		1.86223776
		1.03053435
