# Supplementary material for: Macropinocytosis mediates resistance to loss of glutamine transport in triple-negative breast cancer
Source: EMBO J. 2024 Oct 17;43(23):5857–82. doi: 10.1038/s44318-024-00271-6 (PMC11611898; doi:10.1038/s44318-024-00271-6)
Supplement: Supplementary file 9 — Source data Fig. 5 [file 44318_2024_271_MOESM9_ESM.zip › Figure 5/5A/READ ME.txt]

Source data for Figure 5A: Dextran uptake assay
Representative images shown for each cell line. Tif files best viewed in (Fiji is Just) ImageJ.
Experiments repeated three independent times with at least 8 snapshots across all experiments (data shown in csv file).
Area of dextran calculated per cell to give macropinocytic index.  
