# Supplementary material for: Macropinocytosis mediates resistance to loss of glutamine transport in triple-negative breast cancer
Source: EMBO J. 2024 Oct 17;43(23):5857–82. doi: 10.1038/s44318-024-00271-6 (PMC11611898; doi:10.1038/s44318-024-00271-6)
Supplement: Supplementary file 9 — Source data Fig. 5 [file 44318_2024_271_MOESM9_ESM.zip › Figure 5/5E/5E_MDA-MB-468_MP index.csv]

468 NC	468 NC	468 NC	468 A2KO	468 A2KO	468 A2KO
1	1	1	0.599075746	1.259877	1.269766
