# Supplementary material for: Macropinocytosis mediates resistance to loss of glutamine transport in triple-negative breast cancer
Source: EMBO J. 2024 Oct 17;43(23):5857–82. doi: 10.1038/s44318-024-00271-6 (PMC11611898; doi:10.1038/s44318-024-00271-6)
Supplement: Supplementary file 9 — Source data Fig. 5 [file 44318_2024_271_MOESM9_ESM.zip › Figure 5/5E/READ ME.txt]

Source data for Figure 5E:Dextran uptake assay
Representative images shown for each cell line. Tif files best viewed in (Fiji is Just) ImageJ.
Experiment repeats three independent times with 5 snapshots per coverslip (data shown in csv file as average of snapshots per experiment).
Area of dextran calculated per cell to give macropinocytic index. The replicates folder contains data and calculations from all the repeats. 
