# Supplementary material for: Macropinocytosis mediates resistance to loss of glutamine transport in triple-negative breast cancer
Source: EMBO J. 2024 Oct 17;43(23):5857–82. doi: 10.1038/s44318-024-00271-6 (PMC11611898; doi:10.1038/s44318-024-00271-6)
Supplement: Supplementary file 9 — Source data Fig. 5 [file 44318_2024_271_MOESM9_ESM.zip › Figure 5/5B/READ ME.txt]

Source data for Figure 5B: Western blots cut below 50 kDa to stain for phospho-AKT (~56 kDa) or Akt (~56 kDa) above and bottom half for GAPDH (37 kDa) loading control. Marker (50 kDa band) for pAkt blot is shown in this image '20190920_pAkt_HCC1806_WT_K1,K3-6'. Marker images were not captured for GAPDH and Akt.
