# Supplementary material for: Macropinocytosis mediates resistance to loss of glutamine transport in triple-negative breast cancer
Source: EMBO J. 2024 Oct 17;43(23):5857–82. doi: 10.1038/s44318-024-00271-6 (PMC11611898; doi:10.1038/s44318-024-00271-6)
Supplement: Supplementary file 9 — Source data Fig. 5 [file 44318_2024_271_MOESM9_ESM.zip › Figure 5/5C/Replicates/20220217_Compiled, 1806_A2KO.xlsx]

## Sheet: 20220217_1806_A2KO, dex_1
	Label	Area	Mean	StdDev	Min	Max	Perim.	IntDen	Skew	RawIntDen	MinThr	MaxThr
1	C1-20220217_1806_A2KO;dex;Hoechst;T-PMT_1.tif	76.671	103.426	41.477	67	255	8192	7929.79	1.955	1168822	67	255
	Slice	Count	Total Area	Average Size	%Area	Mean	Perim.	IntDen	Skew
	C2-20220217_1806_A2KO,dex,Hoechst,T-PMT_1.tif	14	4084.06	291.718	14.352	32.829	77.7	9633.58	0.941
		5.4765
	Label	Area	Mean	StdDev	Min	Max	Perim.	IntDen	Skew	RawIntDen	MinThr	MaxThr
2	C1-20220217_1806_A2KO;dex;Hoechst;T-PMT_2.tif	165.893	117.686	52.416	70	255	8192	19523.2	1.434	2877655	70	255
	Slice	Count	Total Area	Average Size	%Area	Mean	Perim.	IntDen	Skew
	C2-20220217_1806_A2KO,dex,Hoechst,T-PMT_2.tif	19	4500.38	236.862	15.815	83.057	64.676	21141.8	0.562
		8.73121
	Label	Area	Mean	StdDev	Min	Max	Perim.	IntDen	Skew	RawIntDen	MinThr	MaxThr
3	C1-20220217_1806_A2KO;dex;Hoechst;T-PMT_3.tif	135.526	121.685	56.569	68	255	8192	16491.4	1.261	2430775	68	255
	Slice	Count	Total Area	Average Size	%Area	Mean	Perim.	IntDen	Skew
	C2-20220217_1806_A2KO,dex,Hoechst,T-PMT_3.tif	20	4558.57	227.929	16.02	93.277	70.464	21607.9	0.181
		6.7763
	Label	Area	Mean	StdDev	Min	Max	Perim.	IntDen	Skew	RawIntDen	MinThr	MaxThr
4	C1-20220217_1806_A2KO;dex;Hoechst;T-PMT_4.tif	176.517	114.03	48.751	71	255	8192	20128.2	1.596	2966820	71	255
	Slice	Count	Total Area	Average Size	%Area	Mean	Perim.	IntDen	Skew
	C2-20220217_1806_A2KO,dex,Hoechst,T-PMT_4.tif	27	4681.89	173.403	16.453	117.236	58.066	20294.2	0.128
		6.53767
	Label	Area	Mean	StdDev	Min	Max	Perim.	IntDen	Skew	RawIntDen	MinThr	MaxThr
1	C1-20220217_1806_A2KO;dex;Hoechst;T-PMT_5.tif	41.439	102.086	37.862	74	255	8192	4230.39	2.52	623544	74	255
	Slice	Count	Total Area	Average Size	%Area	Mean	Perim.	IntDen	Skew
	C2-20220217_1806_A2KO,dex,Hoechst,T-PMT_5.tif	25	3241.61	129.665	11.392	99.977	57.168	13164.7	0.57
		1.65756
		5.83585
	A2KO	5.83585	3.3237
	NC	1.75583
