# Supplementary material for: Macropinocytosis mediates resistance to loss of glutamine transport in triple-negative breast cancer
Source: EMBO J. 2024 Oct 17;43(23):5857–82. doi: 10.1038/s44318-024-00271-6 (PMC11611898; doi:10.1038/s44318-024-00271-6)
Supplement: Supplementary file 9 — Source data Fig. 5 [file 44318_2024_271_MOESM9_ESM.zip › Figure 5/5C/Replicates/20220120_Compiled1806_NC.xlsx]

## Sheet: 20220120_1806_NC,dex_1red
	Area	Mean	Min	Max	Perim.	IntDen	Skew	RawIntDen	MinThr	MaxThr
1	19.716	165.721	89	255	8192	3267.28	0.404	481585	89	255
Slice	Count	Total Area	Average Size	%Area	Mean	Perim.	IntDen	Skew
C2-20220120_1806_NC,dex,Hoechst,T-PMT_1.tif	47	6416.24	136.516	22.548	79.353	49.319	11250.8	-0.07
	0.419489
Label	Area	Mean	StdDev	Min	Max	Perim.	IntDen	Skew	RawIntDen	MinThr	MaxThr
2	10.434	141.996	33.728	111	255	5680	1481.65	1.902	218390	111	255
Slice	Count	Total Area	Average Size	%Area	Mean	Perim.	IntDen	Skew
C2-Composite	10	1721.18	172.118	15.641	76.655	51.947	14036.5	-0.255
	1.0434
Label	Area	Mean	StdDev	Min	Max	Perim.	IntDen	Skew	RawIntDen	MinThr	MaxThr
C1-Composite	12.178	117.723	41.957	77	255	6344	1433.63	1.406	211312	77	255
Slice	Count	Total Area	Average Size	%Area	Mean	Perim.	IntDen	Skew
C2-Composite	11	2069.64	188.149	13.169	109.536	55.595	20549.5	-0.018
	1.10709
	Label	Area	Mean	StdDev	Min	Max	Perim.	IntDen	Skew	RawIntDen	MinThr	MaxThr
1	C1-20220120_1806_NC;dex;Hoechst;T-PMT_3.tif	39.533	131.395	41.28	87	255	8192	5194.42	1.34	765639	87	255
	Slice	Count	Total Area	Average Size	%Area	Mean	Perim.	IntDen	Skew
	C2-20220120_1806_NC,dex,Hoechst,T-PMT_3.tif	26	5596.5	215.25	19.667	88.858	59.556	19235.2	-0.109
		1.5205
	Label	Area	Mean	StdDev	Min	Max	Perim.	IntDen	Skew	RawIntDen	MinThr	MaxThr
1	C1-20220120_1806_NC;dex;Hoechst;T-PMT_4.tif	24.356	161.166	52.995	105	255	8192	3925.37	0.81	578585	105	255
	Slice	Count	Total Area	Average Size	%Area	Mean	Perim.	IntDen	Skew
	C2-20220120_1806_NC,dex,Hoechst,T-PMT_4.tif	38	6174.85	162.496	21.7	91.8	52.047	15145.6	-0.045
		0.640947
	Label	Area	Mean	StdDev	Min	Max	Perim.	IntDen	Skew	RawIntDen	MinThr	MaxThr
1	C1-20220120_1806_NC;dex;Hoechst;T-PMT_5.tif	44.126	137.538	61.236	73	255	8192	6068.98	0.831	894545	73	255
	Slice	Count	Total Area	Average Size	%Area	Mean	Perim.	IntDen	Skew
	C2-20220120_1806_NC,dex,Hoechst,T-PMT_5.tif	22	5124.22	232.919	18.008	89.123	60.384	20673.3	-0.151
		2.00573
		1.12286
