# Supplementary material for: Macropinocytosis mediates resistance to loss of glutamine transport in triple-negative breast cancer
Source: EMBO J. 2024 Oct 17;43(23):5857–82. doi: 10.1038/s44318-024-00271-6 (PMC11611898; doi:10.1038/s44318-024-00271-6)
Supplement: Supplementary file 9 — Source data Fig. 5 [file 44318_2024_271_MOESM9_ESM.zip › Figure 5/5C/Replicates/20220224_Compiled 1806_A2KO.xlsx]

## Sheet: 20220224_1806_A2KO, dex_1
	Label	Area	Mean	Min	Max	Perim.	IntDen	Skew	RawIntDen	MinThr	MaxThr
1	C1-20220224_1806_A2KO;dex;Hoechst;T-PMT_1.tif	9.539	120.652	70	251	8192	1150.89	0.649	169637	70	251
	C2-20220224_1806_A2KO,dex,Hoechst,T-PMT_1.tif	33	6201.3	187.918	21.793	43.738	55.297	8011.59	0.026
		0.289061
	Label	Area	Mean	Min	Max	Perim.	IntDen	Skew	RawIntDen	MinThr	MaxThr
2	C1-20220224_1806_A2KO;dex;Hoechst;T-PMT_2.tif	14.112	112.62	70	255	8192	1589.25	1.676	234249	70	255
	C2-20220224_1806_A2KO,dex,Hoechst,T-PMT_2.tif	34	5826.45	171.366	20.475	61.555	55.23	10570.4	-0.069
		0.415059
	Label	Area	Mean	Min	Max	Perim.	IntDen	Skew	RawIntDen	MinThr	MaxThr
3	C1-20220224_1806_A2KO;dex;Hoechst;T-PMT_3.tif	9.878	98.672	69	251	8192	974.692	1.951	143666	69	255
	C2-20220224_1806_A2KO,dex,Hoechst,T-PMT_3.tif	42	6349.23	151.172	22.312	66.231	51.035	10278.1	-0.174
		0.23519
4	C1-20220224_1806_A2KO;dex;Hoechst;T-PMT_4.tif	24.044	122.976	69	255	8192	2956.84	1.315	435828	69	255
	C2-20220224_1806_A2KO,dex,Hoechst,T-PMT_4.tif	42	7066.57	168.252	24.833	83.42	52.355	13790.8	-0.218
		0.572476
1	C1-20220224_1806_A2KO;dex;Hoechst;T-PMT_5.tif	52.403	136.765	70	255	8192	7166.89	0.723	1056373	70	255
	C2-20220224_1806_A2KO,dex,Hoechst,T-PMT_5.tif	47	6448.08	137.193	22.66	111.505	48.608	15050.3	-0.137
		1.11496
		0.525349
