# Supplementary material for: Macropinocytosis mediates resistance to loss of glutamine transport in triple-negative breast cancer
Source: EMBO J. 2024 Oct 17;43(23):5857–82. doi: 10.1038/s44318-024-00271-6 (PMC11611898; doi:10.1038/s44318-024-00271-6)
Supplement: Supplementary file 9 — Source data Fig. 5 [file 44318_2024_271_MOESM9_ESM.zip › Figure 5/5C/Replicates/20220209_Compiled 1806_NC.xlsm]

## Sheet: 20220209_1806_NC
	Area	Mean	Min	Max	Perim.	IntDen	Skew	RawIntDen	MinThr	MaxThr
1	11.316	124.201	88	246	7444	1405.51	1.133	207167	88	255
Slice	Count	Total Area	Average Size	%Area	Mean	Perim.	IntDen	Skew
C2-20220209_1806_NC,dex,Hoechst,T-PMT_1.tif	28	4781.75	170.777	20.327	0	55.249	0	NaN
	0.404143
	Area	Mean	Min	Max	Perim.	IntDen	Skew	RawIntDen	MinThr	MaxThr
2	13.23	117.003	90	253	8192	1547.9	1.961	228155	90	255
Slice	Count	Total Area	Average Size	%Area	Mean	Perim.	IntDen	Skew
C2-20220209_1806_NC,dex,Hoechst,T-PMT_2.tif	25	4971.73	198.869	17.472	255	62.888	50711.6	NaN
	0.5292					61.9161
	Area	Mean	Min	Max	Perim.	IntDen	Skew	RawIntDen	MinThr	MaxThr
3	29.058	145.078	102	255	8192	4215.65	1.248	621371	102	255
Slice	Count Total Area Average Size %Area Mean Perim. IntDen Skew
C2-202202091806NC,dex,Hoechst,T-PMT_3.tif	36
	0.807167					117.101
	Area	Mean	Min	Max	Perim.	IntDen	Skew	RawIntDen	MinThr	MaxThr
4	28.271	152.896	99	255	8192	4322.48	0.959	637118	99	255
Slice	Count	Total Area	Average Size	%Area	Mean	Perim.	IntDen	Skew
C2-20220209_1806_NC,dex,Hoechst,T-PMT_4.tif	45	7432.2	165.16	26.118	88.842	52.567	14984.5	-0.218
	0.628244					96.0552
	Area	Mean	Min	Max	Perim.	IntDen	Skew	RawIntDen	MinThr	MaxThr
5	13.888	140.354	95	255	8192	1949.2	1.094	287305	95	255
Slice	Count	Total Area	Average Size	%Area	Mean	Perim.	IntDen	Skew
C2-20220209_1806_NC,dex,Hoechst,T-PMT_5.tif	24	4477.8	186.575	15.736	24.557	58.821	4908.88	-0.108
	0.578667
	0.589484
