# Supplementary material for: Macropinocytosis mediates resistance to loss of glutamine transport in triple-negative breast cancer
Source: EMBO J. 2024 Oct 17;43(23):5857–82. doi: 10.1038/s44318-024-00271-6 (PMC11611898; doi:10.1038/s44318-024-00271-6)
Supplement: Supplementary file 9 — Source data Fig. 5 [file 44318_2024_271_MOESM9_ESM.zip › Figure 5/5C/Replicates/20220217_Compiled 1806_NC.xlsx]

## Sheet: 20220217_1806_NC, dex_1
	Label	Area	Mean	StdDev	Min	Max	Perim.	IntDen	Skew	RawIntDen	MinThr	MaxThr
1	C1-20220217_1806_NC;dex;Hoechst;T-PMT_1.tif	24.051	137.911	63.514	79	255	8192	3316.86	1.021	488893	79	255
	Slice	Count	Total Area	Average Size	%Area	Mean	Perim.	IntDen	Skew
	C2-20220217_1806_NC,dex,Hoechst,T-PMT_1.tif	22	4011.97	182.362	14.099	112.02	54.663	20480.6	-0.112
		1.09323
	Label	Area	Mean	StdDev	Min	Max	Perim.	IntDen	Skew	RawIntDen	MinThr	MaxThr
2	C1-20220217_1806_NC;dex;Hoechst;T-PMT_2.tif	48.088	140.242	55.314	80	255	8192	6743.96	0.793	994035	80	255
	Slice	Count	Total Area	Average Size	%Area	Mean	Perim.	IntDen	Skew
	C2-20220217_1806_NC,dex,Hoechst,T-PMT_2.tif	23	4494.77	195.425	15.796	98.767	57.547	19186.6	-0.191
		2.09078
	Label	Area	Mean	StdDev	Min	Max	Perim.	IntDen	Skew	RawIntDen	MinThr	MaxThr
3	C1-20220217_1806_NC;dex;Hoechst;T-PMT_3.tif	41.717	138.483	61.757	77	255	8192	5777.16	0.88	851532	77	255
	Slice	Count	Total Area	Average Size	%Area	Mean	Perim.	IntDen	Skew
	C2-20220217_1806_NC,dex,Hoechst,T-PMT_3.tif	20	3864.64	193.232	13.581	142.072	56.691	27114.1	-0.068
		2.08585
	Label	Area	Mean	StdDev	Min	Max	Perim.	IntDen	Skew	RawIntDen	MinThr	MaxThr
4	C1-20220217_1806_NC;dex;Hoechst;T-PMT_4.tif	35.069	113.533	41.843	77	255	8192	3981.45	1.935	586851	77	255
	Slice	Count	Total Area	Average Size	%Area	Mean	Perim.	IntDen	Skew
	C2-20220217_1806_NC,dex,Hoechst,T-PMT_4.tif	20	4032.68	201.634	14.172	118.655	60.933	24134.6	-0.041
		1.75345
	Label	Area	Mean	StdDev	Min	Max	Perim.	IntDen	Skew	RawIntDen	MinThr	MaxThr
5	C1-20220217_1806_NC;dex;Hoechst;T-PMT_5.tif	55.029	110.306	42.032	71	255	8192	6069.98	1.775	894692	71	255
	Slice	Count	Total Area	Average Size	%Area	Mean	Perim.	IntDen	Skew
	C2-20220217_1806_NC,dex,Hoechst,T-PMT_5.tif	27	4910.5	181.87	17.256	105.932	55.538	19409.8	-0.041
		2.03811
		1.75583
