# Supplementary material for: Macropinocytosis mediates resistance to loss of glutamine transport in triple-negative breast cancer
Source: EMBO J. 2024 Oct 17;43(23):5857–82. doi: 10.1038/s44318-024-00271-6 (PMC11611898; doi:10.1038/s44318-024-00271-6)
Supplement: Supplementary file 9 — Source data Fig. 5 [file 44318_2024_271_MOESM9_ESM.zip › Figure 5/5C/Replicates/20220224_Compiled_1806_NC.xlsx]

## Sheet: 20220224_1806_NC, dex_1
	Label	Area	Mean	Min	Max	Perim.	IntDen	Skew	RawIntDen	MinThr	MaxThr
1	C1-20220224_1806_NC;dex;Hoechst;T-PMT_1.tif	11.527	114.607	70	255	8192	1321.04	1.397	194717	70	255
	C2-20220224_1806_NC,dex,Hoechst,T-PMT_1.tif	44	8114.31	184.416	28.515	75.273	54.532	14008.6	-0.454
		0.261977
	Label	Area	Mean	Min	Max	Perim.	IntDen	Skew	RawIntDen	MinThr	MaxThr
2	C1-20220224_1806_NC;dex;Hoechst;T-PMT_2.tif	16.079	114.827	70	255	8192	1846.32	1.59	272140	70	255
	C2-20220224_1806_NC,dex,Hoechst,T-PMT_2.tif	37	7093.86	191.726	24.929	67.669	55.17	13502.7	-0.164
		0.434568
	Label	Area	Mean	Min	Max	Perim.	IntDen	Skew	RawIntDen	MinThr	MaxThr
3	C1-20220224_1806_NC;dex;Hoechst;T-PMT_3.tif	2.904	110.673	70	255	8192	321.365	1.644	47368	70	255
	C2-20220224_1806_NC,dex,Hoechst,T-PMT_3.tif	48	8166.59	170.137	28.699	86.323	53.762	14857.5	-0.347
		0.0605
	Label	Area	Mean	Min	Max	Perim.	IntDen	Skew	RawIntDen	MinThr	MaxThr
4	C1-20220224_1806_NC;dex;Hoechst;T-PMT_4.tif	8.182	97.984	70	177	8192	801.709	1.021	118169	70	255
	C2-20220224_1806_NC,dex,Hoechst,T-PMT_4.tif	34	6066.6	178.429	21.319	83.442	55.233	15296.9	-0.242
		0.240647
	Label	Area	Mean	Min	Max	Perim.	IntDen	Skew	RawIntDen	MinThr	MaxThr
5	C1-20220224_1806_NC;dex;Hoechst;T-PMT_5.tif	1.811	112.311	70	217	8192	203.445	0.677	29987	70	255
	C2-20220224_1806_NC,dex,Hoechst,T-PMT_5.tif	34	6728.25	197.89	23.644	94.176	56.569	19496.6	-0.322
		0.0532647
		0.210191
