# Supplementary material for: Macropinocytosis mediates resistance to loss of glutamine transport in triple-negative breast cancer
Source: EMBO J. 2024 Oct 17;43(23):5857–82. doi: 10.1038/s44318-024-00271-6 (PMC11611898; doi:10.1038/s44318-024-00271-6)
Supplement: Supplementary file 9 — Source data Fig. 5 [file 44318_2024_271_MOESM9_ESM.zip › Figure 5/5C/Replicates/20220209_Compiled_1806_2_A2KO.xlsm]

## Sheet: 20220209_1806_2_A2KO
	Area	Mean	Min	Max	Perim.	IntDen	Skew	RawIntDen	MinThr	MaxThr
1	32.029	86.566	51	255	8192	2772.64	2.117	408677	51	255
Slice	Count	Total Area	Average Size	%Area	Mean	Perim.	IntDen	Skew
C2-20220209_1806_2_A2KO,dex,Hoechst,T-PMT_1.tif	31	6225.76	200.831	21.879	255	56.114	51211.9	NaN
	1.03319					89.44
	Label	Area	Mean	StdDev	Min	Max	Perim.	IntDen	Skew	RawIntDen	MinThr	MaxThr
2	C1-20220209_1806_2_A2KO;dex;Hoechst;T-PMT_2.tif	69.832	87.255	38.799	50	255	8192	6093.2	1.5	898115	50	255
Slice	Count	Total Area	Average Size	%Area	Mean	Perim.	IntDen	Skew
C2-20220209_1806_2_A2KO,dex,Hoechst,T-PMT_2.tif	28	5895.41	210.55	20.718	255	64.732	53690.4	NaN
	2.494					9.10714
	Label	Area	Mean	StdDev	Min	Max	Perim.	IntDen	Skew	RawIntDen	MinThr	MaxThr
3	C1-20220209_1806_2_A2KO;dex;Hoechst;T-PMT_3.tif	82.573	115.036	62.999	55	255	8192	9498.89	1.206	1400102	55	255
Slice	Count	Total Area	Average Size	%Area	Mean	Perim.	IntDen	Skew
C2-20220209_1806_2_A2KO,dex,Hoechst,T-PMT_3.tif	27	5900.33	218.531	20.735	255	58.507	55725.3	NaN
	3.05826					9.44444
	Area	Mean	Min	Max	Perim.	IntDen	Skew	RawIntDen	MinThr	MaxThr
4	23.216	86.874	54	255	8192	2016.9	2.028	297283	54	255
Slice	Count	Total Area	Average Size	%Area	Mean	Perim.	IntDen	Skew
C2-20220209_1806_2_A2KO,dex,Hoechst,T-PMT_4.tif	32	5289.32	165.291	18.588	255	55.587	42149.3	NaN
	0.7255					63.028
	Area	Mean	Min	Max	Perim.	IntDen	Skew	RawIntDen	MinThr	MaxThr
5	24.668	87.761	51	255	8192	2164.9	2.047	319098	51	255
Slice	Count	Total Area	Average Size	%Area	Mean	Perim.	IntDen	Skew
C2-20220209_1806_2_A2KO,dex,Hoechst,T-PMT_5.tif	31	6911.13	222.94	24.287	255	59.917	56849.6	NaN
	0.795742					69.8354
	1.62134					48.171
