# Supplementary material for: Macropinocytosis mediates resistance to loss of glutamine transport in triple-negative breast cancer
Source: EMBO J. 2024 Oct 17;43(23):5857–82. doi: 10.1038/s44318-024-00271-6 (PMC11611898; doi:10.1038/s44318-024-00271-6)
Supplement: Supplementary file 9 — Source data Fig. 5 [file 44318_2024_271_MOESM9_ESM.zip › Figure 5/5C/Replicates/20220120_Compiled 1806_2_A2KO.xlsx]

## Sheet: 20220120_1806_2_A2KO_dex_red1
	Label	Area	Mean	StdDev	Min	Max	Perim.	IntDen	Skew	RawIntDen	MinThr	MaxThr
1	C1-20220120_1806_2_A2KO;dex;Hoechst;T-PMT_1.tif	28.99	97.359	35.871	68	255	8192	2822.42	2.409	416014	68	255
	Slice	Count	Total Area	Average Size	%Area	Mean	Perim.	IntDen	Skew
	C2-20220120_1806_2_A2KO,dex,Hoechst,T-PMT_1.tif	22	4823.25	219.239	16.95	41.047	58.66	9383.87	-0.135
		1.31773
	Area	Mean	Min	Max	Perim.	IntDen	Skew	RawIntDen	MinThr	MaxThr
2	43.481	120.804	78	255	8192	5252.75	1.647	774236	78	255
	Slice	Count	Total Area	Average Size	%Area	Mean	Perim.	IntDen	Skew
	33	6030.95	182.756	21.194	64.978	54.211	12302.6	-0.433
		3.66073
	Label	Area	Mean	StdDev	Min	Max	Perim.	IntDen	Skew	RawIntDen	MinThr	MaxThr
3	C1-20220120_1806_2_A2KO;dex;Hoechst;T-PMT_3.tif	251.54	91.059	53.812	47	255	8192	22904.9	1.799	3376095	47	255
	Slice	Count	Total Area	Average Size	%Area	Mean	Circ.	Solidity	IntDen	Skew
	C2-20220120_1806_2_A2KO,dex,Hoechst,T-PMT_3.tif	23	6164.73	268.032	21.664	63.226	0.785	0.969	16848.6	-0.523
		10.9365
	Label	Area	Mean	StdDev	Min	Max	Perim.	IntDen	Skew	RawIntDen	MinThr	MaxThr
4	C1-20220120_1806_2_A2KO;dex;Hoechst;T-PMT_4.tif	158.803	124.413	52.583	73	255	8192	19757.2	1.268	2912141	73	255
	Slice	Count	Total Area	Average Size	%Area	Mean	Perim.	IntDen	Skew
	C2-20220120_1806_2_A2KO,dex,Hoechst,T-PMT_4.tif	19	3808.25	200.434	13.383	68.35	57.383	13851.6	0.188
		8.35805
	Label	Area	Mean	StdDev	Min	Max	Perim.	IntDen	Skew	RawIntDen	MinThr	MaxThr
5	C1-20220120_1806_2_A2KO;dex;Hoechst;T-PMT_5.tif	75.517	132.398	59.021	77	255	8192	9998.33	1.16	1473717	77	255
	Slice	Count	Total Area	Average Size	%Area	Mean	Perim.	IntDen	Skew
	C2-20220120_1806_2_A2KO,dex,Hoechst,T-PMT_5.tif	18	3988.39	221.577	14.016	68.008	59.516	15032.2	-0.027
		4.19539
		5.69368
