# Supplementary material for: Macropinocytosis mediates resistance to loss of glutamine transport in triple-negative breast cancer
Source: EMBO J. 2024 Oct 17;43(23):5857–82. doi: 10.1038/s44318-024-00271-6 (PMC11611898; doi:10.1038/s44318-024-00271-6)
Supplement: Supplementary file 9 — Source data Fig. 5 [file 44318_2024_271_MOESM9_ESM.zip › Figure 5/5D/Replicates/20220120_Compiled 231_A2KO.csv]

	Label	Area	Mean	StdDev	Min	Max	Perim.	IntDen	Skew	RawIntDen	MinThr	MaxThr
1	C1-20220120_231_A2KO;dex;Hoechst;T-PMT_1.tif	137.168	156.567	71.852	68	255	8192	21475.854	0.311	3165462	68	255
	Slice	Count	Total Area	Average Size	%Area	Mean	Perim.	IntDen	Skew
	C2-20220120_231_A2KO,dex,Hoechst,T-PMT_1.tif	19	1344.26	70.751	4.724	73.355	35.277	5217.601	0.259
		7.219368421
	Label	Area	Mean	StdDev	Min	Max	Perim.	IntDen	Skew	RawIntDen	MinThr	MaxThr
2	C1-20220120_231_A2KO;dex;Hoechst;T-PMT_2.tif	110.871	150.413	66.478	71	255	8192	16676.419	0.507	2458043	71	255
	Slice	Count	Total Area	Average Size	%Area	Mean	Perim.	IntDen	Skew
	C2-20220120_231_A2KO,dex,Hoechst,T-PMT_2.tif	16	1192.689	74.543	4.191	104.225	36.761	7764.721	-0.036
		6.9294375
	Label	Area	Mean	StdDev	Min	Max	Perim.	IntDen	Skew	RawIntDen	MinThr	MaxThr
3	20220120_231_A2KO;dex;Hoechst;T-PMT_3.czi - C=0	126.224	118.786	65.575	58	255	8192	14993.689	1.079	2210015	58	255
	Slice	Count	Total Area	Average Size	%Area	Mean	Perim.	IntDen	Skew
	20220120_231_A2KO,dex,Hoechst,T-PMT_3.czi - C=2	16	1012.25	63.266	3.557	116.435	34.911	7120.969	0.075
		7.889
	Label	Area	Mean	StdDev	Min	Max	Perim.	IntDen	Skew	RawIntDen	MinThr	MaxThr
4	C1-20220120_231_A2KO;dex;Hoechst;T-PMT_4.tif	120.329	163.988	68.451	80	255	8192	19732.432	0.295	2908488	80	255
	Slice	Count	Total Area	Average Size	%Area	Mean	Perim.	IntDen	Skew
	C2-20220120_231_A2KO,dex,Hoechst,T-PMT_4.tif	17	1217.106	71.594	4.277	112.009	36.05	7999.894	-0.169
		7.078176471
	Label	Area	Mean	StdDev	Min	Max	Perim.	IntDen	Skew	RawIntDen	MinThr	MaxThr
5	C1-20220120_231_A2KO;dex;Hoechst;T-PMT_5.tif	36.066	177.161	60.174	96	255	8192	6389.508	0.196	941790	96	255
	Slice	Count	Total Area	Average Size	%Area	Mean	Perim.	IntDen	Skew
	C2-20220120_231_A2KO,dex,Hoechst,T-PMT_5.tif	20	1668.848	83.442	5.865	104.153	38.315	8715.206	0.141
		1.8033
		6.183856478
