# Supplementary material for: Macropinocytosis mediates resistance to loss of glutamine transport in triple-negative breast cancer
Source: EMBO J. 2024 Oct 17;43(23):5857–82. doi: 10.1038/s44318-024-00271-6 (PMC11611898; doi:10.1038/s44318-024-00271-6)
Supplement: Supplementary file 9 — Source data Fig. 5 [file 44318_2024_271_MOESM9_ESM.zip › Figure 5/5D/Replicates/20220120_Compiled 231_NC.xlsx]

## Sheet: 20220120_231_NC,dex_1red
	Label	Area	Mean	StdDev	Min	Max	Perim.	IntDen	Skew	RawIntDen	MinThr	MaxThr
1	C1-20220120_231_NC;dex;Hoechst;T-PMT_1.tif	51.06	156.599	54.683	99	255	8192	7995.9	0.801	1178567	99	255
	Slice	Count	Total Area	Average Size	%Area	Mean	Perim.	IntDen	Skew
	C2-20220120_231_NC,dex,Hoechst,T-PMT_1.tif	16	1038.42	64.902	3.649	61.518	35.832	4012.84	0.474
		3.19125
	Label	Area	Mean	StdDev	Min	Max	Perim.	IntDen	Skew	RawIntDen	MinThr	MaxThr
2	C1-20220120_231_NC;dex;Hoechst;T-PMT_2.tif	99.792	158.744	59.763	90	255	8192	15841.4	0.558	2334965	90	255
	Slice	Count	Total Area	Average Size	%Area	Mean	Perim.	IntDen	Skew
	C2-20220120_231_NC,dex,Hoechst,T-PMT_2.tif	22	1296.93	58.951	4.558	85.257	34.5	5063.28	0.161
		4.536
	Label	Area	Mean	StdDev	Min	Max	Perim.	IntDen	Skew	RawIntDen	MinThr	MaxThr
3	C1-20220120_231_NC;dex;Hoechst;T-PMT_3.tif	192.59	105.02	42.418	68	255	8000	20225.7	1.938	2981201	68	255
	Slice	Count	Total Area	Average Size	%Area	Mean	Perim.	IntDen	Skew
	C2-20220120_231_NC,dex,Hoechst,T-PMT_3.tif	32	1635.92	51.123	5.749	98.79	32.815	5120.98	0.063
		6.01844
	Label	Area	Mean	StdDev	Min	Max	Perim.	IntDen	Skew	RawIntDen	MinThr	MaxThr
4	C1-20220120_231_NC;dex;Hoechst;T-PMT_4.tif	132.093	113.82	58.864	64	255	8192	15034.8	1.446	2216081	64	255
	Slice	Count	Total Area	Average Size	%Area	Mean	Perim.	IntDen	Skew
	C2-20220120_231_NC,dex,Hoechst,T-PMT_4.tif	22	1860.22	84.556	6.537	58.851	40.423	4731.39	0.464
		6.00423
	Label	Area	Mean	StdDev	Min	Max	Perim.	IntDen	Skew	RawIntDen	MinThr	MaxThr
5	C1-20220120_231_NC;dex;Hoechst;T-PMT_5.tif	47.376	186.259	56.787	106	255	8192	8824.17	0.016	1300650	106	255
	Slice	Count	Total Area	Average Size	%Area	Mean	Perim.	IntDen	Skew
	C2-20220120_231_NC,dex,Hoechst,T-PMT_5.tif	17	1127.36	66.315	3.962	77.669	38.019	5196.5	0.118
		2.78682
		4.50735
				231 NC		231 A2KO		231 NC+EIPA		231 A2KO+EIPA
				4.50735	3.56513	6.18386	2.10987	0.432589		0.167486
								0.0959742		0.0793822
