# Supplementary material for: Macropinocytosis mediates resistance to loss of glutamine transport in triple-negative breast cancer
Source: EMBO J. 2024 Oct 17;43(23):5857–82. doi: 10.1038/s44318-024-00271-6 (PMC11611898; doi:10.1038/s44318-024-00271-6)
Supplement: Supplementary file 9 — Source data Fig. 5 [file 44318_2024_271_MOESM9_ESM.zip › Figure 5/5D/Replicates/20220209_Compiled 231_A2KO.xlsm]

## Sheet: 20220209_231_A2KO,dex_red1
	Area	Mean	Min	Max	Perim.	IntDen	Skew	RawIntDen	MinThr	MaxThr
1	15.665	92.061	37	255	8192	1442.15	1.34	212568	37	255
Slice	Count	Total Area	Average Size	%Area	Mean	Perim.	IntDen	Skew
C2-20220209_231_2_A2KO,dex,Hoechst,T-PMT_1.tif	8	670.96	83.87	2.358	46.392	39.637	3861.32	-0.084
	1.95812
	Area	Mean	Min	Max	Perim.	IntDen	Skew	RawIntDen	MinThr	MaxThr
2	39.73	133.209	61	255	8192	5292.33	0.754	780070	61	255
Slice	Count	Total Area	Average Size	%Area	Mean	Perim.	IntDen	Skew
C2-20220209_231_2_A2KO,dex,Hoechst,T-PMT_2.tif	16	1192.4	74.525	4.19	95.575	38.05	6910.36	0.075
	2.48312
	Area	Mean	Min	Max	Perim.	IntDen	Skew	RawIntDen	MinThr	MaxThr
3	59.445	145.762	56	255	8192	8664.87	0.4	1277170	56	255
Slice	Count	Total Area	Average Size	%Area	Mean	Perim.	IntDen	Skew
C2-20220209_231_2_A2KO,dex,Hoechst,T-PMT_3.tif	16	919.792	57.487	3.232	78.881	33.081	4447.94	0.149
	3.71531
	Area	Mean	Min	Max	Perim.	IntDen	Skew	RawIntDen	MinThr	MaxThr
4	22.762	112.144	52	255	8192	2552.59	1.153	376242	52	255
Slice	Count	Total Area	Average Size	%Area	Mean	Perim.	IntDen	Skew
C2-20220209_231_2_A2KO,dex,Hoechst,T-PMT_4.tif	16	821.832	51.364	2.888	101.024	32.729	5095.36	-0.133
	1.42263
	Area	Mean	Min	Max	Perim.	IntDen	Skew	RawIntDen	MinThr	MaxThr
5	16.493	162.566	90	255	8192	2681.19	0.489	395198	90	255
Slice	Count	Total Area	Average Size	%Area	Mean	Perim.	IntDen	Skew
C2-20220209_231_2_A2KO,dex,Hoechst,T-PMT_5.tif	17	1133.88	66.699	3.985	62.479	37.86	4225.77	0.003
	0.970176
	2.10987
