# Supplementary material for: Macropinocytosis mediates resistance to loss of glutamine transport in triple-negative breast cancer
Source: EMBO J. 2024 Oct 17;43(23):5857–82. doi: 10.1038/s44318-024-00271-6 (PMC11611898; doi:10.1038/s44318-024-00271-6)
Supplement: Supplementary file 9 — Source data Fig. 5 [file 44318_2024_271_MOESM9_ESM.zip › Figure 5/5D/Replicates/20220217_Compiled 231_NC.csv]

	Label	Area	Mean	StdDev	Min	Max	Perim.	IntDen	Skew	RawIntDen	MinThr	MaxThr
1	C1-20220217_231_NC;dex;Hoechst;T-PMT_1.tif	33.081	134.098	53.143	82	255	8192	4436.074	1.141	653861	82	255
	Slice	Count	Total Area	Average Size	%Area	Mean	Perim.	IntDen	Skew
	C2-20220217_231_NC,dex,Hoechst,T-PMT_1.tif	12	430.581	35.882	1.513	105.971	30.421	3795.32	0.183
		2.75675
	Label	Area	Mean	StdDev	Min	Max	Perim.	IntDen	Skew	RawIntDen	MinThr	MaxThr
2	C1-20220217_231_NC;dex;Hoechst;T-PMT_2.tif	86.807	133.624	55.594	77	255	8192	11599.441	1.059	1709715	77	255
	Slice	Count	Total Area	Average Size	%Area	Mean	Perim.	IntDen	Skew
	C2-20220217_231_NC,dex,Hoechst,T-PMT_2.tif	19	815.672	42.93	2.866	95.662	31.008	4143.667	0.177
		4.568789474
	Label	Area	Mean	StdDev	Min	Max	Perim.	IntDen	Skew	RawIntDen	MinThr	MaxThr
3	C1-20220217_231_NC;dex;Hoechst;T-PMT_3.tif	166.768	124.005	55.223	74	255	8192	20680.06	1.329	3048165	74	255
	Slice	Count	Total Area	Average Size	%Area	Mean	Perim.	IntDen	Skew
	C2-20220217_231_NC,dex,Hoechst,T-PMT_3.tif	29	1225.634	42.263	4.307	83.924	33.186	3584.872	0.272
		5.75062069
	Label	Area	Mean	StdDev	Min	Max	Perim.	IntDen	Skew	RawIntDen	MinThr	MaxThr
4	C1-20220217_231_NC;dex;Hoechst;T-PMT_4.tif	187.372	114.678	46.179	74	255	8192	21487.441	1.653	3167170	74	255
	Slice	Count	Total Area	Average Size	%Area	Mean	Perim.	IntDen	Skew
	C2-20220217_231_NC,dex,Hoechst,T-PMT_4.tif	28	1216.184	43.435	4.274	75.143	34.042	3289.397	0.241
		6.691857143
	Label	Area	Mean	StdDev	Min	Max	Perim.	IntDen	Skew	RawIntDen	MinThr	MaxThr
1	C1-20220217_231_NC;dex;Hoechst;T-PMT_5.tif	264.097	123.29	51.613	77	255	8192	32560.492	1.407	4799297	77	255
	Slice	Count	Total Area	Average Size	%Area	Mean	Perim.	IntDen	Skew
	C2-20220217_231_NC,dex,Hoechst,T-PMT_5.tif	48	2071.524	43.157	7.28	64.605	33.138	2848.698	0.236
		5.502020833
		5.054007628
