# Supplementary material for: Macropinocytosis mediates resistance to loss of glutamine transport in triple-negative breast cancer
Source: EMBO J. 2024 Oct 17;43(23):5857–82. doi: 10.1038/s44318-024-00271-6 (PMC11611898; doi:10.1038/s44318-024-00271-6)
Supplement: Supplementary file 9 — Source data Fig. 5 [file 44318_2024_271_MOESM9_ESM.zip › Figure 5/5D/Replicates/20220217_Compiled 231_A2KO.xlsx]

## Sheet: 20220217_231_A2KO, dex_1
	Label	Area	Mean	StdDev	Min	Max	Perim.	IntDen	Skew	RawIntDen	MinThr	MaxThr
1	C1-20220217_231_A2KO;dex;Hoechst;T-PMT_1.tif	98.734	150.713	72.543	63	255	8192	14880.4	0.407	2193320	63	255
	Slice	Count	Total Area	Average Size	%Area	Mean	Perim.	IntDen	Skew
	C2-20220217_231_A2KO,dex,Hoechst,T-PMT_1.tif	13	706.035	54.31	2.481	59.241	38.231	3223.07	0.535
		7.59492
	Label	Area	Mean	StdDev	Min	Max	Perim.	IntDen	Skew	RawIntDen	MinThr	MaxThr
2	C1-20220217_231_A2KO;dex;Hoechst;T-PMT_2.tif	49.71	143.934	63.647	71	255	8192	7154.88	0.626	1054603	71	255
	Slice	Count	Total Area	Average Size	%Area	Mean	Perim.	IntDen	Skew
	C2-20220217_231_A2KO,dex,Hoechst,T-PMT_2.tif	27	1408.16	52.154	4.949	109.407	35.42	5690.72	0.473
		1.84111
	Label	Area	Mean	StdDev	Min	Max	Perim.	IntDen	Skew	RawIntDen	MinThr	MaxThr
3	C1-20220217_231_A2KO;dex;Hoechst;T-PMT_3.tif	94.127	98.255	58.179	47	255	8192	9248.43	1.506	1363184	47	255
	Slice	Count	Total Area	Average Size	%Area	Mean	Perim.	IntDen	Skew
	C2-20220217_231_A2KO,dex,Hoechst,T-PMT_3.tif	20	1358.19	67.909	4.773	85.498	38.091	5845.15	0.349
		4.70635
	Label	Area	Mean	StdDev	Min	Max	Perim.	IntDen	Skew	RawIntDen	MinThr	MaxThr
4	C1-20220217_231_A2KO;dex;Hoechst;T-PMT_4.tif	30.577	106.774	46.755	68	255	8192	3264.89	1.979	481232	68	255
	Slice	Count	Total Area	Average Size	%Area	Mean	Perim.	IntDen	Skew
	C2-20220217_231_A2KO,dex,Hoechst,T-PMT_4.tif	39	2671.74	68.506	9.389	65.22	37.857	4644.32	0.472
		0.784026
	Label	Area	Mean	StdDev	Min	Max	Perim.	IntDen	Skew	RawIntDen	MinThr	MaxThr
5	C1-20220217_231_A2KO;dex;Hoechst;T-PMT_5.tif	44.974	99.57	39.167	65	255	7682	4478.07	1.932	660051	65	255
	Slice	Count	Total Area	Average Size	%Area	Mean	Perim.	IntDen	Skew
	C2-20220217_231_A2KO,dex,Hoechst,T-PMT_5.tif	34	2551.05	75.031	10.232	56.954	39.031	4612.51	0.468
		1.32276
		3.24983
