# Supplementary material for: Macropinocytosis mediates resistance to loss of glutamine transport in triple-negative breast cancer
Source: EMBO J. 2024 Oct 17;43(23):5857–82. doi: 10.1038/s44318-024-00271-6 (PMC11611898; doi:10.1038/s44318-024-00271-6)
Supplement: Supplementary file 9 — Source data Fig. 5 [file 44318_2024_271_MOESM9_ESM.zip › Figure 5/5D/Replicates/20220209_Compiled 231_NC.xlsm]

## Sheet: 20220209_231_NC,dex_red1
	Area	Mean	Min	Max	Perim.	IntDen	Skew	RawIntDen	MinThr	MaxThr
1	37.701	126.445	70	255	8192	4767.1	1.145	702653	70	255
Slice	Count	Total Area	Average Size	%Area	Mean	Perim.	IntDen	Skew
C2-20220209_231_NC,dex,Hoechst,T-PMT_1.tif	10	609.086	60.909	2.14	255	36.724	15531.7	NaN
	3.7701
	Area	Mean	Min	Max	Perim.	IntDen	Skew	RawIntDen	MinThr	MaxThr
2	37.362	137.72	64	255	8192	5145.48	0.692	758425	64	255
Slice	Count	Total Area	Average Size	%Area	Mean	Perim.	IntDen	Skew
C2-20220209_231_NC,dex,Hoechst,T-PMT_2.tif	16	1291.99	80.749	4.54	90.533	37.891	7087.32	-0.000472
	2.33513
	Area	Mean	Min	Max	Perim.	IntDen	Skew	RawIntDen	MinThr	MaxThr
3	149.617	166.53	78	255	7450	24915.7	0.221	3672487	78	255
Slice	Count	Total Area	Average Size	%Area	Mean	Perim.	IntDen	Skew
C2-20220209_231_NC,dex,Hoechst,T-PMT_3.tif	16	947.887	59.243	4.068	86.673	36.012	5163.59	0.174
	9.35106
	Area	Mean	Min	Max	Perim.	IntDen	Skew	RawIntDen	MinThr	MaxThr
4	15.251	135.534	79	255	8192	2067.09	1.058	304681	79	255
Slice	Count	Total Area	Average Size	%Area	Mean	Perim.	IntDen	Skew
C2-20220209_231_NC,dex,Hoechst,T-PMT_4.tif	14	659.569	47.112	2.318	72.556	31.575	3449.06	-0.029
	1.08936
	Area	Mean	Min	Max	Perim.	IntDen	Skew	RawIntDen	MinThr	MaxThr
5	19.2	106.605	49	255	8192	2046.8	1.24	301691	49	255
Slice	Count	Total Area	Average Size	%Area	Mean	Perim.	IntDen	Skew
20220209_231_NC,dex,Hoechst,T-PMT_5.czi - C=2	15	726.226	48.415	2.552	64.559	31.955	3128.7	0.031
	1.28
	3.56513
