# Supplementary material for: Macropinocytosis mediates resistance to loss of glutamine transport in triple-negative breast cancer
Source: EMBO J. 2024 Oct 17;43(23):5857–82. doi: 10.1038/s44318-024-00271-6 (PMC11611898; doi:10.1038/s44318-024-00271-6)
Supplement: Supplementary file 9 — Source data Fig. 5 [file 44318_2024_271_MOESM9_ESM.zip › Figure 5/5E/Replicates/20220317_Compiled 468_NC,A2KO.xlsx]

## Sheet: 20220317_468_NC_dex_1a
	Label	Area	Mean	StdDev	Min	Max	Perim.	IntDen	Skew	RawIntDen	MinThr	MaxThr
1	C1-20220317_468_NC;dex;Hoechst;T-PMT_1.tif	21.446	174.469	56.989	96	255	480.368	3741.59	0.268	551496	96	255
	Label	Area	Mean	StdDev	Min	Max	Perim.	IntDen	Skew	RawIntDen	MinThr	MaxThr
1	C1-20220317_468_NC;dex;Hoechst;T-PMT_1.tif	3.44	142.081	38.376	96	255	346.274	488.716	0.827	72035	96	255
	Label	Area	Mean	StdDev	Min	Max	Perim.	IntDen	Skew	RawIntDen	MinThr	MaxThr
1	C1-20220317_468_NC;dex;Hoechst;T-PMT_1.tif	2.944	144.353	46.941	96	255	351.216	425.038	0.919	62649	96	255
		27.83
	Slice	Count	Total Area	Average Size	%Area	Mean	Perim.	IntDen	Skew
	C2-20220317_468_NC,dex,Hoechst,T-PMT_1.tif	36	4209.07	116.919	14.792	107.892	43.314	12653.3	-0.028
		0.773056
	Label	Area	Mean	StdDev	Min	Max	Perim.	IntDen	Skew	RawIntDen	MinThr	MaxThr
2	C1-20220317_468_NC;dex;Hoechst;T-PMT_2.tif	19.709	175.851	59.264	97	255	8192	3465.8	0.242	510847	97	255
	Slice	Count	Total Area	Average Size	%Area	Mean	Perim.	IntDen	Skew
	C2-20220317_468_NC,dex,Hoechst,T-PMT_2.tif	27	3277.7	121.396	11.519	138.042	44.924	15997.8	-0.123
		0.729963
	Label	Area	Mean	StdDev	Min	Max	Perim.	IntDen	Skew	RawIntDen	MinThr	MaxThr
3	C1-Composite	6.147	132.263	35.102	96	255	8192	812.978	1.432	119830	96	255
	Slice	Count	Total Area	Average Size	%Area	Mean	Perim.	IntDen	Skew
	C2-Composite	29	3367.69	116.127	11.835	143.128	43.085	15752.6	-0.08
		0.211966
	Label	Area	Mean	StdDev	Min	Max	Perim.	IntDen	Skew	RawIntDen	MinThr	MaxThr
4	C1-20220317_468_NC;dex;Hoechst;T-PMT_4.tif	19.431	166.184	54.478	96	255	8192	3229.06	0.47	475951	96	255
	Slice	Count	Total Area	Average Size	%Area	Mean	Perim.	IntDen	Skew
	C2-20220317_468_NC,dex,Hoechst,T-PMT_4.tif	23	2929.24	127.358	10.294	156.534	44.029	18493.2	-0.369
		0.844826
		0.639953
	Label	Area	Mean	StdDev	Min	Max	Perim.	IntDen	Skew	RawIntDen	MinThr	MaxThr
5	C1-20220317_468_A2KO;dex;Hoechst;T-PMT_1.tif	23.8	169.495	58.899	96	255	7738	4033.93	0.399	594587	96	255
	Slice	Count	Total Area	Average Size	%Area	Mean	Perim.	IntDen	Skew
	C2-20220317_468_A2KO,dex,Hoechst,T-PMT_1.tif	14	1558.85	111.346	6.158	151.454	40.921	16883.5	-0.204
		1.7
	Label	Area	Mean	StdDev	Min	Max	Perim.	IntDen	Skew	RawIntDen	MinThr	MaxThr
1	C1-20220317_468_A2KO;dex;Hoechst;T-PMT_2.tif	30.605	167.627	57.982	96	255	8192	5130.15	0.415	756165	96	255
	Slice	Count	Total Area	Average Size	%Area	Mean	Perim.	IntDen	Skew
	C2-20220317_468_A2KO,dex,Hoechst,T-PMT_2.tif	45	5510.3	122.451	19.364	116.344	47.752	14932.8	0.182
		0.680111
	Label	Area	Mean	StdDev	Min	Max	Perim.	IntDen	Skew	RawIntDen	MinThr	MaxThr
2	C1-20220317_468_A2KO;dex;Hoechst;T-PMT_3.tif	14.77	159.401	57.952	96	255	8192	2354.31	0.669	347017	96	255
	Slice	Count	Total Area	Average Size	%Area	Mean	Perim.	IntDen	Skew
	C2-20220317_468_A2KO,dex,Hoechst,T-PMT_3.tif	26	3369.66	129.602	11.842	114.372	49.936	15419	0.169
		0.568077
	Label	Area	Mean	StdDev	Min	Max	Perim.	IntDen	Skew	RawIntDen	MinThr	MaxThr
3	C1-20220317_468_A2KO;dex;Hoechst;T-PMT_4.tif	15.713	156.392	60.086	91	255	8192	2457.34	0.635	362203	91	255
	Slice	Count	Total Area	Average Size	%Area	Mean	Perim.	IntDen	Skew
	C2-20220317_468_A2KO,dex,Hoechst,T-PMT_4.tif	52	5642.94	108.518	19.83	112.518	43.9	12212	0.025
		0.302173
		0.81259
		1.26977
