# Supplementary material for: Macropinocytosis mediates resistance to loss of glutamine transport in triple-negative breast cancer
Source: EMBO J. 2024 Oct 17;43(23):5857–82. doi: 10.1038/s44318-024-00271-6 (PMC11611898; doi:10.1038/s44318-024-00271-6)
Supplement: Supplementary file 9 — Source data Fig. 5 [file 44318_2024_271_MOESM9_ESM.zip › Figure 5/5E/Replicates/20220304_468_Compiled, NC,A2KO.xlsx]

## Sheet: 20220304_468_Compiled, NC,A2KO
	Label	Area	Mean	Min	Max	Perim.	IntDen	Skew	RawIntDen	MinThr	MaxThr
1	C1-20220304_468_NC;dex;Hoechst;T-PMT_1.tif	62.247	172.924	97	255	8192	10764	0.304	1586574	97	255
	Slice	Count	Total Area	Average Size	%Area	Mean	Perim.	IntDen	Skew
	C2-20220304_468_NC,dex,Hoechst,T-PMT_1.tif	23	2993.18	130.138	10.519	98.438	50.324	13244.2	0.526
		2.70639
	Label	Area	Mean	Min	Max	Perim.	IntDen	Skew	RawIntDen	MinThr	MaxThr
2	C1-20220304_468_NC;dex;Hoechst-PMT_2.tif	212.705	180.125	96	255	8192	38313.5	0.064	5647266	96	255
	Slice	Count	Total Area	Average Size	%Area	Mean	Perim.	IntDen	Skew
	C2-20220304_468_NC,dex,Hoechst-PMT_2.tif	29	4529.35	156.184	15.917	112.102	50.781	17957.3	-0.097
		7.33466
	Label	Area	Mean	Min	Max	Perim.	IntDen	Skew	RawIntDen	MinThr	MaxThr
3	C1-20220304_468_NC;dex;Hoechst-PMT_3.tif	79.371	168.901	98	255	8192	13405.8	0.399	1975970	98	255
	Slice	Count	Total Area	Average Size	%Area	Mean	Perim.	IntDen	Skew
	C2-20220304_468_NC,dex,Hoechst-PMT_3.tif	40	6333.39	158.335	22.257	116.563	49.83	18467.2	-0.254
		1.98428
	Label	Area	Mean	Min	Max	Perim.	IntDen	Skew	RawIntDen	MinThr	MaxThr
4	C1-20220304_468_NC;dex;Hoechst-PMT_4.tif	149.352	179.7	104	255	8192	26838.6	0.179	3955909	104	255
	Slice	Count	Total Area	Average Size	%Area	Mean	Perim.	IntDen	Skew
	C2-20220304_468_NC,dex,Hoechst-PMT_4.tif	38	5726.94	150.709	20.126	114.933	49.251	17867	-0.167
		3.93032
	Label	Area	Mean	Min	Max	Perim.	IntDen	Skew	RawIntDen	MinThr	MaxThr
5	C1-20220304_468_NC;dex;Hoechst-PMT_5.tif	65.687	164.499	95	255	8192	10805.4	0.453	1592680	95	255
	Slice	Count	Total Area	Average Size	%Area	Mean	Perim.	IntDen	Skew
	C2-20220304_468_NC,dex,Hoechst-PMT_5.tif	34	4677.5	137.573	16.438	106.903	45.85	14741.9	-0.224
		1.93197
		3.57752
	Label	Area	Mean	Min	Max	Perim.	IntDen	Skew	RawIntDen	MinThr	MaxThr
1	C1-20220304_468_A2KO;dex;Hoechst;T-PMT_1.tif	168.634	191.851	96	255	8192	32352.5	-0.241	4768642	96	255
	Slice	Count	Total Area	Average Size	%Area	Mean	Perim.	IntDen	Skew
	C2-20220304_468_A2KO,dex,Hoechst,T-PMT_1.tif	34	5596.12	164.592	19.666	107.109	51.253	18024.1	-0.089
		4.95982
	Label	Area	Mean	Min	Max	Perim.	IntDen	Skew	RawIntDen	MinThr	MaxThr
2	C1-20220304_468_A2KO;dex;Hoechst;T-PMT_2.tif	56.847	163.601	96	255	8192	9300.19	0.544	1370814	96	255
	Slice	Count	Total Area	Average Size	%Area	Mean	Perim.	IntDen	Skew
	C2-20220304_468_A2KO,dex,Hoechst,T-PMT_2.tif	36	5077.53	141.042	17.843	89.464	46.752	12901.3	-0.115
		1.57908
	Label	Area	Mean	Min	Max	Perim.	IntDen	Skew	RawIntDen	MinThr	MaxThr
3	C1-20220304_468_A2KO;dex;Hoechst;T-PMT_3.tif	19.41	167.834	95	255	8192	3257.7	0.439	480173	95	255
	Slice	Count	Total Area	Average Size	%Area	Mean	Perim.	IntDen	Skew
	C2-20220304_468_A2KO,dex,Hoechst,T-PMT_3.tif	37	5459.33	147.549	19.185	104.881	49.705	15557.2	-0.092
		0.524595
	Label	Area	Mean	Min	Max	Perim.	IntDen	Skew	RawIntDen	MinThr	MaxThr
4	C1-20220304_468_A2KO;dex;Hoechst;T-PMT_4.tif	66.799	185.586	96	255	8192	12397	-0.066	1827275	96	255
	Slice	Count	Total Area	Average Size	%Area	Mean	Perim.	IntDen	Skew
	C2-20220304_468_A2KO,dex,Hoechst,T-PMT_4.tif	40	7309.04	182.726	25.685	86.796	52.967	16038.2	0.000222
		1.66997
	Label	Area	Mean	Min	Max	Perim.	IntDen	Skew	RawIntDen	MinThr	MaxThr
5	C1-20220304_468_A2KO;dex;Hoechst;T-PMT_5.tif	71.372	177.826	96	255	8192	12691.8	0.129	1870726	96	255
	Slice	Count	Total Area	Average Size	%Area	Mean	Perim.	IntDen	Skew
	C2-20220304_468_A2KO,dex,Hoechst,T-PMT_5.tif	36	5822.71	161.742	20.462	90.557	53.11	14566	-0.087
		1.98256
		2.14321
		0.599076
