# Supplementary material for: Macropinocytosis mediates resistance to loss of glutamine transport in triple-negative breast cancer
Source: EMBO J. 2024 Oct 17;43(23):5857–82. doi: 10.1038/s44318-024-00271-6 (PMC11611898; doi:10.1038/s44318-024-00271-6)
Supplement: Supplementary file 9 — Source data Fig. 5 [file 44318_2024_271_MOESM9_ESM.zip › Figure 5/5E/Replicates/20220310_Compiled 468_NC, A2KO.xlsx]

## Sheet: 20220310_468_NC_dex_1
	Label	Area	Mean	Min	Max	Perim.	IntDen	Skew	RawIntDen	MinThr	MaxThr
1	C1-20220310_468_NC;dex;Hoechst;T-PMT_1.tif	79.934	181.776	95	255	8192	14530.1	0.04	2141686	95	255
	Slice	Count	Total Area	Average Size	%Area	Mean	Perim.	IntDen	Skew
	C2-20220310_468_NC,dex,Hoechst,T-PMT_1.tif	42	6395.29	152.269	22.474	54.448	48.74	8349.17	0.125
		1.90319
	Label	Area	Mean	Min	Max	Perim.	IntDen	Skew	RawIntDen	MinThr	MaxThr
2	C1-20220310_468_NC;dex;Hoechst;T-PMT_2.tif	93.639	193.709	96	255	7312	18138.6	-0.283	2673566	96	255
	Slice	Count	Total Area	Average Size	%Area	Mean	Perim.	IntDen	Skew
	C2-20220310_468_NC,dex,Hoechst,T-PMT_2.tif	27	4326.96	160.258	15.206	86.416	50.542	14098.3	-0.273
		3.46811
	Label	Area	Mean	Min	Max	Perim.	IntDen	Skew	RawIntDen	MinThr	MaxThr
3	C1-20220310_468_NC;dex;Hoechst;T-PMT_3.tif	25.591	198.584	96	255	8192	5081.92	-0.413	749057	96	255
	Slice	Count	Total Area	Average Size	%Area	Mean	Perim.	IntDen	Skew
	C2-20220310_468_NC,dex,Hoechst,T-PMT_3.tif	25	3537.12	141.485	12.43	123.72	47.462	17809.1	-0.048
		1.02364
	Label	Area	Mean	StdDev	Min	Max	Perim.	IntDen	Skew	RawIntDen	MinThr	MaxThr
4	C1-20220310_468_NC;dex;Hoechst;T-PMT_4.tif	95.294	181.987	60.261	96	255	8192	17342.3	0.036	2556196	96	255
	Slice	Count	Total Area	Average Size	%Area	Mean	Perim.	IntDen	Skew
	C2-20220310_468_NC,dex,Hoechst,T-PMT_4.tif	33	3390.88	102.754	11.916	102.118	35.327	12690.5	0.048
		2.8877
	Label	Area	Mean	StdDev	Min	Max	Perim.	IntDen	Skew	RawIntDen	MinThr	MaxThr
5	C1-20220310_468_NC;dex;Hoechst;T-PMT_5.tif	64.866	189.578	61.175	96	255	8192	12297.2	-0.164	1812560	96	255
	Slice	Count	Total Area	Average Size	%Area	Mean	Perim.	IntDen	Skew
	C2-20220310_468_NC,dex,Hoechst,T-PMT_5.tif	25	3473.98	138.959	12.208	118.377	48.423	16571.5	-0.149
		2.59464
		2.37546
	Label	Area	Mean	StdDev	Min	Max	Perim.	IntDen	Skew	RawIntDen	MinThr	MaxThr
1	C1-20220310_468_A2KO;dex;Hoechst;T-PMT_1.tiff	171.497	207.464	58.687	96	255	8192	35579.3	-0.695	5244265	96	255
	Slice	Count	Total Area	Average Size	%Area	Mean	Perim.	IntDen	Skew
	C2-20220310_468_A2KO,dex,Hoechst,T-PMT_1.tiff	38	5705.01	150.132	20.049	76.325	48.922	11629.7	0.162
		4.51308
	Label	Area	Mean	StdDev	Min	Max	Perim.	IntDen	Skew	RawIntDen	MinThr	MaxThr
2	C1-20220310_468_A2KO;dex;Hoechst;T-PMT_2.tiff	84.799	189.962	60.446	96	255	8192	16108.5	-0.166	2374339	96	255
	Slice	Count	Total Area	Average Size	%Area	Mean	Perim.	IntDen	Skew
	C2-20220310_468_A2KO,dex,Hoechst,T-PMT_2.tiff	61	10075.3	165.168	35.407	74.335	54.863	12451	-0.15
		1.39015
	Label	Area	Mean	StdDev	Min	Max	Perim.	IntDen	Skew	RawIntDen	MinThr	MaxThr
3	C1-20220310_468_A2KO;dex;Hoechst;T-PMT_3.tif	78.774	193.969	61.649	96	255	8192	15279.7	-0.277	2252174	96	255
	Slice	Count	Total Area	Average Size	%Area	Mean	Perim.	IntDen	Skew
	C2-20220310_468_A2KO,dex,Hoechst,T-PMT_3.tif	40	5865.27	146.632	20.612	62.43	49.011	8974.37	-0.083
		1.96935
	Label	Area	Mean	StdDev	Min	Max	Perim.	IntDen	Skew	RawIntDen	MinThr	MaxThr
4	C1-20220310_468_A2KO;dex;Hoechst;T-PMT_2_5.tif	147.548	181.906	60.499	96	255	8192	26839.8	0.035	3956083	96	255
	Slice	Count	Total Area	Average Size	%Area	Mean	Perim.	IntDen	Skew
	C2-20220310_468_A2KO,dex,Hoechst,T-PMT_2_5.tif	36	4668.03	129.668	16.404	142.656	48.826	18842.6	-0.201
		4.09856
		2.99278
		1.25988
