# Supplementary material for: Macropinocytosis mediates resistance to loss of glutamine transport in triple-negative breast cancer
Source: EMBO J. 2024 Oct 17;43(23):5857–82. doi: 10.1038/s44318-024-00271-6 (PMC11611898; doi:10.1038/s44318-024-00271-6)
Supplement: Supplementary file 10 — Source data Fig. 6 [file 44318_2024_271_MOESM10_ESM.zip]

Archive with 62 entries (54 files):
- Figure 6/
- __MACOSX/._Figure 6
- Figure 6/6F/
- __MACOSX/Figure 6/._6F
- Figure 6/6A/
- __MACOSX/Figure 6/._6A
- Figure 6/.DS_Store
- __MACOSX/Figure 6/._.DS_Store
- Figure 6/6B/
- __MACOSX/Figure 6/._6B
- Figure 6/6E/
- __MACOSX/Figure 6/._6E
- Figure 6/6D/
- __MACOSX/Figure 6/._6D
- Figure 6/6C/
- __MACOSX/Figure 6/._6C
- Figure 6/6F/READ ME.txt
- __MACOSX/Figure 6/6F/._READ ME.txt
- Figure 6/6F/6F_1806, 231, 468, 1569.csv
- __MACOSX/Figure 6/6F/._6F_1806, 231, 468, 1569.csv
- Figure 6/6A/20201204_Marker GAPDH_HCC1569.tif
- __MACOSX/Figure 6/6A/._20201204_Marker GAPDH_HCC1569.tif
- Figure 6/6A/READ ME.txt
- __MACOSX/Figure 6/6A/._READ ME.txt
- Figure 6/6A/20201204_GAPDH_HCC1569 KO.tif
- __MACOSX/Figure 6/6A/._20201204_GAPDH_HCC1569 KO.tif
- Figure 6/6A/20201203_Marker for ASCT2_HCC1569 KO_5s.tif
- __MACOSX/Figure 6/6A/._20201203_Marker for ASCT2_HCC1569 KO_5s.tif
- Figure 6/6A/6A_HCC1569 WB.tif
- __MACOSX/Figure 6/6A/._6A_HCC1569 WB.tif
- Figure 6/6A/20201203_ASCT2_HCC1569 KO_5s.tif
- __MACOSX/Figure 6/6A/._20201203_ASCT2_HCC1569 KO_5s.tif
- Figure 6/6B/READ ME.txt
- __MACOSX/Figure 6/6B/._READ ME.txt
- Figure 6/6B/6B_HCC1569_Gln uptake.csv
- __MACOSX/Figure 6/6B/._6B_HCC1569_Gln uptake.csv
- Figure 6/6E/.DS_Store
- __MACOSX/Figure 6/6E/._.DS_Store
- Figure 6/6E/Replicates/
- __MACOSX/Figure 6/6E/._Replicates
- Figure 6/6E/20220304_Image 1569_A2KO.tif
- __MACOSX/Figure 6/6E/._20220304_Image 1569_A2KO.tif
- Figure 6/6E/20220304_Image 1569_NC.tif
- __MACOSX/Figure 6/6E/._20220304_Image 1569_NC.tif
- Figure 6/6E/READ ME.txt
- __MACOSX/Figure 6/6E/._READ ME.txt
- Figure 6/6D/6D_HCC1569_Avg colony size.csv
- __MACOSX/Figure 6/6D/._6D_HCC1569_Avg colony size.csv
- Figure 6/6D/READ ME.txt
- __MACOSX/Figure 6/6D/._READ ME.txt
- Figure 6/6D/6D_HCC1569_colony formation assay.tif
- __MACOSX/Figure 6/6D/._6D_HCC1569_colony formation assay.tif
- Figure 6/6C/6C_HCC1569_growth incucyte.csv
- __MACOSX/Figure 6/6C/._6C_HCC1569_growth incucyte.csv
- Figure 6/6C/READ ME.txt
- __MACOSX/Figure 6/6C/._READ ME.txt
- Figure 6/6E/Replicates/20220317_Compiled 1569_NC,A2KO.xlsx
- __MACOSX/Figure 6/6E/Replicates/._20220317_Compiled 1569_NC,A2KO.xlsx
- Figure 6/6E/Replicates/20220310_Compiled 1569_NC, A2KO.xlsx
- __MACOSX/Figure 6/6E/Replicates/._20220310_Compiled 1569_NC, A2KO.xlsx
- Figure 6/6E/Replicates/20220304_Compiled 1569_NC,A2KO.xlsx
- __MACOSX/Figure 6/6E/Replicates/._20220304_Compiled 1569_NC,A2KO.xlsx
