# Supplementary material for: Macropinocytosis mediates resistance to loss of glutamine transport in triple-negative breast cancer
Source: EMBO J. 2024 Oct 17;43(23):5857–82. doi: 10.1038/s44318-024-00271-6 (PMC11611898; doi:10.1038/s44318-024-00271-6)
Supplement: Supplementary file 10 — Source data Fig. 6 [file 44318_2024_271_MOESM10_ESM.zip › Figure 6/6F/READ ME.txt]

Source data for 6F:Dextran uptake assay
Raw values shown for all cell lines from three independent repeats (average data shown per experiment) across the polyclonal cell lines. 
