# Supplementary material for: Macropinocytosis mediates resistance to loss of glutamine transport in triple-negative breast cancer
Source: EMBO J. 2024 Oct 17;43(23):5857–82. doi: 10.1038/s44318-024-00271-6 (PMC11611898; doi:10.1038/s44318-024-00271-6)
Supplement: Supplementary file 10 — Source data Fig. 6 [file 44318_2024_271_MOESM10_ESM.zip › Figure 6/6F/6F_1806, 231, 468, 1569.csv]

1806 NC	1806 NC	1806 NC	1806 NC	1806 A2KO	1806 A2KO	1806 A2KO	1806 A2KO	231 NC	231 NC	231 NC	231 NC	231 A2KO	231 A2KO	231 A2KO	231 A2KO	468 NC	468 NC	468 NC	468 NC	468 A2KO	468 A2KO	468 A2KO	468 A2KO	1569 NC	1569 NC	1569 NC	1569 NC	1569 A2KO	1569 A2KO	1569 A2KO	1569 A2KO
0.58948413	0.21019132	1.75582747	1.122859152	1.62133895	0.52534871	5.835847	5.693684	4.507348	3.56512893	5.054008		6.183856478	2.10987279	3.249835		3.577522	2.375456	0.639953		2.143206	2.992783	0.81259		0.059112	0.286288	0.059112		0.044011	0.072808	1.331122
