# Supplementary material for: Macropinocytosis mediates resistance to loss of glutamine transport in triple-negative breast cancer
Source: EMBO J. 2024 Oct 17;43(23):5857–82. doi: 10.1038/s44318-024-00271-6 (PMC11611898; doi:10.1038/s44318-024-00271-6)
Supplement: Supplementary file 10 — Source data Fig. 6 [file 44318_2024_271_MOESM10_ESM.zip › Figure 6/6A/READ ME.txt]

Source data doe Figure 6A: Western blot for ASCT2 and GAPDH in NC and A2KO. Western blots cut below 50kDa to stain top half for ASCT2 (50-75 kDa) and bottom half for GAPDH (37 kDa) loading control. Marker included as separate file. Figure legends have details of protein size and antibodies used. 
