# Supplementary material for: Macropinocytosis mediates resistance to loss of glutamine transport in triple-negative breast cancer
Source: EMBO J. 2024 Oct 17;43(23):5857–82. doi: 10.1038/s44318-024-00271-6 (PMC11611898; doi:10.1038/s44318-024-00271-6)
Supplement: Supplementary file 10 — Source data Fig. 6 [file 44318_2024_271_MOESM10_ESM.zip › Figure 6/6B/READ ME.txt]

Source data for 6B: Glutamine uptake measured as corrected counts per minute (CCPM) using tritiated glutamine and calculated as a % of NC. Experiments carried out in triplicate, three independent times.
