# Supplementary material for: Macropinocytosis mediates resistance to loss of glutamine transport in triple-negative breast cancer
Source: EMBO J. 2024 Oct 17;43(23):5857–82. doi: 10.1038/s44318-024-00271-6 (PMC11611898; doi:10.1038/s44318-024-00271-6)
Supplement: Supplementary file 10 — Source data Fig. 6 [file 44318_2024_271_MOESM10_ESM.zip › Figure 6/6B/6B_HCC1569_Gln uptake.csv]

NC	NC	NC	NC	NC	NC	NC	NC	NC	A2KO	A2KO	A2KO	A2KO	A2KO	A2KO	A2KO	A2KO	A2KO
83.3729	114.0142	102.6128	91.7379	99.7151	108.547	100.232	92.5754	107.1926	30.6413	28.5036	37.7672	23.3618	27.0655	23.9316	10.0928	11.4849	15.3132
