# Supplementary material for: Macropinocytosis mediates resistance to loss of glutamine transport in triple-negative breast cancer
Source: EMBO J. 2024 Oct 17;43(23):5857–82. doi: 10.1038/s44318-024-00271-6 (PMC11611898; doi:10.1038/s44318-024-00271-6)
Supplement: Supplementary file 10 — Source data Fig. 6 [file 44318_2024_271_MOESM10_ESM.zip › Figure 6/6E/READ ME.txt]

Source data for Figure 6E: Dextran uptake assay
Representative images shown for each cell line. Tif files best viewed in (Fiji is Just) ImageJ.
The replicates folder contains data and calculations from all the repeats. Experiment repeated three independent times with 3-5 snapshots per coverslip (data shown as average of snapshots taken per experiment).
Area of dextran calculated per cell to give macropinocytic index. 
