# Supplementary material for: Macropinocytosis mediates resistance to loss of glutamine transport in triple-negative breast cancer
Source: EMBO J. 2024 Oct 17;43(23):5857–82. doi: 10.1038/s44318-024-00271-6 (PMC11611898; doi:10.1038/s44318-024-00271-6)
Supplement: Supplementary file 10 — Source data Fig. 6 [file 44318_2024_271_MOESM10_ESM.zip › Figure 6/6D/6D_HCC1569_Avg colony size.csv]

	NC	NC	NC	NC	NC	NC	A2KO	A2KO	A2KO	A2KO	A2KO	A2KO
Avg Colony size	113.576	116.757	100.515	81.307	168.71	153.052	36.866	38.651	37.654	35.285	25.214	27.308
