# Supplementary material for: Macropinocytosis mediates resistance to loss of glutamine transport in triple-negative breast cancer
Source: EMBO J. 2024 Oct 17;43(23):5857–82. doi: 10.1038/s44318-024-00271-6 (PMC11611898; doi:10.1038/s44318-024-00271-6)
Supplement: Supplementary file 10 — Source data Fig. 6 [file 44318_2024_271_MOESM10_ESM.zip › Figure 6/6D/READ ME.txt]

Source data for Figure 6D: Colony formation assay for representative image with region in paper marked with a black rectangle. Experiments repeated three times in duplicate and analysed using (Fiji is Just)ImageJ to give average colony size. Average of duplicates/expt calculated and A2KO data normalised to respective NC data.
