# Supplementary material for: Macropinocytosis mediates resistance to loss of glutamine transport in triple-negative breast cancer
Source: EMBO J. 2024 Oct 17;43(23):5857–82. doi: 10.1038/s44318-024-00271-6 (PMC11611898; doi:10.1038/s44318-024-00271-6)
Supplement: Supplementary file 10 — Source data Fig. 6 [file 44318_2024_271_MOESM10_ESM.zip › Figure 6/6C/6C_HCC1569_growth incucyte.csv]

	NC	NC	NC	A2KO	A2KO	A2KO
	NC:1	NC:2	NC:3	NC:1	NC:2	NC:3
0	100	100	100	100	100	100
3	99.272337	96.364233	100.848748	92.41454	86.855534	85.78021
6	105.150937	96.638444	99.00558	96.11904	85.265656	80.329896
9	113.255743	98.361911	102.637745	101.290261	85.692809	83.283996
12	98.700587	101.520314	111.256644	81.702812	88.71868	87.373936
15	97.861667	102.964433	119.084482	77.827219	89.474415	93.702619
18	107.315638	105.060864	120.582391	85.069265	92.159363	92.783818
21	116.140631	141.087917	129.124332	93.056365	134.079754	98.817935
24	122.516159	142.166833	139.675598	94.828681	134.454567	103.881788
27	124.413672	121.479866	150.272822	94.9243	100.524664	112.595446
30	139.294237	122.788828	139.032286	104.360905	96.374884	96.153736
33	146.378216	132.193307	131.998353	109.819458	107.748013	86.449653
36	164.867141	140.458306	139.343316	122.670481	112.080352	88.221246
39	174.556463	148.17962	156.219716	132.473083	120.010191	100.416084
42	173.774788	153.373308	157.781097	124.622318	120.890768	102.442805
45	145.599151	159.582361	173.019766	97.206721	126.226898	111.743428
48	148.262359	152.542767	181.688171	96.825636	114.280268	112.630463
51	167.807267	184.349154	186.181228	108.084633	139.33385	113.933205
54	212.997896	207.497973	208.321676	144.020198	164.771491	126.426189
57	188.266379	227.991808	226.036342	120.24968	185.495382	138.648593
60	195.277738	204.000751	249.887551	121.278841	145.362825	156.138205
63	199.348935	206.951081	214.527059	122.518633	145.377774	119.041425
66	204.9544	220.603957	210.464943	123.822623	154.368305	111.40801
69	216.650059	232.868249	213.016461	128.661673	161.764763	108.295651
72	224.568022	292.758091	266.501915	131.213899	232.302918	141.936541
75	296.355436	280.595357	276.301622	187.650392	197.261042	144.06535
78	283.310523	252.740235	289.575805	167.91175	161.655399	146.893886
81	255.932524	304.123189	300.856674	141.980826	217.915892	149.804061
84	255.986324	268.915089	307.610418	136.169351	162.121328	152.591458
87	280.719971	271.550432	322.040447	148.693751	167.051689	157.273183
90	299.116265	276.569937	336.124356	155.589012	164.182512	159.324973
93	307.24268	284.478042	346.097634	154.409132	170.255966	164.466617
96	335.532077	299.553828	364.192139	166.674576	175.258992	168.523178
99	358.004717	312.077501	381.883635	173.131443	179.376146	171.330492
102	372.021398	321.526619	397.794028	180.811082	179.815315	176.216722
105	401.960474	336.505037	415.478173	193.18527	185.775086	180.089446
108	385.778845	351.233185	422.133737	173.363658	190.281472	181.193785
111	408.769774	365.853143	444.966556	185.595637	196.704566	185.28083
114	403.634301	380.016289	447.647318	171.555029	196.875802	182.945726
117	417.978929	392.831153	482.231322	175.928993	203.202566	192.536891
120	433.663932	407.090865	502.373472	178.789383	205.457062	195.549219
123	453.026844	420.735833	518.709246	182.672406	210.093341	203.081808
126	447.438958	437.150244	546.286771	174.019393	214.059014	207.07006
129	489.52238	453.040283	571.143904	191.752211	221.155605	212.263013
132	528.777678	465.834741	595.468272	206.405187	223.330471	214.228522
135	552.449892	486.203623	618.550375	222.337394	225.29895	217.503693
138	586.530833	500.999732	643.986934	239.409404	228.992087	220.379692
141	531.135276	526.187079	666.420579	193.753617	234.454322	223.473017
144	572.671468	541.817665	860.137279	214.502617	237.695746	397.781551
147	563.615012	553.387738	891.45758	197.395914	236.490619	396.352383
150	568.644838	583.210257	821.077668	191.563362	250.452936	287.584631
153	595.076992	599.268284	841.002812	205.688084	256.947107	297.806553
156	614.992994	621.588166	794.262696	210.178074	261.052408	244.394357
159	613.779749	642.67273	838.178872	203.204737	268.845266	260.217556
162	655.787176	656.13149	832.785388	231.405907	268.695944	246.90872
165	626.810812	680.021208	977.018889	206.856853	279.023003	348.765179
168	629.359638	699.836566	922.461162	201.110216	282.732433	269.983206
171	777.409427	729.348981	982.531262	334.865999	307.44668	297.154861
174	682.823201	768.433826	966.307666	267.814641	304.463047	264.277145
177	685.33261	823.223959	1032.74218	234.53697	324.077449	293.978859
180	708.169596	866.462603	1024.65259	224.839724	337.729798	270.627824
183	736.481899	917.54314	1096.05009	219.353449	367.011976	304.626105
186	765.223356	934.305918	1097.28053	219.797588	351.944488	279.330606
189	806.357382	986.268669	1166.27085	223.51729	380.41578	297.86204
192	820.77321	1044.08624	1172.73338	222.498095	412.877878	278.800056
195	902.064523	1080.43735	1250.56784	270.145633	415.687139	310.381463
198	905.667148	977.004156	1243.83685	262.450284	298.268946	283.212902
201	881.294829	983.484286	1320.67418	226.261819	280.914295	312.438448
204	967.97481	1010.16057	1268.46036	285.564806	288.750573	264.094547
207	1002.10795	1106.76928	1408.25788	307.597455	331.798131	329.728838
210	1034.42629	1126.44289	1398.48052	327.054297	331.903789	291.348438
213	1067.85347	1183.36403	1487.52957	337.050854	358.965237	326.627997
216	1072.92946	1229.50804	1482.73117	329.891613	370.775498	298.833609
219	1000.8212	1282.28413	1570.59995	246.51104	384.782049	342.800254
222	1126.09171	1346.12925	1572.58975	359.194947	418.063015	313.580014
225	1080.62583	1418.48785	1652.8966	280.493868	474.274305	355.920525
228	1119.51305	1455.46537	1660.50935	314.191949	483.264185	339.419769
231	1149.85021	1345.76558	1748.59866	324.792528	352.84258	382.107126
234	1153.60731	1325.54573	1729.43638	308.696019	319.99121	348.570865
237	1200.75003	1332.01894	1797.57306	356.151272	314.870673	385.265886
240
