# Supplementary material for: Macropinocytosis mediates resistance to loss of glutamine transport in triple-negative breast cancer
Source: EMBO J. 2024 Oct 17;43(23):5857–82. doi: 10.1038/s44318-024-00271-6 (PMC11611898; doi:10.1038/s44318-024-00271-6)
Supplement: Supplementary file 10 — Source data Fig. 6 [file 44318_2024_271_MOESM10_ESM.zip › Figure 6/6E/Replicates/20220317_Compiled 1569_NC,A2KO.xlsx]

## Sheet: 20220317_Compiled 1569_NC,CRA2#
	Label	Area	Mean	StdDev	Min	Max	Perim.	IntDen	Skew	RawIntDen	MinThr	MaxThr
1	C1-20220317_1569_NC;dex;Hoechst;T-PMT_1.tif	0.495	142.918	31.472	96	202	8192	70.782	0.221	10433	96	255
	Slice	Count	Total Area	Average Size	%Area	Mean	Perim.	IntDen	Skew
	C2-20220317_1569_NC,dex,Hoechst,T-PMT_1.tif	14	1211.79	86.557	4.258	128.308	47.445	10949.6	0.033
		0.0353571
	Label	Area	Mean	StdDev	Min	Max	Perim.	IntDen	Skew	RawIntDen	MinThr	MaxThr
2	C1-20220317_1569_NC;dex;Hoechst;T-PMT_2.tif	0.027	97.5	1.915	96	100	8192	2.646	0.493	390	96	255
	Slice	Count	Total Area	Average Size	%Area	Mean	Perim.	IntDen	Skew
	C2-20220317_1569_NC,dex,Hoechst,T-PMT_2.tif	16	2412.51	150.782	8.478	134.089	63.402	20743.1	-0.06
		0.0016875
	Label	Area	Mean	StdDev	Min	Max	Perim.	IntDen	Skew	RawIntDen	MinThr	MaxThr
3	C1-20220317_1569_NC;dex;Hoechst;T-PMT_3.tif	2.252	191.208	64.702	96	255	8192	430.682	-0.188	63481	96	255
	Slice	Count	Total Area	Average Size	%Area	Mean	Perim.	IntDen	Skew
	C2-20220317_1569_NC,dex,Hoechst,T-PMT_3.tif	17	2928.99	172.294	10.293	92.961	53.536	16103.2	-0.18
		0.132471
	Label	Area	Mean	StdDev	Min	Max	Perim.	IntDen	Skew	RawIntDen	MinThr	MaxThr
4	C1-20220317_1569_NC;dex;Hoechst;T-PMT_4.tif	1.004	175.831	62.332	96	255	8192	176.551	0.193	26023	96	255
	Slice	Count	Total Area	Average Size	%Area	Mean	Perim.	IntDen	Skew
	C2-20220317_1569_NC,dex,Hoechst,T-PMT_4.tif	15	1842.37	122.824	6.474	149.932	56.765	18975.5	-0.181
		0.0669333
		0.0591121
	Label	Area	Mean	StdDev	Min	Max	Perim.	IntDen	Skew	RawIntDen	MinThr	MaxThr
1	C1-20220317_1569_CRA2#1;dex;Hoechst;T-PMT_1.tif	1.533	169.942	62.322	96	255	8192	260.57	0.381	38407	96	255
	Slice	Count	Total Area	Average Size	%Area	Mean	Perim.	IntDen	Skew
	C2-20220317_1569_CRA2#1,dex,Hoechst,T-PMT_1.tif	26	2616.61	100.639	9.195	142.715	51.137	14007.7	-0.419
		0.0589615
	Label	Area	Mean	StdDev	Min	Max	Perim.	IntDen	Skew	RawIntDen	MinThr	MaxThr
2	C1-20220317_1569_CRA2#1;dex;Hoechst;T-PMT_2.tif	0.02	97.333	1.528	96	99	8192	1.981	0.382	292	96	255
	Slice	Count	Total Area	Average Size	%Area	Mean	Perim.	IntDen	Skew
	C2-20220317_1569_CRA2#1,dex,Hoechst,T-PMT_2.tif	24	2202.37	91.765	7.74	161.736	44.564	14931.5	-0.342
		0.000833333
	Label	Area	Mean	StdDev	Min	Max	Perim.	IntDen	Skew	RawIntDen	MinThr	MaxThr
3	C1-20220317_1569_CRA2#1;dex;Hoechst;T-PMT_3.tif	1.269	181.936	62.65	96	255	8192	230.82	0.056	34022	96	255
	Slice	Count	Total Area	Average Size	%Area	Mean	Perim.	IntDen	Skew
	C2-20220317_1569_CRA2#1,dex,Hoechst,T-PMT_3.tif	23	1816.18	78.964	6.382	152.573	40.468	11978.7	-0.343
		0.0551739
	Label	Area	Mean	StdDev	Min	Max	Perim.	IntDen	Skew	RawIntDen	MinThr	MaxThr
4	C1-20220317_1569_CRA2#1;dex;Hoechst;T-PMT_4.tif	0.794	183.897	58.622	96	255	8192	145.974	0.045	21516	96	255
	Slice	Count	Total Area	Average Size	%Area	Mean	Perim.	IntDen	Skew
	C2-20220317_1569_CRA2#1,dex,Hoechst,T-PMT_4.tif	13	1215.27	93.483	4.271	185.861	46.72	17168.6	-0.734
		0.0610769
		0.0440114
		0.744541
