# Supplementary material for: Macropinocytosis mediates resistance to loss of glutamine transport in triple-negative breast cancer
Source: EMBO J. 2024 Oct 17;43(23):5857–82. doi: 10.1038/s44318-024-00271-6 (PMC11611898; doi:10.1038/s44318-024-00271-6)
Supplement: Supplementary file 10 — Source data Fig. 6 [file 44318_2024_271_MOESM10_ESM.zip › Figure 6/6E/Replicates/20220310_Compiled 1569_NC, A2KO.xlsx]

## Sheet: 20220310_1569_NC_dex_1
	Label	Area	Mean	StdDev	Min	Max	Perim.	IntDen	Skew	RawIntDen	MinThr	MaxThr
1	C1-20220310_1569_NC;dex;Hoechst;T-PMT_1.tif	4.451	136.78	41.403	96	255	2048	608.753	1.712	5608	96	255
	Slice	Count	Total Area	Average Size	%Area	Mean	Perim.	IntDen	Skew
	C2-20220310_1569_NC,dex,Hoechst,T-PMT_1.tif	23	5153.02	224.044	18.109	101.539	66.646	23240	0.019
		0.193522
	Label	Area	Mean	StdDev	Min	Max	Perim.	IntDen	Skew	RawIntDen	MinThr	MaxThr
2	20220310_1569_NC;dex;Hoechst;T-PMT_2.czi - C=0	0.319	126.745	27.407	96	198	8192	40.415	0.781	5957	96	255
	Slice	Count	Total Area	Average Size	%Area	Mean	Perim.	IntDen	Skew
	C2-20220310_1569_NC,dex,Hoechst,T-PMT_2.tif	18	4366.09	242.561	15.343	55.537	80.313	13673.1	-0.064
		0.0177222
	Label	Area	Mean	StdDev	Min	Max	Perim.	IntDen	Skew	RawIntDen	MinThr	MaxThr
3	C1-20220310_1569_NC;dex;Hoechst;T-PMT_3.tif	2.219	124.798	36.086	96	255	8192	276.866	2.151	40809	96	255
	Slice	Count	Total Area	Average Size	%Area	Mean	Perim.	IntDen	Skew
	C2-20220310_1569_NC,dex,Hoechst,T-PMT_3.tif	29	7035.17	242.592	24.723	54.896	76.878	13585.9	0.201
		0.0765172
	Label	Area	Mean	StdDev	Min	Max	Perim.	IntDen	Skew	RawIntDen	MinThr	MaxThr
4	C1-20220310_1569_NC;dex;Hoechst;T-PMT_4.tif	15.903	177.301	58.831	96	255	8192	2819.57	0.163	415594	96	255
	Slice	Count	Total Area	Average Size	%Area	Mean	Perim.	IntDen	Skew
	C2-20220310_1569_NC,dex,Hoechst,T-PMT_4.tif	18	4886.08	271.449	17.171	58.894	79.522	16473.8	-0.198
		0.8835
	Label	Area	Mean	StdDev	Min	Max	Perim.	IntDen	Skew	RawIntDen	MinThr	MaxThr
5	C1-20220310_1569_NC;dex;Hoechst;T-PMT_5.tif	4.423	171.753	59.911	96	255	8192	759.741	0.332	111983	96	255
	Slice	Count	Total Area	Average Size	%Area	Mean	Perim.	IntDen	Skew
	C2-20220310_1569_NC,dex,Hoechst,T-PMT_5.tif	17	4840.29	284.723	17.01	71.484	80.242	20989.8	0.181
		0.260176
		0.286288
	Label	Area	Mean	Min	Max	Perim.	IntDen	Skew	RawIntDen	MinThr	MaxThr
1	C1-20220310_1569_CRA2#1;dex;Hoechst;T-PMT_2_2.tif	0.943	155.583	96	255	8192	146.72	0.587	21626	96	255
	Slice	Count	Total Area	Average Size	%Area	Mean	Perim.	IntDen	Skew
	C2-20220310_1569_CRA2#1,dex,Hoechst,T-PMT_2_2.tif	13	4079.76	313.828	14.337	56.014	76.987	17519.1	-0.004
		0.0725385
	Label	Area	Mean	Min	Max	Perim.	IntDen	Skew	RawIntDen	MinThr	MaxThr
2	C1-20220310_1569_CRA2#1;dex;Hoechst;T-PMT_2_3.tif	2.843	146.647	96	237	8192	416.869	0.394	61445	96	255
	Slice	Count	Total Area	Average Size	%Area	Mean	Perim.	IntDen	Skew
	C2-20220310_1569_CRA2#1,dex,Hoechst,T-PMT_2_3.tif	13	3369.25	259.173	11.84	41.918	78.749	10269.4	0.216
		0.218692
	Label	Area	Mean	StdDev	Min	Max	Perim.	IntDen	Skew	RawIntDen	MinThr	MaxThr
3	C1-20220310_1569_CRA2#1;dex;Hoechst;T-PMT_2_4.tif	0	NaN	0	NaN	NaN	8192	NaN	NaN	NaN	96	255
	Slice	Count	Total Area	Average Size	%Area	Mean	Perim.	IntDen	Skew
	C2-20220310_1569_CRA2#1,dex,Hoechst,T-PMT_2_4.tif	4	1551.47	387.868	5.452	62.113	89.488	25287.5	-0.073
		0
	Label	Area	Mean	StdDev	Min	Max	Perim.	IntDen	Skew	RawIntDen	MinThr	MaxThr
4	C1-20220310_1569_CRA2#1;dex;Hoechst;T-PMT_2_5.tif	0	NaN	0	NaN	NaN	8192	NaN	NaN	NaN	96	255
	Slice	Count	Total Area	Average Size	%Area	Mean	Perim.	IntDen	Skew
	C2-20220310_1569_CRA2#1,dex,Hoechst,T-PMT_2_5.tif	10	2246.27	224.627	7.894	60.899	86.887	13491.8	0.103
		0
		0.0728077
		0.254317
