# Supplementary material for: Macropinocytosis mediates resistance to loss of glutamine transport in triple-negative breast cancer
Source: EMBO J. 2024 Oct 17;43(23):5857–82. doi: 10.1038/s44318-024-00271-6 (PMC11611898; doi:10.1038/s44318-024-00271-6)
Supplement: Supplementary file 10 — Source data Fig. 6 [file 44318_2024_271_MOESM10_ESM.zip › Figure 6/6E/Replicates/20220304_Compiled 1569_NC,A2KO.xlsx]

## Sheet: 20220304_1569_NC,dex_1
	Label	Area	Mean	StdDev	Min	Max	Perim.	IntDen	Skew	RawIntDen	MinThr	MaxThr
1	C1-20220304_1569_NC;dex;Hoechst;T-PMT_1.tif	6.961	162.383	52.751	96	255	8192	1130.32	0.651	166605	96	255
	Slice	Count	Total Area	Average Size	%Area	Mean	Perim.	IntDen	Skew
	C2-20220304_1569_NC,dex,Hoechst,T-PMT_1.tif	28	8320.51	297.161	29.24	106.277	74.33	32826	0.098
		0.248607
	Label	Area	Mean	StdDev	Min	Max	Perim.	IntDen	Skew	RawIntDen	MinThr	MaxThr
2	C1-20220304_1569_NC_2_dex;Hoechst;T-PMT_2.tif	1.554	171.197	63.489	96	255	8192	265.977	0.264	39204	96	255
	Slice	Count	Total Area	Average Size	%Area	Mean	Perim.	IntDen	Skew
	C2-20220304_1569_NC_2_dex,Hoechst,T-PMT_2.tif	17	3994.78	234.987	14.038	126.636	62.926	29300	-0.387
		0.0914118
	Label	Area	Mean	StdDev	Min	Max	Perim.	IntDen	Skew	RawIntDen	MinThr	MaxThr
3	C1-20220304_1569_NC_2_dex;Hoechst;T-PMT_3.tif	1.574	130.194	30.635	96	225	8192	204.924	1.135	30205	96	255
	Slice	Count	Total Area	Average Size	%Area	Mean	Perim.	IntDen	Skew
	C2-20220304_1569_NC_2_dex,Hoechst,T-PMT_3.tif	25	5510.48	220.419	19.365	143.289	66.084	30243.9	-0.347
		0.06296
	Label	Area	Mean	StdDev	Min	Max	Perim.	IntDen	Skew	RawIntDen	MinThr	MaxThr
4	C1-20220304_1569_NC_2_dex;Hoechst;T-PMT_4.tif	6.94	157.571	52.818	96	255	8192	1093.62	0.687	161195	96	255
	Slice	Count	Total Area	Average Size	%Area	Mean	Perim.	IntDen	Skew
	C2-20220304_1569_NC_2_dex,Hoechst,T-PMT_4.tif	16	3207.45	200.466	11.272	152.249	58.615	29852.4	-0.403
		0.43375
	Label	Area	Mean	StdDev	Min	Max	Perim.	IntDen	Skew	RawIntDen	MinThr	MaxThr
5	C1-20220304_1569_NC_2_dex;Hoechst;T-PMT_5.tif	0.448	117.47	18.27	97	181	8192	52.6	1.497	7753	96	255
	Slice	Count	Total Area	Average Size	%Area	Mean	Perim.	IntDen	Skew
	C2-20220304_1569_NC_2_dex,Hoechst,T-PMT_5.tif	26	7146.77	274.876	25.115	105.191	70.995	28074.3	0.011
		0.0172308
		0.170792
	Label	Area	Mean	Min	Max	Perim.	IntDen	Skew	RawIntDen	MinThr	MaxThr
1	C1-20220304_1569_CRA2#1;dex;Hoechst;T-PMT_1.tif	25.509	180.739	96	255	8192	4610.54	0.07	679577	96	255
	Slice	Count	Total Area	Average Size	%Area	Mean	Perim.	IntDen	Skew
	C2-20220304_1569_CRA2#1,dex,Hoechst,T-PMT_1.tif	15	5151.25	343.416	18.103	79.21	73.956	27401.2	-0.192
		1.7006
	Label	Area	Mean	Min	Max	Perim.	IntDen	Skew	RawIntDen	MinThr	MaxThr
2	C1-20220304_1569_CRA2#1;dex;Hoechst;T-PMT_2.tif	22.49	168.568	95	255	8192	3791.15	0.438	558802	95	255
	Slice	Count	Total Area	Average Size	%Area	Mean	Perim.	IntDen	Skew
	C2-20220304_1569_CRA2#1,dex,Hoechst,T-PMT_2.tif	13	4850.95	373.15	17.047	68.368	82.772	26271.8	0.133
		1.73
	Label	Area	Mean	Min	Max	Perim.	IntDen	Skew	RawIntDen	MinThr	MaxThr
3	C1-20220304_1569_CRA2#1;dex;Hoechst;T-PMT_3.tif	7.178	161.682	96	255	8192	1160.54	0.578	171060	96	255
	Slice	Count	Total Area	Average Size	%Area	Mean	Perim.	IntDen	Skew
	C2-20220304_1569_CRA2#1,dex,Hoechst,T-PMT_3.tif	13	5537.77	425.982	19.461	77.794	87.512	33734.2	-0.109
		0.552154
	Label	Area	Mean	Min	Max	Perim.	IntDen	Skew	RawIntDen	MinThr	MaxThr
4	C1-20220304_1569_CRA2#1;dex;Hoechst;T-PMT_4.tif	12.755	220.046	96	255	8192	2806.62	-1.182	413686	96	255
	Slice	Count	Total Area	Average Size	%Area	Mean	Perim.	IntDen	Skew
	C2-20220304_1569_CRA2#1,dex,Hoechst,T-PMT_4.tif	16	6049.33	378.083	21.259	79.681	79.465	29942.2	-0.065
		0.797188
	Label	Area	Mean	Min	Max	Perim.	IntDen	Skew	RawIntDen	MinThr	MaxThr
5	C1-20220304_1569_CRA2#1;dex;Hoechst;T-PMT_5.tif	28.135	187.42	96	255	8192	5273.07	-0.116	777231	96	255
	Slice	Count	Total Area	Average Size	%Area	Mean	Perim.	IntDen	Skew
	C2-20220304_1569_CRA2#1,dex,Hoechst,T-PMT_5.tif	15	6907.48	460.499	24.274	63.253	102.336	30465.9	0.113
		1.87567
		1.33112	0.674671
		7.79382	3.95025
